# Supplementary material for: A smart and responsive crystalline porous organic cage membrane with switchable pore apertures for graded molecular sieving
Source: Nat Mater. 2022 Jan 10;21(4):463–70. doi: 10.1038/s41563-021-01168-z (PMC8971131; doi:10.1038/s41563-021-01168-z)
Supplement: Supplementary file 3 — Statistical source data used for the Supplementary Information figures 3, 4, 10, 11, 32–34, 37, 42–44 and 46. [file 41563_2021_1168_MOESM3_ESM.xlsx]

## Sheet: Supp_Fig.3_FTIR Raw Data
	CC3α reference		CC3-PAN
Wavenumber (cm-1)	Transmittance (%)		Wavenumber (cm-1)	Transmittance (%)
3995.91	0.96788		3995.91	0.81918
3993.85	0.9683		3993.85	0.81902
3991.79	0.96859		3991.79	0.81894
3989.73	0.96862		3989.73	0.81882
3987.67	0.96881		3987.67	0.81863
3985.61	0.96934		3985.61	0.8185
3983.55	0.96953		3983.55	0.81862
3981.49	0.96889		3981.49	0.8189
3979.43	0.96812		3979.43	0.81892
3977.37	0.96798		3977.37	0.81886
3975.3	0.96838		3975.3	0.81879
3973.24	0.96884		3973.24	0.8185
3971.18	0.96884		3971.18	0.81827
3969.12	0.96836		3969.12	0.81845
3967.06	0.96804		3967.06	0.81863
3965	0.96815		3965	0.81858
3962.94	0.96845		3962.94	0.81861
3960.88	0.96858		3960.88	0.8185
3958.82	0.9684		3958.82	0.81846
3956.76	0.96831		3956.76	0.81862
3954.7	0.96869		3954.7	0.81857
3952.64	0.96928		3952.64	0.81858
3950.57	0.96985		3950.57	0.81896
3948.51	0.97024		3948.51	0.81897
3946.45	0.97002		3946.45	0.81844
3944.39	0.96929		3944.39	0.81887
3942.33	0.96887		3942.33	0.81937
3940.27	0.96885		3940.27	0.81879
3938.21	0.96874		3938.21	0.81829
3936.15	0.96875		3936.15	0.81793
3934.09	0.96916		3934.09	0.81791
3932.03	0.96936		3932.03	0.81796
3929.97	0.96913		3929.97	0.81755
3927.91	0.96912		3927.91	0.81774
3925.84	0.96922		3925.84	0.81853
3923.78	0.96901		3923.78	0.81811
3921.72	0.96898		3921.72	0.81757
3919.66	0.9693		3919.66	0.81861
3917.6	0.96932		3917.6	0.81956
3915.54	0.9689		3915.54	0.81885
3913.48	0.96871		3913.48	0.8179
3911.42	0.96914		3911.42	0.81794
3909.36	0.96975		3909.36	0.81827
3907.3	0.96977		3907.3	0.81926
3905.24	0.9689		3905.24	0.82047
3903.18	0.96768		3903.18	0.82004
3901.12	0.96718		3901.12	0.81906
3899.05	0.96761		3899.05	0.81824
3896.99	0.96832		3896.99	0.817
3894.93	0.96892		3894.93	0.8178
3892.87	0.96968		3892.87	0.82031
3890.81	0.97038		3890.81	0.82002
3888.75	0.97007		3888.75	0.81835
3886.69	0.96929		3886.69	0.81983
3884.63	0.96924		3884.63	0.81983
3882.57	0.96971		3882.57	0.81853
3880.51	0.96982		3880.51	0.81857
3878.45	0.96952		3878.45	0.81723
3876.39	0.96934		3876.39	0.81757
3874.32	0.96944		3874.32	0.8194
3872.26	0.96927		3872.26	0.82022
3870.2	0.96866		3870.2	0.82035
3868.14	0.96832		3868.14	0.81758
3866.08	0.9687		3866.08	0.8167
3864.02	0.96928		3864.02	0.81826
3861.96	0.96956		3861.96	0.81811
3859.9	0.96967		3859.9	0.81707
3857.84	0.96982		3857.84	0.818
3855.78	0.96997		3855.78	0.8229
3853.72	0.96989		3853.72	0.82568
3851.66	0.96931		3851.66	0.81905
3849.59	0.96883		3849.59	0.81388
3847.53	0.96878		3847.53	0.81481
3845.47	0.96876		3845.47	0.8175
3843.41	0.96877		3843.41	0.81843
3841.35	0.96929		3841.35	0.81796
3839.29	0.97013		3839.29	0.81869
3837.23	0.97047		3837.23	0.81886
3835.17	0.96996		3835.17	0.81789
3833.11	0.96902		3833.11	0.81818
3831.05	0.96821		3831.05	0.81851
3828.99	0.96801		3828.99	0.8185
3826.93	0.96833		3826.93	0.81885
3824.87	0.96876		3824.87	0.81894
3822.8	0.96903		3822.8	0.82098
3820.74	0.96888		3820.74	0.82115
3818.68	0.9686		3818.68	0.81824
3816.62	0.9685		3816.62	0.81859
3814.56	0.96838		3814.56	0.8175
3812.5	0.96852		3812.5	0.81535
3810.44	0.96902		3810.44	0.81628
3808.38	0.9694		3808.38	0.81914
3806.32	0.96944		3806.32	0.81947
3804.26	0.96932		3804.26	0.8192
3802.2	0.96941		3802.2	0.82221
3800.14	0.96964		3800.14	0.82164
3798.07	0.96968		3798.07	0.8197
3796.01	0.9696		3796.01	0.81963
3793.95	0.96952		3793.95	0.81909
3791.89	0.96933		3791.89	0.81921
3789.83	0.969		3789.83	0.81973
3787.77	0.9687		3787.77	0.82018
3785.71	0.96887		3785.71	0.82086
3783.65	0.96983		3783.65	0.82078
3781.59	0.97063		3781.59	0.82083
3779.53	0.97028		3779.53	0.82067
3777.47	0.9693		3777.47	0.81825
3775.41	0.96855		3775.41	0.81657
3773.34	0.96819		3773.34	0.81753
3771.28	0.96824		3771.28	0.81971
3769.22	0.96871		3769.22	0.82016
3767.16	0.96906		3767.16	0.81969
3765.1	0.96888		3765.1	0.81956
3763.04	0.96877		3763.04	0.81906
3760.98	0.96937		3760.98	0.82005
3758.92	0.97046		3758.92	0.82014
3756.86	0.97133		3756.86	0.81814
3754.8	0.97167		3754.8	0.81821
3752.74	0.97116		3752.74	0.82128
3750.68	0.96982		3750.68	0.82175
3748.62	0.96902		3748.62	0.81766
3746.55	0.96936		3746.55	0.81741
3744.49	0.96977		3744.49	0.81979
3742.43	0.96943		3742.43	0.8169
3740.37	0.96886		3740.37	0.81574
3738.31	0.96828		3738.31	0.8192
3736.25	0.96779		3736.25	0.82255
3734.19	0.96813		3734.19	0.82202
3732.13	0.96893		3732.13	0.81954
3730.07	0.969		3730.07	0.81734
3728.01	0.96872		3728.01	0.81739
3725.95	0.96866		3725.95	0.8187
3723.89	0.96877		3723.89	0.81979
3721.82	0.96898		3721.82	0.82107
3719.76	0.96915		3719.76	0.82124
3717.7	0.96918		3717.7	0.82021
3715.64	0.96942		3715.64	0.81995
3713.58	0.96971		3713.58	0.82207
3711.52	0.96982		3711.52	0.82331
3709.46	0.96996		3709.46	0.82072
3707.4	0.97015		3707.4	0.8177
3705.34	0.97005		3705.34	0.81756
3703.28	0.97003		3703.28	0.8196
3701.22	0.96987		3701.22	0.81989
3699.16	0.96902		3699.16	0.81823
3697.09	0.9683		3697.09	0.81793
3695.03	0.96814		3695.03	0.81845
3692.97	0.96781		3692.97	0.81974
3690.91	0.96776		3690.91	0.822
3688.85	0.9685		3688.85	0.82243
3686.79	0.96918		3686.79	0.82002
3684.73	0.96921		3684.73	0.81895
3682.67	0.96911		3682.67	0.81948
3680.61	0.96883		3680.61	0.81937
3678.55	0.96797		3678.55	0.81952
3676.49	0.96702		3676.49	0.82105
3674.43	0.96708		3674.43	0.81896
3672.37	0.9682		3672.37	0.81769
3670.3	0.96902		3670.3	0.82141
3668.24	0.9688		3668.24	0.82136
3666.18	0.96825		3666.18	0.81915
3664.12	0.96796		3664.12	0.81919
3662.06	0.96804		3662.06	0.81963
3660	0.96831		3660	0.8198
3657.94	0.96848		3657.94	0.82087
3655.88	0.96845		3655.88	0.82027
3653.82	0.96796		3653.82	0.818
3651.76	0.96697		3651.76	0.81959
3649.7	0.96623		3649.7	0.82197
3647.64	0.9666		3647.64	0.81999
3645.57	0.96759		3645.57	0.81761
3643.51	0.96857		3643.51	0.81806
3641.45	0.96917		3641.45	0.81934
3639.39	0.96902		3639.39	0.81992
3637.33	0.96842		3637.33	0.82047
3635.27	0.96798		3635.27	0.82066
3633.21	0.96773		3633.21	0.81989
3631.15	0.96756		3631.15	0.82075
3629.09	0.96756		3629.09	0.82272
3627.03	0.96771		3627.03	0.82038
3624.97	0.96785		3624.97	0.81868
3622.91	0.96798		3622.91	0.8203
3620.84	0.96812		3620.84	0.82236
3618.78	0.96789		3618.78	0.82185
3616.72	0.96702		3616.72	0.81957
3614.66	0.9663		3614.66	0.81955
3612.6	0.96612		3612.6	0.82036
3610.54	0.9659		3610.54	0.82068
3608.48	0.96554		3608.48	0.82122
3606.42	0.96551		3606.42	0.82033
3604.36	0.96585		3604.36	0.819
3602.3	0.96602		3602.3	0.81828
3600.24	0.966		3600.24	0.81696
3598.18	0.96618		3598.18	0.81581
3596.12	0.96632		3596.12	0.8161
3594.05	0.96593		3594.05	0.81602
3591.99	0.96538		3591.99	0.81503
3589.93	0.96542		3589.93	0.81603
3587.87	0.9663		3587.87	0.81799
3585.81	0.96689		3585.81	0.81709
3583.75	0.96708		3583.75	0.81563
3581.69	0.96723		3581.69	0.81567
3579.63	0.96669		3579.63	0.8157
3577.57	0.96553		3577.57	0.81534
3575.51	0.96479		3575.51	0.81496
3573.45	0.96461		3573.45	0.81443
3571.39	0.96455		3571.39	0.8144
3569.32	0.96442		3569.32	0.81558
3567.26	0.96431		3567.26	0.81587
3565.2	0.96434		3565.2	0.81364
3563.14	0.9642		3563.14	0.81248
3561.08	0.96409		3561.08	0.81359
3559.02	0.96464		3559.02	0.81443
3556.96	0.9655		3556.96	0.81409
3554.9	0.96553		3554.9	0.81359
3552.84	0.96452		3552.84	0.81325
3550.78	0.9637		3550.78	0.81252
3548.72	0.96394		3548.72	0.81232
3546.66	0.9646		3546.66	0.81256
3544.59	0.96477		3544.59	0.81169
3542.53	0.96454		3542.53	0.81054
3540.47	0.96414		3540.47	0.81011
3538.41	0.96357		3538.41	0.81009
3536.35	0.96325		3536.35	0.80986
3534.29	0.96341		3534.29	0.80948
3532.23	0.96366		3532.23	0.80971
3530.17	0.96375		3530.17	0.81032
3528.11	0.96359		3528.11	0.81027
3526.05	0.96315		3526.05	0.80943
3523.99	0.96296		3523.99	0.80856
3521.93	0.96346		3521.93	0.80769
3519.87	0.96387		3519.87	0.80709
3517.8	0.96327		3517.8	0.80685
3515.74	0.9622		3515.74	0.80649
3513.68	0.96189		3513.68	0.80651
3511.62	0.96209		3511.62	0.80697
3509.56	0.96211		3509.56	0.80677
3507.5	0.96218		3507.5	0.80594
3505.44	0.96234		3505.44	0.80621
3503.38	0.96244		3503.38	0.80693
3501.32	0.96244		3501.32	0.80632
3499.26	0.96221		3499.26	0.80552
3497.2	0.96183		3497.2	0.80538
3495.14	0.96145		3495.14	0.80521
3493.07	0.96115		3493.07	0.80473
3491.01	0.96109		3491.01	0.80422
3488.95	0.96134		3488.95	0.80411
3486.89	0.96166		3486.89	0.80394
3484.83	0.96168		3484.83	0.80329
3482.77	0.96117		3482.77	0.80275
3480.71	0.96035		3480.71	0.80224
3478.65	0.95974		3478.65	0.8018
3476.59	0.95986		3476.59	0.80177
3474.53	0.96052		3474.53	0.80195
3472.47	0.96064		3472.47	0.80229
3470.41	0.95995		3470.41	0.80253
3468.34	0.95951		3468.34	0.80234
3466.28	0.95978		3466.28	0.80168
3464.22	0.95999		3464.22	0.80104
3462.16	0.95971		3462.16	0.80077
3460.1	0.95943		3460.1	0.80053
3458.04	0.95947		3458.04	0.80016
3455.98	0.95964		3455.98	0.79965
3453.92	0.95959		3453.92	0.79901
3451.86	0.95901		3451.86	0.79812
3449.8	0.95813		3449.8	0.79733
3447.74	0.95787		3447.74	0.79704
3445.68	0.95837		3445.68	0.79648
3443.62	0.95879		3443.62	0.79625
3441.55	0.95889		3441.55	0.79637
3439.49	0.9589		3439.49	0.79611
3437.43	0.95877		3437.43	0.79638
3435.37	0.95846		3435.37	0.79687
3433.31	0.95829		3433.31	0.7964
3431.25	0.95817		3431.25	0.79541
3429.19	0.95806		3429.19	0.79476
3427.13	0.95839		3427.13	0.79435
3425.07	0.95859		3425.07	0.79426
3423.01	0.95818		3423.01	0.79461
3420.95	0.95764		3420.95	0.79453
3418.89	0.95738		3418.89	0.79392
3416.82	0.95724		3416.82	0.79371
3414.76	0.95709		3414.76	0.7937
3412.7	0.957		3412.7	0.79316
3410.64	0.95658		3410.64	0.7922
3408.58	0.95588		3408.58	0.79153
3406.52	0.95567		3406.52	0.79145
3404.46	0.95602		3404.46	0.79161
3402.4	0.95628		3402.4	0.79154
3400.34	0.95622		3400.34	0.79115
3398.28	0.95576		3398.28	0.79104
3396.22	0.95538		3396.22	0.79107
3394.16	0.95573		3394.16	0.79108
3392.09	0.95617		3392.09	0.79106
3390.03	0.95614		3390.03	0.79088
3387.97	0.95598		3387.97	0.79045
3385.91	0.95598		3385.91	0.78976
3383.85	0.95613		3383.85	0.78932
3381.79	0.95617		3381.79	0.78973
3379.73	0.95606		3379.73	0.7907
3377.67	0.95623		3377.67	0.79131
3375.61	0.95637		3375.61	0.79098
3373.55	0.95567		3373.55	0.79023
3371.49	0.95474		3371.49	0.78979
3369.43	0.95479		3369.43	0.78959
3367.37	0.9552		3367.37	0.78941
3365.3	0.95505		3365.3	0.78938
3363.24	0.95532		3363.24	0.7898
3361.18	0.95636		3361.18	0.79029
3359.12	0.95676		3359.12	0.78994
3357.06	0.95588		3357.06	0.78925
3355	0.95473		3355	0.7891
3352.94	0.95454		3352.94	0.78925
3350.88	0.95544		3350.88	0.78922
3348.82	0.95647		3348.82	0.78907
3346.76	0.95667		3346.76	0.78906
3344.7	0.95614		3344.7	0.78931
3342.64	0.95565		3342.64	0.78982
3340.57	0.95536		3340.57	0.79017
3338.51	0.95523		3338.51	0.78995
3336.45	0.95535		3336.45	0.78972
3334.39	0.95556		3334.39	0.79009
3332.33	0.95568		3332.33	0.79054
3330.27	0.95576		3330.27	0.79046
3328.21	0.95584		3328.21	0.79024
3326.15	0.95571		3326.15	0.79015
3324.09	0.95536		3324.09	0.78986
3322.03	0.95527		3322.03	0.78929
3319.97	0.95523		3319.97	0.78884
3317.91	0.95474		3317.91	0.78894
3315.84	0.95427		3315.84	0.78912
3313.78	0.95427		3313.78	0.78845
3311.72	0.95462		3311.72	0.78743
3309.66	0.95527		3309.66	0.78738
3307.6	0.95569		3307.6	0.78811
3305.54	0.95499		3305.54	0.78855
3303.48	0.95376		3303.48	0.78828
3301.42	0.95343		3301.42	0.78751
3299.36	0.95382		3299.36	0.78718
3297.3	0.95415		3297.3	0.78782
3295.24	0.95439		3295.24	0.7886
3293.18	0.95431		3293.18	0.78875
3291.12	0.95387		3291.12	0.78847
3289.05	0.95375		3289.05	0.78816
3286.99	0.95393		3286.99	0.78774
3284.93	0.95395		3284.93	0.7873
3282.87	0.95392		3282.87	0.7869
3280.81	0.95411		3280.81	0.7861
3278.75	0.95418		3278.75	0.78527
3276.69	0.95359		3276.69	0.78537
3274.63	0.95316		3274.63	0.7863
3272.57	0.95348		3272.57	0.787
3270.51	0.95369		3270.51	0.78707
3268.45	0.95373		3268.45	0.78678
3266.39	0.95402		3266.39	0.78648
3264.32	0.9543		3264.32	0.78663
3262.26	0.95435		3262.26	0.78706
3260.2	0.95403		3260.2	0.7872
3258.14	0.95369		3258.14	0.78718
3256.08	0.95383		3256.08	0.78739
3254.02	0.9539		3254.02	0.7874
3251.96	0.95348		3251.96	0.787
3249.9	0.95324		3249.9	0.78692
3247.84	0.95336		3247.84	0.7874
3245.78	0.95334		3245.78	0.78784
3243.72	0.95333		3243.72	0.78776
3241.66	0.9538		3241.66	0.78708
3239.59	0.9545		3239.59	0.78623
3237.53	0.9548		3237.53	0.78595
3235.47	0.95463		3235.47	0.78661
3233.41	0.95427		3233.41	0.78749
3231.35	0.95406		3231.35	0.78774
3229.29	0.95438		3229.29	0.78755
3227.23	0.95502		3227.23	0.78744
3225.17	0.95534		3225.17	0.78741
3223.11	0.95516		3223.11	0.78771
3221.05	0.9547		3221.05	0.78839
3218.99	0.95462		3218.99	0.78869
3216.93	0.95487		3216.93	0.78818
3214.87	0.95486		3214.87	0.78753
3212.8	0.95457		3212.8	0.78745
3210.74	0.95455		3210.74	0.78794
3208.68	0.95525		3208.68	0.78816
3206.62	0.95603		3206.62	0.78806
3204.56	0.95594		3204.56	0.78841
3202.5	0.9552		3202.5	0.78911
3200.44	0.95479		3200.44	0.78969
3198.38	0.95522		3198.38	0.78981
3196.32	0.95608		3196.32	0.78959
3194.26	0.95653		3194.26	0.78958
3192.2	0.95643		3192.2	0.78976
3190.14	0.95636		3190.14	0.79029
3188.07	0.95651		3188.07	0.79129
3186.01	0.95663		3186.01	0.79195
3183.95	0.957		3183.95	0.79193
3181.89	0.9575		3181.89	0.79152
3179.83	0.95722		3179.83	0.79124
3177.77	0.95646		3177.77	0.79156
3175.71	0.95633		3175.71	0.79228
3173.65	0.95681		3173.65	0.79285
3171.59	0.95727		3171.59	0.793
3169.53	0.95726		3169.53	0.793
3167.47	0.9572		3167.47	0.79306
3165.41	0.95755		3165.41	0.79328
3163.34	0.95792		3163.34	0.79375
3161.28	0.95831		3161.28	0.79421
3159.22	0.95884		3159.22	0.79451
3157.16	0.95894		3157.16	0.79463
3155.1	0.95847		3155.1	0.79503
3153.04	0.95804		3153.04	0.79593
3150.98	0.95789		3150.98	0.79672
3148.92	0.95804		3148.92	0.79688
3146.86	0.9587		3146.86	0.79676
3144.8	0.9597		3144.8	0.79665
3142.74	0.96035		3142.74	0.79644
3140.68	0.96014		3140.68	0.79637
3138.62	0.95946		3138.62	0.79686
3136.55	0.95906		3136.55	0.79766
3134.49	0.95892		3134.49	0.79827
3132.43	0.95889		3132.43	0.79848
3130.37	0.95928		3130.37	0.79855
3128.31	0.9598		3128.31	0.79885
3126.25	0.96002		3126.25	0.79912
3124.19	0.96018		3124.19	0.79924
3122.13	0.96041		3122.13	0.79952
3120.07	0.96032		3120.07	0.80018
3118.01	0.96		3118.01	0.80094
3115.95	0.95993		3115.95	0.80113
3113.89	0.95992		3113.89	0.80088
3111.82	0.95984		3111.82	0.8011
3109.76	0.96001		3109.76	0.8016
3107.7	0.96037		3107.7	0.80169
3105.64	0.96059		3105.64	0.80174
3103.58	0.9606		3103.58	0.80205
3101.52	0.96025		3101.52	0.8021
3099.46	0.9595		3099.46	0.80183
3097.4	0.95891		3097.4	0.80175
3095.34	0.95874		3095.34	0.80162
3093.28	0.95867		3093.28	0.80136
3091.22	0.95862		3091.22	0.80136
3089.16	0.95864		3089.16	0.80125
3087.09	0.95856		3087.09	0.80071
3085.03	0.95829		3085.03	0.8003
3082.97	0.95811		3082.97	0.80026
3080.91	0.95836		3080.91	0.80023
3078.85	0.95874		3078.85	0.80026
3076.79	0.95884		3076.79	0.80051
3074.73	0.95867		3074.73	0.8008
3072.67	0.95842		3072.67	0.80114
3070.61	0.95826		3070.61	0.8017
3068.55	0.95815		3068.55	0.80233
3066.49	0.95768		3066.49	0.80293
3064.43	0.95704		3064.43	0.80357
3062.37	0.95703		3062.37	0.80406
3060.3	0.95751		3060.3	0.80438
3058.24	0.95756		3058.24	0.80471
3056.18	0.95727		3056.18	0.80483
3054.12	0.9576		3054.12	0.80465
3052.06	0.95857		3052.06	0.80474
3050	0.9593		3050	0.80532
3047.94	0.95959		3047.94	0.80595
3045.88	0.95993		3045.88	0.80633
3043.82	0.96051		3043.82	0.80638
3041.76	0.96085		3041.76	0.80633
3039.7	0.96084		3039.7	0.80668
3037.64	0.96086		3037.64	0.80711
3035.57	0.96098		3035.57	0.80701
3033.51	0.96131		3033.51	0.80696
3031.45	0.96174		3031.45	0.80742
3029.39	0.96196		3029.39	0.80791
3027.33	0.96207		3027.33	0.80847
3025.27	0.9622		3025.27	0.80912
3023.21	0.96229		3023.21	0.80962
3021.15	0.96246		3021.15	0.80994
3019.09	0.96288		3019.09	0.81016
3017.03	0.96355		3017.03	0.81051
3014.97	0.96423		3014.97	0.81097
3012.91	0.96438		3012.91	0.81136
3010.84	0.96396		3010.84	0.81149
3008.78	0.96381		3008.78	0.81159
3006.72	0.96408		3006.72	0.81209
3004.66	0.96422		3004.66	0.81268
3002.6	0.96393		3002.6	0.81314
3000.54	0.96336		3000.54	0.81335
2998.48	0.96315		2998.48	0.81295
2996.42	0.96349		2996.42	0.81253
2994.36	0.96365		2994.36	0.81271
2992.3	0.96361		2992.3	0.81297
2990.24	0.96411		2990.24	0.81299
2988.18	0.96486		2988.18	0.81322
2986.12	0.96458		2986.12	0.8138
2984.05	0.96352		2984.05	0.81404
2981.99	0.96289		2981.99	0.81413
2979.93	0.96281		2979.93	0.81442
2977.87	0.963		2977.87	0.81466
2975.81	0.96351		2975.81	0.81488
2973.75	0.96403		2973.75	0.81512
2971.69	0.96428		2971.69	0.81542
2969.63	0.96404		2969.63	0.81549
2967.57	0.96341		2967.57	0.81482
2965.51	0.96271		2965.51	0.81386
2963.45	0.96221		2963.45	0.81332
2961.39	0.96226		2961.39	0.81292
2959.32	0.96212		2959.32	0.81201
2957.26	0.96092		2957.26	0.81078
2955.2	0.95948		2955.2	0.80957
2953.14	0.95856		2953.14	0.80811
2951.08	0.95756		2951.08	0.8063
2949.02	0.95597		2949.02	0.80423
2946.96	0.95391		2946.96	0.80155
2944.9	0.95138		2944.9	0.79801
2942.84	0.94887		2942.84	0.79376
2940.78	0.947		2940.78	0.78957
2938.72	0.9452		2938.72	0.78603
2936.66	0.94301		2936.66	0.78268
2934.59	0.94061		2934.59	0.77857
2932.53	0.9376		2932.53	0.77225
2930.47	0.93343		2930.47	0.76246
2928.41	0.92836		2928.41	0.75005
2926.35	0.92402		2926.35	0.73837
2924.29	0.92284		2924.29	0.7323
2922.23	0.92578		2922.23	0.73476
2920.17	0.93143		2920.17	0.74352
2918.11	0.93723		2918.11	0.75383
2916.05	0.94143		2916.05	0.76245
2913.99	0.94442		2913.99	0.76873
2911.93	0.94735		2911.93	0.7738
2909.87	0.95003		2909.87	0.77844
2907.8	0.95186		2907.8	0.78239
2905.74	0.95294		2905.74	0.78531
2903.68	0.95374		2903.68	0.78714
2901.62	0.9546		2901.62	0.78855
2899.56	0.95546		2899.56	0.79008
2897.5	0.95601		2897.5	0.79135
2895.44	0.9563		2895.44	0.79192
2893.38	0.95632		2893.38	0.79215
2891.32	0.95608		2891.32	0.79272
2889.26	0.95613		2889.26	0.79352
2887.2	0.95643		2887.2	0.79412
2885.14	0.9563		2885.14	0.79437
2883.07	0.95597		2883.07	0.79424
2881.01	0.95593		2881.01	0.79389
2878.95	0.95562		2878.95	0.79311
2876.89	0.95462		2876.89	0.79163
2874.83	0.9533		2874.83	0.7894
2872.77	0.95174		2872.77	0.78631
2870.71	0.9497		2870.71	0.7826
2868.65	0.9474		2868.65	0.77853
2866.59	0.94504		2866.59	0.77358
2864.53	0.94216		2864.53	0.7671
2862.47	0.93845		2862.47	0.75914
2860.41	0.93368		2860.41	0.74998
2858.34	0.92887		2858.34	0.74052
2856.28	0.92591		2856.28	0.73289
2854.22	0.92541		2854.22	0.72919
2852.16	0.92744		2852.16	0.73045
2850.1	0.93146		2850.1	0.73594
2848.04	0.9358		2848.04	0.74334
2845.98	0.93919		2845.98	0.75008
2843.92	0.94187		2843.92	0.75505
2841.86	0.94437		2841.86	0.759
2839.8	0.94641		2839.8	0.76275
2837.74	0.94798		2837.74	0.76639
2835.68	0.94954		2835.68	0.76994
2833.62	0.9509		2833.62	0.77337
2831.55	0.95194		2831.55	0.77646
2829.49	0.95304		2829.49	0.77907
2827.43	0.95434		2827.43	0.78143
2825.37	0.95573		2825.37	0.78392
2823.31	0.9571		2823.31	0.78643
2821.25	0.95836		2821.25	0.78883
2819.19	0.95921		2819.19	0.79084
2817.13	0.95955		2817.13	0.79213
2815.07	0.95979		2815.07	0.79337
2813.01	0.96028		2813.01	0.79503
2810.95	0.96091		2810.95	0.79642
2808.89	0.96138		2808.89	0.79709
2806.82	0.96173		2806.82	0.79749
2804.76	0.96208		2804.76	0.79813
2802.7	0.96233		2802.7	0.79885
2800.64	0.96269		2800.64	0.79931
2798.58	0.96341		2798.58	0.79947
2796.52	0.96371		2796.52	0.79949
2794.46	0.9632		2794.46	0.7995
2792.4	0.96276		2792.4	0.79961
2790.34	0.96293		2790.34	0.79998
2788.28	0.96329		2788.28	0.80055
2786.22	0.96345		2786.22	0.80127
2784.16	0.96358		2784.16	0.80198
2782.09	0.96387		2782.09	0.8023
2780.03	0.96419		2780.03	0.80234
2777.97	0.96435		2777.97	0.80246
2775.91	0.96449		2775.91	0.80261
2773.85	0.96466		2773.85	0.80277
2771.79	0.96448		2771.79	0.80315
2769.73	0.96424		2769.73	0.80351
2767.67	0.96448		2767.67	0.80356
2765.61	0.96483		2765.61	0.80349
2763.55	0.96517		2763.55	0.80362
2761.49	0.9655		2761.49	0.80409
2759.43	0.96537		2759.43	0.80442
2757.37	0.9652		2757.37	0.80423
2755.3	0.9653		2755.3	0.80404
2753.24	0.96536		2753.24	0.80414
2751.18	0.96543		2751.18	0.80439
2749.12	0.96564		2749.12	0.80484
2747.06	0.9658		2747.06	0.80541
2745	0.96584		2745	0.8059
2742.94	0.96587		2742.94	0.806
2740.88	0.96601		2740.88	0.80595
2738.82	0.9663		2738.82	0.80628
2736.76	0.96656		2736.76	0.80662
2734.7	0.96649		2734.7	0.80655
2732.64	0.96619		2732.64	0.80634
2730.57	0.9659		2730.57	0.80628
2728.51	0.9659		2728.51	0.80668
2726.45	0.96619		2726.45	0.80753
2724.39	0.96656		2724.39	0.80819
2722.33	0.967		2722.33	0.80852
2720.27	0.96724		2720.27	0.80873
2718.21	0.96713		2718.21	0.80868
2716.15	0.96685		2716.15	0.80861
2714.09	0.96664		2714.09	0.80871
2712.03	0.96665		2712.03	0.80873
2709.97	0.96673		2709.97	0.8087
2707.91	0.96677		2707.91	0.80862
2705.84	0.96692		2705.84	0.80854
2703.78	0.96707		2703.78	0.8088
2701.72	0.9671		2701.72	0.80895
2699.66	0.96717		2699.66	0.80855
2697.6	0.96742		2697.6	0.80824
2695.54	0.96748		2695.54	0.80846
2693.48	0.96722		2693.48	0.80889
2691.42	0.967		2691.42	0.80917
2689.36	0.96707		2689.36	0.80922
2687.3	0.96724		2687.3	0.80906
2685.24	0.9671		2685.24	0.80904
2683.18	0.96688		2683.18	0.80911
2681.12	0.96696		2681.12	0.80861
2679.05	0.9671		2679.05	0.80793
2676.99	0.96728		2676.99	0.80788
2674.93	0.96734		2674.93	0.80821
2672.87	0.96713		2672.87	0.80835
2670.81	0.96705		2670.81	0.80798
2668.75	0.96716		2668.75	0.80726
2666.69	0.96717		2666.69	0.80696
2664.63	0.96709		2664.63	0.80725
2662.57	0.96686		2662.57	0.80749
2660.51	0.96656		2660.51	0.80762
2658.45	0.9665		2658.45	0.80793
2656.39	0.96653		2656.39	0.80814
2654.32	0.96651		2654.32	0.80817
2652.26	0.96652		2652.26	0.80829
2650.2	0.96664		2650.2	0.80837
2648.14	0.96707		2648.14	0.80843
2646.08	0.96773		2646.08	0.80865
2644.02	0.96822		2644.02	0.80901
2641.96	0.96824		2641.96	0.80931
2639.9	0.96787		2639.9	0.80924
2637.84	0.96746		2637.84	0.80883
2635.78	0.9672		2635.78	0.80877
2633.72	0.96728		2633.72	0.80919
2631.66	0.96769		2631.66	0.8095
2629.59	0.96822		2629.59	0.80964
2627.53	0.96865		2627.53	0.80983
2625.47	0.96889		2625.47	0.80989
2623.41	0.96878		2623.41	0.80988
2621.35	0.96842		2621.35	0.81
2619.29	0.96819		2619.29	0.81009
2617.23	0.96817		2617.23	0.81007
2615.17	0.96836		2615.17	0.8101
2613.11	0.9687		2613.11	0.81018
2611.05	0.96868		2611.05	0.81031
2608.99	0.96808		2608.99	0.81057
2606.93	0.96765		2606.93	0.81078
2604.87	0.96808		2604.87	0.81082
2602.8	0.96896		2602.8	0.81091
2600.74	0.96958		2600.74	0.8112
2598.68	0.96979		2598.68	0.81143
2596.62	0.96953		2596.62	0.81133
2594.56	0.96904		2594.56	0.81126
2592.5	0.96894		2592.5	0.8114
2590.44	0.96924		2590.44	0.81153
2588.38	0.96935		2588.38	0.81178
2586.32	0.96899		2586.32	0.81201
2584.26	0.96873		2584.26	0.81187
2582.2	0.96894		2582.2	0.81124
2580.14	0.96924		2580.14	0.81022
2578.07	0.96929		2578.07	0.80961
2576.01	0.96898		2576.01	0.81009
2573.95	0.96859		2573.95	0.81119
2571.89	0.96851		2571.89	0.81173
2569.83	0.9688		2569.83	0.81144
2567.77	0.96923		2567.77	0.81157
2565.71	0.96914		2565.71	0.81194
2563.65	0.96898		2563.65	0.81123
2561.59	0.96963		2561.59	0.81045
2559.53	0.97024		2559.53	0.8106
2557.47	0.97011		2557.47	0.81086
2555.41	0.96985		2555.41	0.81101
2553.34	0.97013		2553.34	0.81179
2551.28	0.97073		2551.28	0.81292
2549.22	0.97086		2549.22	0.81332
2547.16	0.97056		2547.16	0.81319
2545.1	0.97058		2545.1	0.81335
2543.04	0.97061		2543.04	0.81343
2540.98	0.97012		2540.98	0.81317
2538.92	0.96974		2538.92	0.81301
2536.86	0.96989		2536.86	0.81282
2534.8	0.97037		2534.8	0.81243
2532.74	0.97066		2532.74	0.81231
2530.68	0.97057		2530.68	0.81277
2528.62	0.97095		2528.62	0.81333
2526.55	0.97117		2526.55	0.8134
2524.49	0.97027		2524.49	0.81312
2522.43	0.96962		2522.43	0.81299
2520.37	0.96989		2520.37	0.81285
2518.31	0.97027		2518.31	0.81229
2516.25	0.97057		2516.25	0.81194
2514.19	0.97096		2514.19	0.81225
2512.13	0.97111		2512.13	0.81257
2510.07	0.97087		2510.07	0.81223
2508.01	0.97055		2508.01	0.81169
2505.95	0.97028		2505.95	0.81197
2503.89	0.97005		2503.89	0.81292
2501.82	0.96978		2501.82	0.81349
2499.76	0.96939		2499.76	0.81347
2497.7	0.96938		2497.7	0.81337
2495.64	0.97008		2495.64	0.81326
2493.58	0.97108		2493.58	0.81273
2491.52	0.9714		2491.52	0.81197
2489.46	0.97096		2489.46	0.81197
2487.4	0.97086		2487.4	0.81249
2485.34	0.97099		2485.34	0.81229
2483.28	0.97032		2483.28	0.81155
2481.22	0.96947		2481.22	0.81102
2479.16	0.96963		2479.16	0.81099
2477.09	0.97012		2477.09	0.81131
2475.03	0.97006		2475.03	0.81125
2472.97	0.97002		2472.97	0.81117
2470.91	0.97022		2470.91	0.81149
2468.85	0.97015		2468.85	0.8116
2466.79	0.97019		2466.79	0.81184
2464.73	0.97047		2464.73	0.81248
2462.67	0.97031		2462.67	0.81264
2460.61	0.96976		2460.61	0.81242
2458.55	0.96966		2458.55	0.81247
2456.49	0.96996		2456.49	0.81239
2454.43	0.96978		2454.43	0.81195
2452.37	0.96925		2452.37	0.81182
2450.3	0.96899		2450.3	0.81208
2448.24	0.969		2448.24	0.81194
2446.18	0.96925		2446.18	0.81165
2444.12	0.96991		2444.12	0.81186
2442.06	0.9709		2442.06	0.8123
2440	0.97163		2440	0.81224
2437.94	0.97169		2437.94	0.81195
2435.88	0.97112		2435.88	0.81211
2433.82	0.97041		2433.82	0.81229
2431.76	0.97022		2431.76	0.812
2429.7	0.97024		2429.7	0.8116
2427.64	0.97012		2427.64	0.81148
2425.57	0.97048		2425.57	0.81113
2423.51	0.97117		2423.51	0.81047
2421.45	0.971		2421.45	0.81057
2419.39	0.97006		2419.39	0.81138
2417.33	0.96952		2417.33	0.81225
2415.27	0.9697		2415.27	0.81288
2413.21	0.9706		2413.21	0.81281
2411.15	0.97195		2411.15	0.81222
2409.09	0.97285		2409.09	0.81202
2407.03	0.97294		2407.03	0.81235
2404.97	0.97247		2404.97	0.81267
2402.91	0.9718		2402.91	0.81267
2400.84	0.97131		2400.84	0.81262
2398.78	0.97134		2398.78	0.81277
2396.72	0.97147		2396.72	0.81268
2394.66	0.9715		2394.66	0.81258
2392.6	0.97149		2392.6	0.81239
2390.54	0.97145		2390.54	0.812
2388.48	0.97148		2388.48	0.81193
2386.42	0.97177		2386.42	0.81237
2384.36	0.97176		2384.36	0.81265
2382.3	0.97125		2382.3	0.81262
2380.24	0.97125		2380.24	0.81295
2378.18	0.97161		2378.18	0.81388
2376.12	0.97256		2376.12	0.81493
2374.05	0.97216		2374.05	0.81504
2371.99	0.97082		2371.99	0.81444
2369.93	0.97128		2369.93	0.81456
2367.87	0.97143		2367.87	0.8153
2365.81	0.97385		2365.81	0.81679
2363.75	0.97308		2363.75	0.8177
2361.69	0.97244		2361.69	0.81805
2359.63	0.97295		2359.63	0.8176
2357.57	0.97184		2357.57	0.81634
2355.51	0.97078		2355.51	0.81549
2353.45	0.97167		2353.45	0.81524
2351.39	0.97292		2351.39	0.81472
2349.32	0.977		2349.32	0.81515
2347.26	0.97042		2347.26	0.81466
2345.2	0.96776		2345.2	0.81477
2343.14	0.97198		2343.14	0.81469
2341.08	0.97289		2341.08	0.81381
2339.02	0.97353		2339.02	0.81425
2336.96	0.97519		2336.96	0.81554
2334.9	0.97287		2334.9	0.81526
2332.84	0.97281		2332.84	0.81418
2330.78	0.9715		2330.78	0.81302
2328.72	0.97123		2328.72	0.8133
2326.66	0.97171		2326.66	0.81428
2324.59	0.97117		2324.59	0.81464
2322.53	0.97142		2322.53	0.81459
2320.47	0.97053		2320.47	0.81418
2318.41	0.97212		2318.41	0.81412
2316.35	0.97224		2316.35	0.81336
2314.29	0.97229		2314.29	0.81287
2312.23	0.97319		2312.23	0.81325
2310.17	0.97332		2310.17	0.8134
2308.11	0.97358		2308.11	0.81289
2306.05	0.97334		2306.05	0.81206
2303.99	0.97265		2303.99	0.81187
2301.93	0.97139		2301.93	0.81227
2299.87	0.97077		2299.87	0.8126
2297.8	0.96992		2297.8	0.81249
2295.74	0.96934		2295.74	0.81223
2293.68	0.96969		2293.68	0.81199
2291.62	0.97064		2291.62	0.81192
2289.56	0.97137		2289.56	0.81197
2287.5	0.97165		2287.5	0.8122
2285.44	0.97192		2285.44	0.81287
2283.38	0.97263		2283.38	0.81338
2281.32	0.97268		2281.32	0.81293
2279.26	0.97196		2279.26	0.8123
2277.2	0.97141		2277.2	0.81229
2275.14	0.97118		2275.14	0.8125
2273.07	0.97118		2273.07	0.81286
2271.01	0.97172		2271.01	0.81355
2268.95	0.97265		2268.95	0.81431
2266.89	0.97261		2266.89	0.81474
2264.83	0.97154		2264.83	0.81461
2262.77	0.97124		2262.77	0.8144
2260.71	0.97181		2260.71	0.81448
2258.65	0.97186		2258.65	0.81505
2256.59	0.97194		2256.59	0.8171
2254.53	0.97281		2254.53	0.82084
2252.47	0.97309		2252.47	0.8257
2250.41	0.97166		2250.41	0.83134
2248.34	0.97034		2248.34	0.83762
2246.28	0.97087		2246.28	0.8433
2244.22	0.97175		2244.22	0.84555
2242.16	0.97234		2242.16	0.84345
2240.1	0.9729		2240.1	0.83872
2238.04	0.97283		2238.04	0.83299
2235.98	0.9728		2235.98	0.82698
2233.92	0.97235		2233.92	0.82101
2231.86	0.97083		2231.86	0.81553
2229.8	0.97044		2229.8	0.81182
2227.74	0.97197		2227.74	0.81139
2225.68	0.97349		2225.68	0.81306
2223.62	0.974		2223.62	0.81389
2221.55	0.97463		2221.55	0.81268
2219.49	0.97637		2219.49	0.81088
2217.43	0.97733		2217.43	0.81037
2215.37	0.97593		2215.37	0.81125
2213.31	0.97352		2213.31	0.81212
2211.25	0.97178		2211.25	0.81198
2209.19	0.97148		2209.19	0.81122
2207.13	0.97208		2207.13	0.81066
2205.07	0.97275		2205.07	0.81075
2203.01	0.97353		2203.01	0.81117
2200.95	0.9746		2200.95	0.81121
2198.89	0.97631		2198.89	0.81122
2196.82	0.97737		2196.82	0.81217
2194.76	0.97614		2194.76	0.81334
2192.7	0.97454		2192.7	0.81355
2190.64	0.97378		2190.64	0.81291
2188.58	0.97249		2188.58	0.81169
2186.52	0.97097		2186.52	0.81076
2184.46	0.97055		2184.46	0.8114
2182.4	0.97148		2182.4	0.81269
2180.34	0.97248		2180.34	0.81226
2178.28	0.97381		2178.28	0.81135
2176.22	0.97655		2176.22	0.81225
2174.16	0.97845		2174.16	0.81299
2172.09	0.97713		2172.09	0.81139
2170.03	0.97452		2170.03	0.80965
2167.97	0.97327		2167.97	0.81015
2165.91	0.97236		2165.91	0.81111
2163.85	0.97206		2163.85	0.8104
2161.79	0.97306		2161.79	0.80929
2159.73	0.97306		2159.73	0.80973
2157.67	0.97258		2157.67	0.81128
2155.61	0.97312		2155.61	0.81347
2153.55	0.97397		2153.55	0.81577
2151.49	0.97397		2151.49	0.81617
2149.43	0.97302		2149.43	0.8146
2147.37	0.97316		2147.37	0.81265
2145.3	0.97424		2145.3	0.8123
2143.24	0.97515		2143.24	0.81254
2141.18	0.97654		2141.18	0.81171
2139.12	0.97586		2139.12	0.81148
2137.06	0.97267		2137.06	0.81195
2135	0.9713		2135	0.81285
2132.94	0.97296		2132.94	0.81359
2130.88	0.97586		2130.88	0.81328
2128.82	0.97735		2128.82	0.81346
2126.76	0.97581		2126.76	0.81385
2124.7	0.97333		2124.7	0.81353
2122.64	0.97286		2122.64	0.81367
2120.57	0.97384		2120.57	0.8139
2118.51	0.97414		2118.51	0.8131
2116.45	0.97384		2116.45	0.81226
2114.39	0.97382		2114.39	0.81216
2112.33	0.974		2112.33	0.81184
2110.27	0.97393		2110.27	0.81107
2108.21	0.97355		2108.21	0.81031
2106.15	0.97325		2106.15	0.80963
2104.09	0.97341		2104.09	0.80964
2102.03	0.97395		2102.03	0.81108
2099.97	0.9745		2099.97	0.81269
2097.91	0.97517		2097.91	0.81235
2095.84	0.97603		2095.84	0.8105
2093.78	0.97644		2093.78	0.80946
2091.72	0.97602		2091.72	0.81028
2089.66	0.97442		2089.66	0.81187
2087.6	0.97254		2087.6	0.81225
2085.54	0.97263		2085.54	0.81184
2083.48	0.97391		2083.48	0.81257
2081.42	0.97452		2081.42	0.81373
2079.36	0.97477		2079.36	0.81392
2077.3	0.97504		2077.3	0.81346
2075.24	0.97533		2075.24	0.81243
2073.18	0.97522		2073.18	0.81117
2071.12	0.97404		2071.12	0.81099
2069.05	0.97263		2069.05	0.81184
2066.99	0.97271		2066.99	0.81302
2064.93	0.9734		2064.93	0.81367
2062.87	0.97276		2062.87	0.81229
2060.81	0.97217		2060.81	0.81039
2058.75	0.97288		2058.75	0.8105
2056.69	0.97298		2056.69	0.81168
2054.63	0.97248		2054.63	0.81228
2052.57	0.97314		2052.57	0.81232
2050.51	0.97436		2050.51	0.81277
2048.45	0.97573		2048.45	0.81352
2046.39	0.97646		2046.39	0.81234
2044.32	0.97567		2044.32	0.81004
2042.26	0.97562		2042.26	0.81017
2040.2	0.97616		2040.2	0.8126
2038.14	0.97635		2038.14	0.81501
2036.08	0.97768		2036.08	0.81562
2034.02	0.97839		2034.02	0.81421
2031.96	0.97713		2031.96	0.81206
2029.9	0.97679		2029.9	0.81012
2027.84	0.97908		2027.84	0.80966
2025.78	0.98172		2025.78	0.81044
2023.72	0.98174		2023.72	0.81061
2021.66	0.98008		2021.66	0.81101
2019.59	0.97992		2019.59	0.81283
2017.53	0.98066		2017.53	0.81507
2015.47	0.9785		2015.47	0.81583
2013.41	0.97447		2013.41	0.81448
2011.35	0.97307		2011.35	0.81347
2009.29	0.97481		2009.29	0.81416
2007.23	0.97691		2007.23	0.81365
2005.17	0.97802		2005.17	0.81127
2003.11	0.97861		2003.11	0.81031
2001.05	0.97817		2001.05	0.81145
1998.99	0.97666		1998.99	0.81222
1996.93	0.97605		1996.93	0.81166
1994.87	0.97628		1994.87	0.81114
1992.8	0.97584		1992.8	0.81107
1990.74	0.97448		1990.74	0.8105
1988.68	0.97237		1988.68	0.80988
1986.62	0.97094		1986.62	0.80921
1984.56	0.97229		1984.56	0.80829
1982.5	0.97522		1982.5	0.8088
1980.44	0.977		1980.44	0.81107
1978.38	0.97814		1978.38	0.81331
1976.32	0.97887		1976.32	0.8142
1974.26	0.97761		1974.26	0.81332
1972.2	0.97548		1972.2	0.81197
1970.14	0.97417		1970.14	0.81294
1968.07	0.97435		1968.07	0.81525
1966.01	0.97627		1966.01	0.81568
1963.95	0.97755		1963.95	0.81523
1961.89	0.97648		1961.89	0.8142
1959.83	0.97558		1959.83	0.81198
1957.77	0.97651		1957.77	0.81158
1955.71	0.97695		1955.71	0.81366
1953.65	0.97573		1953.65	0.81484
1951.59	0.97449		1951.59	0.8139
1949.53	0.97393		1949.53	0.81296
1947.47	0.97439		1947.47	0.8125
1945.41	0.97561		1945.41	0.81164
1943.34	0.97545		1943.34	0.8113
1941.28	0.97427		1941.28	0.8116
1939.22	0.9748		1939.22	0.81245
1937.16	0.97634		1937.16	0.81322
1935.1	0.97647		1935.1	0.81278
1933.04	0.97521		1933.04	0.81154
1930.98	0.97395		1930.98	0.81035
1928.92	0.97354		1928.92	0.81026
1926.86	0.97426		1926.86	0.81103
1924.8	0.97488		1924.8	0.81206
1922.74	0.97442		1922.74	0.81222
1920.68	0.97434		1920.68	0.81133
1918.62	0.97542		1918.62	0.8113
1916.55	0.97622		1916.55	0.81115
1914.49	0.97591		1914.49	0.8112
1912.43	0.97502		1912.43	0.81183
1910.37	0.97427		1910.37	0.81168
1908.31	0.97401		1908.31	0.8107
1906.25	0.97418		1906.25	0.80991
1904.19	0.97448		1904.19	0.80983
1902.13	0.97475		1902.13	0.80986
1900.07	0.97508		1900.07	0.8099
1898.01	0.97515		1898.01	0.81045
1895.95	0.97481		1895.95	0.81137
1893.89	0.97457		1893.89	0.81133
1891.82	0.97444		1891.82	0.8109
1889.76	0.97403		1889.76	0.81091
1887.7	0.97339		1887.7	0.81044
1885.64	0.97282		1885.64	0.81036
1883.58	0.97287		1883.58	0.8104
1881.52	0.97356		1881.52	0.80989
1879.46	0.97425		1879.46	0.80972
1877.4	0.9749		1877.4	0.81008
1875.34	0.97579		1875.34	0.81039
1873.28	0.97646		1873.28	0.81051
1871.22	0.97613		1871.22	0.81138
1869.16	0.97481		1869.16	0.81242
1867.09	0.97373		1867.09	0.81148
1865.03	0.97378		1865.03	0.81019
1862.97	0.97408		1862.97	0.80993
1860.91	0.97384		1860.91	0.80997
1858.85	0.97353		1858.85	0.80993
1856.79	0.97368		1856.79	0.80984
1854.73	0.97405		1854.73	0.81004
1852.67	0.97437		1852.67	0.81051
1850.61	0.97444		1850.61	0.81061
1848.55	0.97398		1848.55	0.81041
1846.49	0.97337		1846.49	0.81087
1844.43	0.9732		1844.43	0.81152
1842.37	0.97332		1842.37	0.81003
1840.3	0.97359		1840.3	0.80865
1838.24	0.97423		1838.24	0.80906
1836.18	0.97496		1836.18	0.8093
1834.12	0.97512		1834.12	0.8089
1832.06	0.97474		1832.06	0.80951
1830	0.97442		1830	0.81047
1827.94	0.97435		1827.94	0.8099
1825.88	0.97435		1825.88	0.81006
1823.82	0.97431		1823.82	0.81043
1821.76	0.97404		1821.76	0.81023
1819.7	0.97358		1819.7	0.81071
1817.64	0.97357		1817.64	0.81102
1815.57	0.97414		1815.57	0.81036
1813.51	0.97441		1813.51	0.80994
1811.45	0.97398		1811.45	0.81032
1809.39	0.97353		1809.39	0.81016
1807.33	0.97354		1807.33	0.80956
1805.27	0.97369		1805.27	0.80916
1803.21	0.97366		1803.21	0.80928
1801.15	0.97363		1801.15	0.80965
1799.09	0.97366		1799.09	0.80917
1797.03	0.97362		1797.03	0.8086
1794.97	0.97358		1794.97	0.8097
1792.91	0.97369		1792.91	0.81171
1790.84	0.97399		1790.84	0.81123
1788.78	0.97427		1788.78	0.80994
1786.72	0.97422		1786.72	0.81098
1784.66	0.97402		1784.66	0.81217
1782.6	0.97403		1782.6	0.81202
1780.54	0.97416		1780.54	0.81142
1778.48	0.97418		1778.48	0.81029
1776.42	0.97422		1776.42	0.80993
1774.36	0.97434		1774.36	0.81137
1772.3	0.9744		1772.3	0.81249
1770.24	0.97432		1770.24	0.81139
1768.18	0.97425		1768.18	0.81072
1766.12	0.97407		1766.12	0.81047
1764.05	0.97374		1764.05	0.81132
1761.99	0.97349		1761.99	0.81269
1759.93	0.97359		1759.93	0.8122
1757.87	0.97397		1757.87	0.81227
1755.81	0.97435		1755.81	0.81217
1753.75	0.97451		1753.75	0.81173
1751.69	0.97458		1751.69	0.81298
1749.63	0.97468		1749.63	0.81316
1747.57	0.97461		1747.57	0.81167
1745.51	0.97445		1745.51	0.81047
1743.45	0.97448		1743.45	0.80978
1741.39	0.97442		1741.39	0.80907
1739.32	0.97398		1739.32	0.80683
1737.26	0.97348		1737.26	0.80416
1735.2	0.97299		1735.2	0.80458
1733.14	0.97257		1733.14	0.802
1731.08	0.97264		1731.08	0.79611
1729.02	0.97308		1729.02	0.79349
1726.96	0.9733		1726.96	0.79344
1724.9	0.97311		1724.9	0.79485
1722.84	0.97276		1722.84	0.79593
1720.78	0.97244		1720.78	0.7974
1718.72	0.97212		1718.72	0.80088
1716.66	0.9721		1716.66	0.80255
1714.59	0.97244		1714.59	0.80213
1712.53	0.97243		1712.53	0.80274
1710.47	0.97208		1710.47	0.8042
1708.41	0.97177		1708.41	0.80598
1706.35	0.97128		1706.35	0.80726
1704.29	0.97055		1704.29	0.80625
1702.23	0.97006		1702.23	0.80689
1700.17	0.96973		1700.17	0.80888
1698.11	0.96924		1698.11	0.80839
1696.05	0.96882		1696.05	0.80977
1693.99	0.96881		1693.99	0.80894
1691.93	0.9689		1691.93	0.80787
1689.87	0.96854		1689.87	0.80843
1687.8	0.96774		1687.8	0.8087
1685.74	0.96689		1685.74	0.81133
1683.68	0.96618		1683.68	0.81192
1681.62	0.96576		1681.62	0.80755
1679.56	0.96559		1679.56	0.80563
1677.5	0.9655		1677.5	0.80697
1675.44	0.96537		1675.44	0.80825
1673.38	0.96494		1673.38	0.80656
1671.32	0.96404		1671.32	0.80631
1669.26	0.96269		1669.26	0.8059
1667.2	0.9612		1667.2	0.80106
1665.14	0.95942		1665.14	0.79744
1663.07	0.95625		1663.07	0.79465
1661.01	0.9513		1661.01	0.7871
1658.95	0.94586		1658.95	0.77729
1656.89	0.94033		1656.89	0.76913
1654.83	0.93157		1654.83	0.75902
1652.77	0.91629		1652.77	0.73397
1650.71	0.90153		1650.71	0.70317
1648.65	0.89252		1648.65	0.68713
1646.59	0.88635		1646.59	0.67536
1644.53	0.88316		1644.53	0.66205
1642.47	0.88451		1642.47	0.65674
1640.41	0.88995		1640.41	0.66008
1638.34	0.89885		1638.34	0.67127
1636.28	0.91154		1636.28	0.69172
1634.22	0.92491		1634.22	0.71217
1632.16	0.9333		1632.16	0.72539
1630.1	0.93787		1630.1	0.73647
1628.04	0.9415		1628.04	0.74665
1625.98	0.94443		1625.98	0.75456
1623.92	0.94664		1623.92	0.76139
1621.86	0.94857		1621.86	0.76491
1619.8	0.95014		1619.8	0.76717
1617.74	0.95144		1617.74	0.77213
1615.68	0.95262		1615.68	0.77456
1613.62	0.95351		1613.62	0.77384
1611.55	0.95412		1611.55	0.77476
1609.49	0.95428		1609.49	0.77596
1607.43	0.95378		1607.43	0.77512
1605.37	0.95273		1605.37	0.77265
1603.31	0.95141		1603.31	0.76987
1601.25	0.95005		1601.25	0.76752
1599.19	0.94889		1599.19	0.76661
1597.13	0.94833		1597.13	0.76796
1595.07	0.949		1595.07	0.7711
1593.01	0.95085		1593.01	0.7749
1590.95	0.95307		1590.95	0.7788
1588.89	0.95511		1588.89	0.78238
1586.82	0.95696		1586.82	0.78507
1584.76	0.95862		1584.76	0.7868
1582.7	0.95986		1582.7	0.78755
1580.64	0.96062		1580.64	0.78766
1578.58	0.96116		1578.58	0.78958
1576.52	0.9618		1576.52	0.79267
1574.46	0.96228		1574.46	0.79151
1572.4	0.96232		1572.4	0.79073
1570.34	0.96216		1570.34	0.79372
1568.28	0.96216		1568.28	0.79441
1566.22	0.96243		1566.22	0.79337
1564.16	0.96282		1564.16	0.79286
1562.09	0.9631		1562.09	0.79454
1560.03	0.9633		1560.03	0.80043
1557.97	0.96359		1557.97	0.80039
1555.91	0.96395		1555.91	0.79574
1553.85	0.96423		1553.85	0.79557
1551.79	0.9644		1551.79	0.79709
1549.73	0.96454		1549.73	0.79759
1547.67	0.96452		1547.67	0.7968
1545.61	0.96413		1545.61	0.79691
1543.55	0.96361		1543.55	0.79778
1541.49	0.96346		1541.49	0.79986
1539.43	0.96388		1539.43	0.8001
1537.37	0.96441		1537.37	0.79627
1535.3	0.96487		1535.3	0.79727
1533.24	0.9654		1533.24	0.80068
1531.18	0.96577		1531.18	0.79963
1529.12	0.96586		1529.12	0.79903
1527.06	0.966		1527.06	0.79977
1525	0.96623		1525	0.79916
1522.94	0.96629		1522.94	0.79992
1520.88	0.96633		1520.88	0.80065
1518.82	0.9666		1518.82	0.80002
1516.76	0.96687		1516.76	0.80103
1514.7	0.96696		1514.7	0.80084
1512.64	0.96686		1512.64	0.79987
1510.57	0.96671		1510.57	0.79997
1508.51	0.96684		1508.51	0.8031
1506.45	0.96709		1506.45	0.80506
1504.39	0.96715		1504.39	0.8008
1502.33	0.96737		1502.33	0.79929
1500.27	0.96775		1500.27	0.80211
1498.21	0.96787		1498.21	0.80497
1496.15	0.96767		1496.15	0.80487
1494.09	0.96759		1494.09	0.8026
1492.03	0.96774		1492.03	0.80331
1489.97	0.96764		1489.97	0.80581
1487.91	0.96678		1487.91	0.80562
1485.84	0.96551		1485.84	0.80442
1483.78	0.96454		1483.78	0.80464
1481.72	0.96408		1481.72	0.80558
1479.66	0.96391		1479.66	0.80534
1477.6	0.96355		1477.6	0.80502
1475.54	0.96283		1475.54	0.80584
1473.48	0.9621		1473.48	0.80761
1471.42	0.96148		1471.42	0.80728
1469.36	0.96061		1469.36	0.80558
1467.3	0.95908		1467.3	0.80739
1465.24	0.95657		1465.24	0.8112
1463.18	0.95337		1463.18	0.81311
1461.12	0.95026		1461.12	0.81615
1459.05	0.94706		1459.05	0.8231
1456.99	0.94199		1456.99	0.82571
1454.93	0.93408		1454.93	0.8158
1452.87	0.92527		1452.87	0.8011
1450.81	0.91774		1450.81	0.78734
1448.75	0.91345		1448.75	0.77642
1446.69	0.91274		1446.69	0.76772
1444.63	0.91456		1444.63	0.76075
1442.57	0.91905		1442.57	0.75781
1440.51	0.92637		1440.51	0.76096
1438.45	0.93522		1438.45	0.77102
1436.39	0.94374		1436.39	0.78202
1434.32	0.94952		1434.32	0.78673
1432.26	0.95223		1432.26	0.78921
1430.2	0.95353		1430.2	0.79189
1428.14	0.9545		1428.14	0.79295
1426.08	0.95545		1426.08	0.79379
1424.02	0.95631		1424.02	0.79489
1421.96	0.95689		1421.96	0.79597
1419.9	0.95721		1419.9	0.79844
1417.84	0.95745		1417.84	0.79871
1415.78	0.95749		1415.78	0.79701
1413.72	0.95732		1413.72	0.7969
1411.66	0.95706		1411.66	0.79737
1409.59	0.95662		1409.59	0.79719
1407.53	0.95571		1407.53	0.79748
1405.47	0.95421		1405.47	0.79846
1403.41	0.95275		1403.41	0.79834
1401.35	0.95225		1401.35	0.79835
1399.29	0.95273		1399.29	0.79933
1397.23	0.95343		1397.23	0.79976
1395.17	0.95375		1395.17	0.80027
1393.11	0.95379		1393.11	0.7998
1391.05	0.95386		1391.05	0.79909
1388.99	0.95407		1388.99	0.7997
1386.93	0.95412		1386.93	0.79919
1384.87	0.95356		1384.87	0.79656
1382.8	0.95226		1382.8	0.79384
1380.74	0.95042		1380.74	0.79042
1378.68	0.94835		1378.68	0.78494
1376.62	0.9464		1376.62	0.7784
1374.56	0.94501		1374.56	0.77266
1372.5	0.9449		1372.5	0.76926
1370.44	0.94668		1370.44	0.77112
1368.38	0.95016		1368.38	0.7778
1366.32	0.95419		1366.32	0.78569
1364.26	0.9577		1364.26	0.79359
1362.2	0.96038		1362.2	0.79986
1360.14	0.96214		1360.14	0.80296
1358.07	0.96313		1358.07	0.80464
1356.01	0.96349		1356.01	0.80571
1353.95	0.96312		1353.95	0.80531
1351.89	0.96184		1351.89	0.80252
1349.83	0.95915		1349.83	0.79652
1347.77	0.95513		1347.77	0.78771
1345.71	0.95136		1345.71	0.77896
1343.65	0.94931		1343.65	0.7732
1341.59	0.94928		1341.59	0.77244
1339.53	0.95083		1339.53	0.77633
1337.47	0.95283		1337.47	0.78104
1335.41	0.95416		1335.41	0.78396
1333.34	0.95505		1333.34	0.78611
1331.28	0.95627		1331.28	0.78913
1329.22	0.95774		1329.22	0.79273
1327.16	0.95862		1327.16	0.79565
1325.1	0.95835		1325.1	0.79745
1323.04	0.95708		1323.04	0.79852
1320.98	0.95512		1320.98	0.79933
1318.92	0.95224		1318.92	0.79958
1316.86	0.94802		1316.86	0.79868
1314.8	0.94277		1314.8	0.7967
1312.74	0.93707		1312.74	0.79333
1310.68	0.93147		1310.68	0.78861
1308.61	0.92674		1308.61	0.78401
1306.55	0.923		1306.55	0.78064
1304.49	0.91948		1304.49	0.77832
1302.43	0.91572		1302.43	0.77632
1300.37	0.91171		1300.37	0.7749
1298.31	0.90788		1298.31	0.77515
1296.25	0.90512		1296.25	0.77714
1294.19	0.9042		1294.19	0.78027
1292.13	0.90553		1292.13	0.78371
1290.07	0.90883		1290.07	0.78635
1288.01	0.91321		1288.01	0.78767
1285.95	0.918		1285.95	0.78824
1283.89	0.92307		1283.89	0.78903
1281.82	0.9284		1281.82	0.79037
1279.76	0.93354		1279.76	0.79189
1277.7	0.93778		1277.7	0.79303
1275.64	0.94102		1275.64	0.79354
1273.58	0.94375		1273.58	0.7936
1271.52	0.94638		1271.52	0.79317
1269.46	0.94868		1269.46	0.79235
1267.4	0.95028		1267.4	0.79167
1265.34	0.9513		1265.34	0.79122
1263.28	0.95203		1263.28	0.79101
1261.22	0.9526		1261.22	0.79132
1259.16	0.95299		1259.16	0.79194
1257.09	0.95304		1257.09	0.79223
1255.03	0.95282		1255.03	0.79171
1252.97	0.95285		1252.97	0.79055
1250.91	0.95325		1250.91	0.78939
1248.85	0.95349		1248.85	0.78837
1246.79	0.95332		1246.79	0.78727
1244.73	0.95293		1244.73	0.78634
1242.67	0.9525		1242.67	0.78621
1240.61	0.95232		1240.61	0.78743
1238.55	0.95278		1238.55	0.78993
1236.49	0.95369		1236.49	0.79312
1234.43	0.95451		1234.43	0.79632
1232.36	0.95505		1232.36	0.79903
1230.3	0.95541		1230.3	0.8011
1228.24	0.9557		1228.24	0.80268
1226.18	0.9561		1226.18	0.80407
1224.12	0.95667		1224.12	0.80506
1222.06	0.95711		1222.06	0.8054
1220	0.9574		1220	0.80572
1217.94	0.9577		1217.94	0.80651
1215.88	0.95791		1215.88	0.80732
1213.82	0.95791		1213.82	0.80767
1211.76	0.95774		1211.76	0.80739
1209.7	0.95741		1209.7	0.80674
1207.64	0.95705		1207.64	0.80607
1205.57	0.95682		1205.57	0.80529
1203.51	0.9566		1203.51	0.80421
1201.45	0.95644		1201.45	0.80331
1199.39	0.95674		1199.39	0.8032
1197.33	0.95747		1197.33	0.8037
1195.27	0.95842		1195.27	0.8044
1193.21	0.95937		1193.21	0.80501
1191.15	0.9598		1191.15	0.805
1189.09	0.95908		1189.09	0.80396
1187.03	0.95716		1187.03	0.80143
1184.97	0.95447		1184.97	0.7973
1182.91	0.95127		1182.91	0.79262
1180.84	0.94731		1180.84	0.78827
1178.78	0.94177		1178.78	0.78426
1176.72	0.93391		1176.72	0.78054
1174.66	0.92427		1174.66	0.7771
1172.6	0.91467		1172.6	0.77404
1170.54	0.90642		1170.54	0.77098
1168.48	0.89962		1168.48	0.76721
1166.42	0.89399		1166.42	0.76197
1164.36	0.88932		1164.36	0.755
1162.3	0.88558		1162.3	0.74746
1160.24	0.883		1160.24	0.74155
1158.18	0.88256		1158.18	0.73984
1156.11	0.88567		1156.11	0.7443
1154.05	0.89185		1154.05	0.75396
1151.99	0.89846		1151.99	0.76513
1149.93	0.90326		1149.93	0.77449
1147.87	0.90549		1147.87	0.78047
1145.81	0.90611		1145.81	0.78209
1143.75	0.90652		1143.75	0.77784
1141.69	0.90719		1141.69	0.76843
1139.63	0.90965		1139.63	0.76026
1137.57	0.91522		1137.57	0.7599
1135.51	0.92187		1135.51	0.76593
1133.45	0.92704		1133.45	0.77294
1131.39	0.9301		1131.39	0.77911
1129.32	0.93141		1129.32	0.78467
1127.26	0.93179		1127.26	0.78903
1125.2	0.93251		1125.2	0.79207
1123.14	0.93439		1123.14	0.7945
1121.08	0.93746		1121.08	0.79679
1119.02	0.94092		1119.02	0.79894
1116.96	0.94343		1116.96	0.80078
1114.9	0.94484		1114.9	0.8023
1112.84	0.94579		1112.84	0.80361
1110.78	0.94645		1110.78	0.80452
1108.72	0.94692		1108.72	0.80476
1106.66	0.94717		1106.66	0.80432
1104.59	0.94653		1104.59	0.80271
1102.53	0.94434		1102.53	0.79932
1100.47	0.94072		1100.47	0.79362
1098.41	0.93514		1098.41	0.78396
1096.35	0.92679		1096.35	0.7692
1094.29	0.91717		1094.29	0.7515
1092.23	0.91032		1092.23	0.73663
1090.17	0.90973		1090.17	0.7315
1088.11	0.91485		1088.11	0.73812
1086.05	0.92202		1086.05	0.75131
1083.99	0.92805		1083.99	0.76458
1081.93	0.93169		1081.93	0.77536
1079.86	0.9335		1079.86	0.78396
1077.8	0.93488		1077.8	0.79095
1075.74	0.93686		1075.74	0.79613
1073.68	0.93935		1073.68	0.79938
1071.62	0.9415		1071.62	0.80116
1069.56	0.94287		1069.56	0.80151
1067.5	0.94347		1067.5	0.80016
1065.44	0.94303		1065.44	0.79706
1063.38	0.94176		1063.38	0.7924
1061.32	0.9402		1061.32	0.78749
1059.26	0.93865		1059.26	0.78461
1057.2	0.93733		1057.2	0.7853
1055.14	0.93606		1055.14	0.78868
1053.07	0.935		1053.07	0.79182
1051.01	0.93463		1051.01	0.79271
1048.95	0.93455		1048.95	0.79081
1046.89	0.93372		1046.89	0.78639
1044.83	0.93172		1044.83	0.78053
1042.77	0.92979		1042.77	0.77472
1040.71	0.92962		1040.71	0.77079
1038.65	0.9313		1038.65	0.77026
1036.59	0.93452		1036.59	0.7732
1034.53	0.93869		1034.53	0.77793
1032.47	0.94247		1032.47	0.78308
1030.41	0.94508		1030.41	0.78785
1028.34	0.94666		1028.34	0.79145
1026.28	0.94782		1026.28	0.79387
1024.22	0.94896		1024.22	0.79552
1022.16	0.94981		1022.16	0.79648
1020.1	0.95015		1020.1	0.79667
1018.04	0.95032		1018.04	0.79651
1015.98	0.95082		1015.98	0.79702
1013.92	0.95145		1013.92	0.79839
1011.86	0.9517		1011.86	0.79947
1009.8	0.95151		1009.8	0.79925
1007.74	0.95068		1007.74	0.79769
1005.68	0.94902		1005.68	0.79495
1003.61	0.94648		1003.61	0.79048
1001.55	0.94322		1001.55	0.78374
999.493	0.93985		999.493	0.77557
997.433	0.93645		997.433	0.76739
995.372	0.93259		995.372	0.75912
993.311	0.92871		993.311	0.75086
991.25	0.92655		991.25	0.74581
989.189	0.92775		989.189	0.74683
987.128	0.93124		987.128	0.75158
985.068	0.93433		985.068	0.75552
983.007	0.93603		983.007	0.75768
980.946	0.93735		980.946	0.75985
978.885	0.93916		978.885	0.76288
976.824	0.9413		976.824	0.76641
974.764	0.94332		974.764	0.7694
972.703	0.94471		972.703	0.77102
970.642	0.9456		970.642	0.77226
968.581	0.9467		968.581	0.77477
966.52	0.94815		966.52	0.77882
964.46	0.94983		964.46	0.78331
962.399	0.95166		962.399	0.78709
960.338	0.95346		960.338	0.79019
958.277	0.95517		958.277	0.79275
956.216	0.95636		956.216	0.79444
954.155	0.95636		954.155	0.79509
952.095	0.95493		952.095	0.79421
950.034	0.952		950.034	0.79052
947.973	0.94782		947.973	0.78337
945.912	0.94419		945.912	0.77608
943.851	0.94356		943.851	0.77366
941.791	0.94525		941.791	0.77538
939.73	0.94514		939.73	0.77471
937.669	0.94129		937.669	0.7672
935.608	0.93651		935.608	0.75571
933.547	0.93513		933.547	0.74889
931.487	0.93885		931.487	0.75226
929.426	0.94489		929.426	0.76201
927.365	0.94958		927.365	0.77107
925.304	0.95181		925.304	0.77633
923.243	0.95242		923.243	0.77849
921.183	0.95273		921.183	0.77917
919.122	0.95312		919.122	0.77973
917.061	0.95369		917.061	0.78087
915	0.95475		915	0.78254
912.939	0.95592		912.939	0.78459
910.878	0.95694		910.878	0.78688
908.818	0.95782		908.818	0.78898
906.757	0.95821		906.757	0.79063
904.696	0.95826		904.696	0.79178
902.635	0.95826		902.635	0.79246
900.574	0.95826		900.574	0.79262
898.514	0.95811		898.514	0.79146
896.453	0.95661		896.453	0.78802
894.392	0.95238		894.392	0.78175
892.331	0.94627		892.331	0.77335
890.27	0.94124		890.27	0.76597
888.21	0.9398		888.21	0.76316
886.149	0.94182		886.149	0.766
884.088	0.94525		884.088	0.77227
882.027	0.9482		882.027	0.77829
879.966	0.95012		879.966	0.78246
877.905	0.95142		877.905	0.7855
875.845	0.95238		875.845	0.78784
873.784	0.9533		873.784	0.78887
871.723	0.95409		871.723	0.78817
869.662	0.95294		869.662	0.78506
867.601	0.94886		867.601	0.77831
865.541	0.94464		865.541	0.7696
863.48	0.94321		863.48	0.76342
861.419	0.94412		861.419	0.76138
859.358	0.9466		859.358	0.76328
857.297	0.95028		857.297	0.76929
855.237	0.95328		855.237	0.77579
853.176	0.95398		853.176	0.77769
851.115	0.95266		851.115	0.77529
849.054	0.95124		849.054	0.77382
846.993	0.95152		846.993	0.77616
844.933	0.95323		844.933	0.78017
842.872	0.95504		842.872	0.78369
840.811	0.95613		840.811	0.78629
838.75	0.95636		838.75	0.7877
836.689	0.95588		836.689	0.78807
834.628	0.95485		834.628	0.78824
832.568	0.95325		832.568	0.78881
830.507	0.95094		830.507	0.78929
828.446	0.94789		828.446	0.78912
826.385	0.94414		826.385	0.78903
824.324	0.93896		824.324	0.78947
822.264	0.93201		822.264	0.78959
820.203	0.9274		820.203	0.78904
818.142	0.92995		818.142	0.78803
816.081	0.93629		816.081	0.78642
814.02	0.9406		814.02	0.78392
811.96	0.94217		811.96	0.78093
809.899	0.94276		809.899	0.779
807.838	0.94337		807.838	0.77927
805.777	0.9443		805.777	0.78058
803.716	0.94558		803.716	0.78145
801.655	0.94718		801.655	0.78188
799.595	0.94869		799.595	0.782
797.534	0.9494		797.534	0.78184
795.473	0.94956		795.473	0.78131
793.412	0.95003		793.412	0.7799
791.351	0.95066		791.351	0.77788
789.291	0.95054		789.291	0.77604
787.23	0.94948		787.23	0.77468
785.169	0.94795		785.169	0.77366
783.108	0.94646		783.108	0.77321
781.047	0.94519		781.047	0.77382
778.987	0.94382		778.987	0.77498
776.926	0.94264		776.926	0.77525
774.865	0.9413		774.865	0.77425
772.804	0.93881		772.804	0.77289
770.743	0.9356		770.743	0.7717
768.683	0.93212		768.683	0.77053
766.622	0.92788		766.622	0.76964
764.561	0.92374		764.561	0.76922
762.5	0.92283		762.5	0.76859
760.439	0.92624		760.439	0.76714
758.378	0.93082		758.378	0.76498
756.318	0.93341		756.318	0.76269
754.257	0.93266		754.257	0.76084
752.196	0.92855		752.196	0.7598
750.135	0.9225		750.135	0.75932
748.074	0.91702		748.074	0.75823
746.014	0.91469		746.014	0.75653
743.953	0.91569		743.953	0.75503
741.892	0.9174		741.892	0.75331
739.831	0.91724		739.831	0.75148
737.77	0.91537		737.77	0.75004
735.71	0.91569		735.71	0.74863
733.649	0.91976		733.649	0.74665
731.588	0.92412		731.588	0.74391
729.527	0.9271		729.527	0.74135
727.466	0.9292		727.466	0.74
725.405	0.93022		725.405	0.74004
723.345	0.93003		723.345	0.74069
721.284	0.92791		721.284	0.74114
719.223	0.92308		719.223	0.74193
717.162	0.91532		717.162	0.74307
715.101	0.90906		715.101	0.74386
713.041	0.90705		713.041	0.74418
710.98	0.90898		710.98	0.74381
708.919	0.91292		708.919	0.74276
706.858	0.91605		706.858	0.74227
704.797	0.91716		704.797	0.74254
702.737	0.91782		702.737	0.74204
700.676	0.91874		700.676	0.73976
698.615	0.91837		698.615	0.73514
696.554	0.9159		696.554	0.72763
694.493	0.91144		694.493	0.71802
692.433	0.90666		692.433	0.70894
690.372	0.90464		690.372	0.70288
688.311	0.90679		688.311	0.70091
686.25	0.91099		686.25	0.70288
684.189	0.91405		684.189	0.70632
682.128	0.9152		682.128	0.70819
680.068	0.91549		680.068	0.70844
678.007	0.91527		678.007	0.70857
675.946	0.91395		675.946	0.70803
673.885	0.91162		673.885	0.7059
671.824	0.91821		671.824	0.70473
669.764	0.9331		669.764	0.70537
667.703	0.90676		667.703	0.70065
665.642	0.92889		665.642	0.70796
663.581	0.92351		663.581	0.7113
661.52	0.92255		661.52	0.71602
659.46	0.92605		659.46	0.72068
657.399	0.92874		657.399	0.72376
655.338	0.93029		655.338	0.72594
653.277	0.93112		653.277	0.72768
651.216	0.93159		651.216	0.72884
649.155	0.93153		649.155	0.72931
647.095	0.93149		647.095	0.72932
645.034	0.93043		645.034	0.72873
642.973	0.9298		642.973	0.72801
640.912	0.92984		640.912	0.72755
638.851	0.92935		638.851	0.7273
636.791	0.92812		636.791	0.72739
634.73	0.92714		634.73	0.72775
632.669	0.92721		632.669	0.72783
630.608	0.92835		630.608	0.72743
628.547	0.92946		628.547	0.72664
626.487	0.92995		626.487	0.72584
624.426	0.92964		624.426	0.72529
622.365	0.92827		622.365	0.72518
620.304	0.92642		620.304	0.72564
618.243	0.92576		618.243	0.72628
616.182	0.92682		616.182	0.72649
614.122	0.92888		614.122	0.72654
612.061	0.93065		612.061	0.72677
610	0.93121		610	0.72643
607.939	0.93116		607.939	0.72561
605.878	0.93142		605.878	0.72483
603.818	0.93202		603.818	0.72407
601.757	0.93223		601.757	0.72419
599.696	0.93211		599.696	0.72572
597.635	0.93255		597.635	0.72723
595.574	0.93282		595.574	0.72713
593.514	0.93176		593.514	0.72635
591.453	0.92978		591.453	0.72614
589.392	0.92777		589.392	0.72611
587.331	0.92605		587.331	0.72649
585.27	0.92416		585.27	0.72744
583.21	0.92075		583.21	0.72861
581.149	0.91352		581.149	0.72929
579.088	0.90184		579.088	0.72825
577.027	0.88886		577.027	0.72663
574.966	0.87876		574.966	0.72603
572.905	0.87494		572.905	0.7258
570.845	0.87813		570.845	0.72639
568.784	0.88471		568.784	0.72806
566.723	0.89001		566.723	0.72854
564.662	0.89393		564.662	0.72751
562.601	0.8993		562.601	0.72711
560.541	0.9058		560.541	0.72825
558.48	0.91098		558.48	0.73014
556.419	0.91411		556.419	0.73173
554.358	0.9161		554.358	0.73216
552.297	0.91744		552.297	0.73201
550.237	0.91731		550.237	0.73258
548.176	0.91527		548.176	0.7335
546.115	0.91222		546.115	0.73471
544.054	0.91032		544.054	0.73719
541.993	0.91117		541.993	0.73997
539.932	0.91374		539.932	0.74042
537.872	0.91605		537.872	0.73898
535.811	0.91749		535.811	0.73845
533.75	0.91888		533.75	0.73946
531.689	0.92057		531.689	0.73998
529.628	0.92154		529.628	0.73872
527.568	0.92021		527.568	0.73638
525.507	0.91633		525.507	0.73056
523.446	0.91182		523.446	0.71991
521.385	0.90931		521.385	0.71049
519.324	0.91		519.324	0.709
517.264	0.91259		517.264	0.71536
515.203	0.91439		515.203	0.72252
513.142	0.91498		513.142	0.7265
511.081	0.91605		511.081	0.72921
509.02	0.91747		509.02	0.73214
506.96	0.91792		506.96	0.73348
504.899	0.91717		504.899	0.73216
502.838	0.91583		502.838	0.73076
500.777	0.91519		500.777	0.73057
498.716	0.915		498.716	0.73162
496.655	0.91412		496.655	0.73288
494.595	0.91379		494.595	0.73367
492.534	0.9157		492.534	0.73458
490.473	0.91822		490.473	0.73432
488.412	0.91815		488.412	0.73274
486.351	0.91579		486.351	0.73115
484.291	0.9142		484.291	0.72866
482.23	0.9141		482.23	0.72428
480.169	0.91297		480.169	0.71825
478.108	0.90907		478.108	0.71069
476.047	0.90522		476.047	0.70484
473.987	0.90543		473.987	0.70592
471.926	0.90981		471.926	0.71236
469.865	0.91638		469.865	0.71897
467.804	0.92258		467.804	0.72375
465.743	0.9254		465.743	0.72564
463.682	0.9244		463.682	0.72598
461.622	0.92251		461.622	0.7264
459.561	0.92192		459.561	0.72724
457.5	0.92153		457.5	0.72809
455.439	0.9198		455.439	0.7298
453.378	0.9185		453.378	0.7323
451.318	0.91879		451.318	0.73151
449.257	0.9182		449.257	0.72836
447.196	0.91568		447.196	0.72455
445.135	0.91134		445.135	0.71725
443.074	0.90346		443.074	0.70543
441.014	0.89485		441.014	0.69113
438.953	0.89252		438.953	0.68108
436.892	0.89707		436.892	0.68178
434.831	0.90349		434.831	0.69119
432.77	0.90885		432.77	0.70267
430.709	0.91323		430.709	0.71283
428.649	0.91788		428.649	0.72141
426.588	0.92309		426.588	0.72644
424.527	0.92675		424.527	0.72504
422.466	0.92886		422.466	0.72071
420.405	0.93278		420.405	0.72076
418.345	0.93657		418.345	0.72486
416.284	0.93319		416.284	0.72897
414.223	0.92481		414.223	0.73284
412.162	0.91776		412.162	0.73547
410.101	0.91352		410.101	0.73748
408.041	0.91075		408.041	0.73995
405.98	0.91021		405.98	0.7412
403.919	0.914		403.919	0.7396
401.858	0.92065		401.858	0.73792
399.797	0.92698		399.797	0.73986

## Sheet: Supp_Fig.4_NMR Raw Data
##TITLE= Audit trail, TopSpin 3.5 pl 7
##JCAMPDX= 5.01
##ORIGIN= Bruker BioSpin GmbH
##OWNER= nmr
$$ Z:/data/acooper/nmr/Apr04-2018/104/pdata/1/auditp.txt
##AUDIT TRAIL= $$ (NUMBER, WHEN, WHO, WHERE, PROCESS, VERSION, WHAT)
( 1,<2018-04-05 00:39:10.174 +0100>,<nmr>,<CZC3047DX8>,<go4>,<TopSpin 3.5.7>,
<created by zg
	started at 2018-04-05 00:29:04.425 +0100,
	POWCHK enabled, PULCHK disabled,
configuration hash MD5:
1C AD 10 ED BD 03 A4 F8 3A 69 E0 43 86 A8 07 C6
data hash MD5: 64K
F3 57 B9 40 DA 59 51 16 1E 1C A1 88 06 0D 99 53>)
( 2,<2018-04-05 00:39:10.595 +0100>,<nmr>,<CZC3047DX8>,<audit>,<TopSpin 3.5.7>,
<user comment:
ICON-NMR User ID: acooper
data hash MD5: 64K
F3 57 B9 40 DA 59 51 16 1E 1C A1 88 06 0D 99 53>)
( 3,<2018-04-05 00:39:15.026 +0100>,<nmr>,<CZC3047DX8>,<proc1d>,<TopSpin 3.5.7>,
<Start of raw data processing
ef LB = 0.3 FT_mod = 6 PKNL = 1 SI = 64K
data hash MD5: 64K
08 A1 A9 5F 04 C9 2C 67 AC E2 3D C0 9C E8 A4 6B>)
( 4,<2018-04-05 00:39:15.712 +0100>,<nmr>,<CZC3047DX8>,<proc1d>,<TopSpin 3.5.7>,
<apk
data hash MD5: 64K
57 B1 0F 90 8E B2 68 56 BB A0 8A 65 E8 A3 B2 5B>)
( 5,<2018-04-05 00:39:16.196 +0100>,<nmr>,<CZC3047DX8>,<proc1d>,<TopSpin 3.5.7>,
<abs ABSG = 5
data hash MD5: 64K
28 A1 D9 D5 09 DF 1C A3 9F 3A F6 41 B6 11 BC BE>)
( 6,<2018-04-05 00:39:19.066 +0100>,<nmr>,<CZC3047DX8>,<dirdata>,<TopSpin 3.5.7>,
<wrpa from 1 104 "Apr04-2018" "G:/Avance400nmr/data/acooper/nmr"
data hash MD5: 64K
28 A1 D9 D5 09 DF 1C A3 9F 3A F6 41 B6 11 BC BE>)
##END=
$$ hash MD5
$$ 80 25 98 5D 9D E0 5A 75 D4 84 17 F6 59 BA 2E 1F
<?xml version="1.0" encoding="UTF-8"?>
-<PeakList>
-<PeakList1D>
-<PeakList1DHeader source="G:/Avance400nmr/data/acooper/nmr" procNo="1" owner="" name="Apr04-2018" expNo="104" date="2018-04-05T00:39:16.476+01:00" creator="nmr">
<PeakPickDetails>F1=14.965990ppm, F2=-1.013471ppm, MI=0.00cm, MAXI=10000.00cm, PC=1.000 </PeakPickDetails>
</PeakList1DHeader>
<Peak1D type="0" intensity="4.587618e-003" F1="13.509336"/>
<Peak1D type="0" intensity="9.076965e-003" F1="10.221503"/>
<Peak1D type="0" intensity="2.582458e-002" F1="10.207241"/>
<Peak1D type="0" intensity="1.149018e-002" F1="10.171357"/>
<Peak1D type="0" intensity="1.249496e-002" F1="10.126251"/>
<Peak1D type="0" intensity="1.459611e-002" F1="10.005831"/>
<Peak1D type="0" intensity="2.572999e-002" F1="9.974911"/>
<Peak1D type="0" intensity="1.259136e-002" F1="9.962604"/>
<Peak1D type="0" intensity="1.079081e-001" F1="9.936908"/>
<Peak1D type="0" intensity="9.411427e-003" F1="9.883314"/>
<Peak1D type="0" intensity="2.614250e-002" F1="8.640882"/>
<Peak1D type="0" intensity="4.995913e-003" F1="8.615325"/>
<Peak1D type="0" intensity="6.331983e-003" F1="8.531663"/>
<Peak1D type="0" intensity="1.268405e-002" F1="8.479099"/>
<Peak1D type="0" intensity="7.431004e-003" F1="8.441315"/>
<Peak1D type="0" intensity="1.150663e-002" F1="8.410719"/>
<Peak1D type="0" intensity="8.258164e-003" F1="8.385329"/>
<Peak1D type="0" intensity="3.478516e-002" F1="8.368832"/>
<Peak1D type="0" intensity="5.165560e-002" F1="8.352074"/>
<Peak1D type="0" intensity="5.779719e-002" F1="8.326593"/>
<Peak1D type="0" intensity="3.951558e-002" F1="8.322847"/>
<Peak1D type="0" intensity="1.413590e-002" F1="8.288023"/>
<Peak1D type="0" intensity="2.853516e-002" F1="8.268089"/>
<Peak1D type="0" intensity="3.018093e-002" F1="8.255019"/>
<Peak1D type="0" intensity="3.048210e-002" F1="8.249825"/>
<Peak1D type="0" intensity="3.841932e-002" F1="8.233485"/>
<Peak1D type="0" intensity="3.844938e-002" F1="8.227939"/>
<Peak1D type="0" intensity="3.803787e-002" F1="8.221593"/>
<Peak1D type="0" intensity="3.734457e-002" F1="8.217500"/>
<Peak1D type="0" intensity="1.236232e-001" F1="8.204440"/>
<Peak1D type="0" intensity="1.969395e-001" F1="8.186153"/>
<Peak1D type="0" intensity="1.305138e+001" F1="8.155507"/>
<Peak1D type="0" intensity="2.149936e-001" F1="8.132656"/>
<Peak1D type="0" intensity="7.636835e-002" F1="8.101817"/>
<Peak1D type="0" intensity="9.939666e-002" F1="8.097785"/>
<Peak1D type="0" intensity="2.031726e-002" F1="8.067040"/>
<Peak1D type="0" intensity="3.657362e-002" F1="8.039397"/>
<Peak1D type="0" intensity="1.660965e-002" F1="8.027529"/>
<Peak1D type="0" intensity="3.472739e-002" F1="8.000198"/>
<Peak1D type="0" intensity="3.124482e-002" F1="7.975782"/>
<Peak1D type="0" intensity="6.345550e-002" F1="7.955377"/>
<Peak1D type="0" intensity="1.500000e+001" F1="7.892096"/>
<Peak1D type="0" intensity="2.827781e-002" F1="7.807152"/>
<Peak1D type="0" intensity="1.906359e-002" F1="7.767565"/>
<Peak1D type="0" intensity="1.448523e-002" F1="7.747395"/>
<Peak1D type="0" intensity="1.597686e-002" F1="7.718270"/>
<Peak1D type="0" intensity="5.820954e-002" F1="7.682208"/>
<Peak1D type="0" intensity="1.129264e-002" F1="7.651299"/>
<Peak1D type="0" intensity="7.056942e-003" F1="7.627162"/>
<Peak1D type="0" intensity="5.001499e-003" F1="7.545949"/>
<Peak1D type="0" intensity="6.585698e-002" F1="7.518817"/>
<Peak1D type="0" intensity="5.445661e-003" F1="7.353134"/>
<Peak1D type="0" intensity="5.445403e-003" F1="7.342180"/>
<Peak1D type="0" intensity="1.157566e+001" F1="7.260020"/>
<Peak1D type="0" intensity="9.822663e-003" F1="7.200933"/>
<Peak1D type="0" intensity="4.823970e-003" F1="7.117831"/>
<Peak1D type="0" intensity="6.153619e-002" F1="6.996126"/>
<Peak1D type="0" intensity="5.494943e-003" F1="6.976016"/>
<Peak1D type="0" intensity="5.599231e-003" F1="5.525855"/>
<Peak1D type="0" intensity="8.715860e-003" F1="5.512581"/>
<Peak1D type="0" intensity="1.787200e-002" F1="5.345666"/>
<Peak1D type="0" intensity="2.287828e-001" F1="5.298939"/>
<Peak1D type="0" intensity="7.110697e-003" F1="4.896734"/>
<Peak1D type="0" intensity="4.548309e-003" F1="4.756070"/>
<Peak1D type="0" intensity="5.534310e-003" F1="4.678611"/>
<Peak1D type="0" intensity="5.092028e-003" F1="4.584729"/>
<Peak1D type="0" intensity="6.880686e-003" F1="4.521575"/>
<Peak1D type="0" intensity="5.634743e-003" F1="4.506381"/>
<Peak1D type="0" intensity="4.353040e-003" F1="4.176598"/>
<Peak1D type="0" intensity="4.670022e-003" F1="4.014157"/>
<Peak1D type="0" intensity="4.810305e-003" F1="3.908252"/>
<Peak1D type="0" intensity="1.683839e-002" F1="3.704173"/>
<Peak1D type="0" intensity="1.228086e-002" F1="3.503806"/>
<Peak1D type="0" intensity="2.596067e-002" F1="3.486513"/>
<Peak1D type="0" intensity="2.455885e-002" F1="3.452329"/>
<Peak1D type="0" intensity="3.890486e-002" F1="3.430816"/>
<Peak1D type="0" intensity="4.616993e-002" F1="3.413122"/>
<Peak1D type="0" intensity="3.591051e-001" F1="3.366627"/>
<Peak1D type="0" intensity="1.841876e+000" F1="3.345222"/>
<Peak1D type="0" intensity="2.022732e+000" F1="3.333359"/>
<Peak1D type="0" intensity="1.925715e+000" F1="3.320854"/>
<Peak1D type="0" intensity="3.704664e-001" F1="3.299498"/>
<Peak1D type="0" intensity="3.797577e-002" F1="3.263762"/>
<Peak1D type="0" intensity="2.148174e-002" F1="3.225904"/>
<Peak1D type="0" intensity="1.732905e-002" F1="3.181894"/>
<Peak1D type="0" intensity="1.838653e-002" F1="3.158581"/>
<Peak1D type="0" intensity="1.157611e-002" F1="3.133586"/>
<Peak1D type="0" intensity="6.418451e-003" F1="3.108383"/>
<Peak1D type="0" intensity="7.411699e-003" F1="3.085486"/>
<Peak1D type="0" intensity="4.794464e-003" F1="3.069087"/>
<Peak1D type="0" intensity="5.731649e-003" F1="3.061879"/>
<Peak1D type="0" intensity="1.098999e-002" F1="2.278807"/>
<Peak1D type="0" intensity="1.250137e-002" F1="2.237769"/>
<Peak1D type="0" intensity="2.187620e-002" F1="2.218867"/>
<Peak1D type="0" intensity="1.721645e-002" F1="2.199997"/>
<Peak1D type="0" intensity="3.808001e-001" F1="2.171001"/>
<Peak1D type="0" intensity="1.490779e-002" F1="2.144135"/>
<Peak1D type="0" intensity="1.448313e-002" F1="2.125526"/>
<Peak1D type="0" intensity="1.466463e-002" F1="2.089245"/>
<Peak1D type="0" intensity="1.473317e-002" F1="2.073864"/>
<Peak1D type="0" intensity="4.083316e-002" F1="2.015691"/>
<Peak1D type="0" intensity="4.348138e-002" F1="2.002003"/>
<Peak1D type="0" intensity="3.970044e-002" F1="1.969041"/>
<Peak1D type="0" intensity="3.910727e-002" F1="1.958836"/>
<Peak1D type="0" intensity="1.797095e+000" F1="1.839647"/>
<Peak1D type="0" intensity="1.978623e+000" F1="1.819416"/>
<Peak1D type="0" intensity="1.243847e+000" F1="1.725673"/>
<Peak1D type="0" intensity="3.207053e+000" F1="1.676328"/>
<Peak1D type="0" intensity="1.158516e+000" F1="1.484652"/>
<Peak1D type="0" intensity="1.741205e+000" F1="1.462574"/>
<Peak1D type="0" intensity="8.575087e-001" F1="1.439998"/>
<Peak1D type="0" intensity="6.506995e-002" F1="1.370891"/>
<Peak1D type="0" intensity="5.798239e-002" F1="1.350422"/>
<Peak1D type="0" intensity="9.371925e-002" F1="1.314014"/>
<Peak1D type="0" intensity="1.155703e-001" F1="1.285220"/>
<Peak1D type="0" intensity="2.065953e-001" F1="1.254561"/>
<Peak1D type="0" intensity="4.800820e-002" F1="1.217482"/>
<Peak1D type="0" intensity="4.353104e-002" F1="1.202202"/>
<Peak1D type="0" intensity="1.658082e-002" F1="1.127129"/>
<Peak1D type="0" intensity="1.312164e-002" F1="1.019316"/>
<Peak1D type="0" intensity="1.120130e-002" F1="0.994841"/>
<Peak1D type="0" intensity="1.174879e-002" F1="0.990128"/>
<Peak1D type="0" intensity="1.178502e-002" F1="0.930919"/>
<Peak1D type="0" intensity="3.900378e-002" F1="0.897239"/>
<Peak1D type="0" intensity="8.636042e-002" F1="0.880641"/>
<Peak1D type="0" intensity="4.325387e-002" F1="0.863365"/>
<Peak1D type="0" intensity="2.797771e-002" F1="0.838097"/>
<Peak1D type="0" intensity="2.989767e-002" F1="0.829928"/>
<Peak1D type="0" intensity="2.048066e-002" F1="0.809640"/>
<Peak1D type="0" intensity="8.260137e-003" F1="0.777626"/>
<Peak1D type="0" intensity="9.267532e-003" F1="0.759860"/>
<Peak1D type="0" intensity="7.298391e-003" F1="0.745058"/>
<Peak1D type="0" intensity="6.501407e-003" F1="0.723788"/>
<Peak1D type="0" intensity="5.871083e-003" F1="0.689789"/>
<Peak1D type="0" intensity="6.910431e-003" F1="0.676105"/>
<Peak1D type="0" intensity="5.605257e-003" F1="0.650522"/>
<Peak1D type="0" intensity="5.313278e-003" F1="0.620106"/>
<Peak1D type="0" intensity="6.259510e-003" F1="0.598878"/>
<Peak1D type="0" intensity="4.997992e-003" F1="0.584247"/>
<Peak1D type="0" intensity="6.193789e-003" F1="0.571732"/>
<Peak1D type="0" intensity="5.432194e-003" F1="0.499945"/>
<Peak1D type="0" intensity="5.339355e-003" F1="0.493382"/>
<Peak1D type="0" intensity="4.337372e-003" F1="0.439380"/>
<Peak1D type="0" intensity="4.309734e-003" F1="0.381932"/>
<Peak1D type="0" intensity="6.416813e-003" F1="0.235284"/>
<Peak1D type="0" intensity="4.246144e-003" F1="0.215303"/>
<Peak1D type="0" intensity="6.833012e-003" F1="0.146722"/>
<Peak1D type="0" intensity="4.360560e-003" F1="0.123590"/>
<Peak1D type="0" intensity="4.554235e-003" F1="0.110814"/>
<Peak1D type="0" intensity="3.654269e-002" F1="0.086787"/>
<Peak1D type="0" intensity="4.839792e-002" F1="0.078253"/>
<Peak1D type="0" intensity="1.048596e+000" F1="0.069238"/>
<Peak1D type="0" intensity="4.882009e-002" F1="0.059745"/>
<Peak1D type="0" intensity="2.290337e-002" F1="0.045077"/>
<Peak1D type="0" intensity="7.201443e-002" F1="0.008015"/>
<Peak1D type="0" intensity="1.996060e+000" F1="-0.000124"/>
<Peak1D type="0" intensity="8.170694e-002" F1="-0.008388"/>
<Peak1D type="0" intensity="5.678784e-003" F1="-0.039258"/>
<Peak1D type="0" intensity="5.722573e-003" F1="-0.079554"/>
<Peak1D type="0" intensity="8.458860e-003" F1="-0.149648"/>
<Peak1D type="0" intensity="9.308957e-003" F1="-0.360977"/>
<Peak1D type="0" intensity="1.022498e-002" F1="-0.413795"/>
<Peak1D type="0" intensity="4.887225e-003" F1="-0.445140"/>
<Peak1D type="0" intensity="8.857348e-003" F1="-0.457838"/>
<Peak1D type="0" intensity="3.369107e-002" F1="-0.465393"/>
<Peak1D type="0" intensity="1.170624e-002" F1="-0.471753"/>
<Peak1D type="0" intensity="8.729700e-003" F1="-0.491710"/>
<Peak1D type="0" intensity="7.309604e-003" F1="-0.495395"/>
<Peak1D type="0" intensity="2.659084e-002" F1="-0.498105"/>
<Peak1D type="0" intensity="9.339499e-003" F1="-0.503598"/>
<Peak1D type="0" intensity="3.380640e-002" F1="-0.507932"/>
<Peak1D type="0" intensity="2.082594e-002" F1="-0.509418"/>
<Peak1D type="0" intensity="7.547148e-002" F1="-0.516936"/>
<Peak1D type="0" intensity="6.007108e-002" F1="-0.517817"/>
<Peak1D type="0" intensity="4.429634e-002" F1="-0.518704"/>
<Peak1D type="0" intensity="1.435966e-002" F1="-0.521588"/>
<Peak1D type="0" intensity="5.418219e-002" F1="-0.523284"/>
<Peak1D type="0" intensity="4.245730e-002" F1="-0.537404"/>
<Peak1D type="0" intensity="1.882922e-002" F1="-0.541208"/>
<Peak1D type="0" intensity="4.052758e-002" F1="-0.542173"/>
<Peak1D type="0" intensity="8.056370e-003" F1="-0.552209"/>
<Peak1D type="0" intensity="3.791153e-002" F1="-0.563761"/>
<Peak1D type="0" intensity="6.834912e-003" F1="-0.592149"/>
</PeakList1D>
</PeakList>

## Sheet: Supp_Fig.10_XRD
	PAN background	Crystalline CC3 powder			CC3-PAN		Amorphous CC3 membrane
2θ (º)	Intensity (a.u.)	Intensity (a.u.)		2θ (º)	Intensity (a.u.)		2θ (º)	Intensity (a.u.)
4.0086	2189.43	6314.49		4.0034	16335.1		1.0039	1389950
4.0216	2229.31	6313.53		4.0164	16103.4		1.0169	1353620
4.0346	2238.46	6312.51		4.0294	15933.9		1.0299	1313220
4.0476	2199.47	6310.44		4.0424	15950.5		1.0429	1272890
4.0606	2176.21	6311.1		4.0554	15837.8		1.0559	1231910
4.0736	2190.63	6310.85		4.0684	15993.7		1.0689	1200190
4.0866	2176.98	6309.29		4.0814	15762.3		1.0819	1179520
4.0996	2147.85	6309.76		4.0944	15692.6		1.0949	1150450
4.1126	2164.84	6309.98		4.1074	15766.5		1.1079	1124400
4.1256	2152.09	6310.14		4.1204	15843.2		1.1209	1111460
4.1386	2049.25	6308.27		4.1334	15527.6		1.1339	1099490
4.1516	2044.42	6305.95		4.1464	15688.1		1.1469	1072180
4.1646	2173.5	6304.68		4.1594	15348.6		1.1599	1042100
4.1776	2084.93	6303.27		4.1724	15366.3		1.1729	1009340
4.1906	2075.99	6305.03		4.1854	15560.4		1.1859	974652
4.2036	2107.09	6305.05		4.1984	15535.6		1.1989	937490
4.2166	1998.8	6302.22		4.2114	15530.3		1.2119	906018
4.2296	2044.65	6302.72		4.2244	15495.6		1.2249	860716
4.2426	2099.18	6302.86		4.2374	15324.8		1.2379	821743
4.2556	2060.46	6301.26		4.2504	15324.8		1.2509	778430
4.2686	2036.32	6301.05		4.2634	15269		1.2639	740430
4.2816	2000.68	6299.76		4.2764	15287.1		1.2769	696864
4.2946	2079.66	6300.39		4.2894	15269		1.2899	651204
4.3076	2055.13	6298.65		4.3024	15090		1.3029	614590
4.3206	1929.61	6298.44		4.3154	15229.6		1.3159	575460
4.3336	2036.99	6298.98		4.3284	15162.8		1.3289	532941
4.3466	1991.45	6297.85		4.3414	15262.1		1.3419	502405
4.3596	2043.96	6296.17		4.3544	15127.5		1.3549	469178
4.3726	1945.67	6296.76		4.3674	14877.7		1.3679	442645
4.3856	1911.39	6296.21		4.3804	14972.4		1.3809	417982
4.3986	1926.79	6294.73		4.3934	14828.4		1.3939	398813
4.4116	1981.88	6295.14		4.4064	14769.6		1.4069	382198
4.4246	1923.45	6293.66		4.4194	14841.9		1.4199	370748
4.4376	1890.69	6292.14		4.4324	14789.4		1.4329	357593
4.4506	1936.5	6292.22		4.4454	14509.6		1.4459	344956
4.4636	1888.93	6293.48		4.4584	14567.3		1.4589	334108
4.4766	1802.31	6292.34		4.4714	14731.2		1.4719	322493
4.4896	1793.9	6292.38		4.4844	14702.1		1.4849	313481
4.5026	1833	6291.16		4.4974	14551.4		1.4979	301715
4.5156	1889.43	6288.8		4.5104	14573.2		1.5109	292541
4.5286	1883.02	6290.36		4.5234	14539		1.5239	284371
4.5416	1879.39	6287.62		4.5364	14505.8		1.5369	273179
4.5546	1833.77	6289.98		4.5494	14628		1.5499	265012
4.5676	1910.22	6287.24		4.5624	14603.9		1.5629	258434
4.5806	1810.26	6289.99		4.5754	14517.7		1.5759	250889
4.5936	1843.18	6287.96		4.5884	14536.9		1.5889	241356
4.6066	1811.27	6287.47		4.6014	14468.8		1.6019	234998
4.6196	1834.15	6285.33		4.6144	14313.1		1.6149	226940
4.6326	1856.92	6284.99		4.6274	14212.1		1.6279	219881
4.6456	1779.15	6285.98		4.6404	14300.3		1.6409	214929
4.6586	1728.25	6283.9		4.6534	14334		1.6539	209467
4.6716	1741.51	6283.34		4.6664	14096.6		1.6669	204288
4.6846	1701.76	6285.4		4.6794	13997.4		1.6799	196871
4.6976	1817.33	6284.07		4.6924	14078.5		1.6929	189765
4.7106	1708.87	6286.44		4.7054	14055.8		1.7059	185514
4.7236	1695.46	6282.41		4.7184	14075.6		1.7189	181088
4.7366	1695.02	6281.86		4.7314	14018.7		1.7319	174504
4.7496	1739.33	6281.74		4.7444	13837.6		1.7449	170995
4.7626	1823.81	6282		4.7574	13852.9		1.7579	166497
4.7756	1755.89	6282.77		4.7704	13902.7		1.7709	160537
4.7886	1722.35	6281.48		4.7834	13917.8		1.7839	156437
4.8016	1775.36	6281.48		4.7964	13808.6		1.7969	149934
4.8146	1662.25	6279.93		4.8094	13694.3		1.8099	146618
4.8276	1668.27	6279.65		4.8224	13846.7		1.8229	144257
4.8406	1681.39	6280.74		4.8354	13764.2		1.8359	139824
4.8536	1711.97	6279.11		4.8484	13713		1.8489	134759
4.8666	1717.2	6276.67		4.8614	13692.8		1.8619	129943
4.8796	1734.67	6277.17		4.8744	13518.4		1.8749	128364
4.8926	1756.56	6279.15		4.8874	13720.2		1.8879	125614
4.9056	1669.69	6276.65		4.9004	13895		1.9009	123137
4.9186	1624.81	6277.03		4.9134	13683.9		1.9139	118950
4.9316	1615.95	6278.22		4.9264	13683.9		1.9269	116068
4.9446	1656.58	6276.59		4.9394	13444.1		1.9399	111306
4.9576	1610.96	6275.28		4.9524	13483.9		1.9529	109073
4.9706	1675.12	6276.62		4.9654	13431.5		1.9659	106448
4.9836	1608.22	6275.45		4.9784	13527.7		1.9789	104218
4.9966	1604.33	6275.21		4.9914	13459.8		1.9919	102485
5.0096	1633.91	6275.02		5.0044	13525.2		2.0049	99151.2
5.0226	1622.17	6275.11		5.0174	13510.2		2.0179	96855.9
5.0356	1561.04	6274.5		5.0304	13348.5		2.0309	95176.8
5.0486	1576.36	6274.04		5.0434	13418.3		2.0439	92057.4
5.0616	1565.62	6274.57		5.0564	13413.3		2.0569	89560.5
5.0746	1559.48	6274.1		5.0694	13361.2		2.0699	87953.1
5.0876	1576.34	6271.95		5.0824	13162.3		2.0829	84058.1
5.1006	1610.47	6271.57		5.0954	13162.6		2.0959	83338.7
5.1136	1565.68	6271.09		5.1084	13215.3		2.1089	79417.4
5.1266	1606.12	6270.52		5.1214	13249		2.1219	79947
5.1396	1588.39	6270.64		5.1344	13410		2.1349	75873.9
5.1526	1539.24	6271.99		5.1474	13205.4		2.1479	77869.4
5.1656	1543.44	6271.3		5.1604	13104.7		2.1609	73377.8
5.1786	1516.44	6269.77		5.1734	13076.9		2.1739	72799.1
5.1916	1521.04	6269.35		5.1864	13074.8		2.1869	71229.1
5.2046	1517.76	6269		5.1994	13219.3		2.1999	70702.3
5.2176	1504.61	6269.19		5.2124	13110.6		2.2129	70417.3
5.2306	1506.78	6269.56		5.2254	13163.6		2.2259	68544.3
5.2436	1470.67	6269.11		5.2384	13061.4		2.2389	66887.2
5.2566	1437.9	6268.47		5.2514	13083.8		2.2519	65989.8
5.2696	1504.21	6269.46		5.2644	13098.7		2.2649	63845.9
5.2826	1502.58	6269.3		5.2774	13103.2		2.2779	62675.1
5.2956	1475.64	6268.27		5.2904	12771.4		2.2909	61591.4
5.3086	1500.79	6271.19		5.3034	12788.5		2.3039	60586
5.3216	1469.74	6275.84		5.3164	12712.3		2.3169	60036.5
5.3346	1428.87	6277.99		5.3294	12724		2.3299	58523
5.3476	1436.07	6274.78		5.3424	12778.9		2.3429	56216.8
5.3606	1556.75	6268.98		5.3554	12788.3		2.3559	56223.4
5.3736	1583.07	6266.92		5.3684	12870.5		2.3689	56397
5.3866	1483.15	6266.62		5.3814	12657		2.3819	55111
5.3996	1472.13	6266.14		5.3944	12760.5		2.3949	52829.8
5.4126	1468.41	6265.9		5.4074	12463.6		2.4079	53966.5
5.4256	1448.14	6265.72		5.4204	12728.9		2.4209	51530.3
5.4386	1454.16	6266.57		5.4334	12558.9		2.4339	52204.1
5.4516	1427.11	6267.08		5.4464	12926.4		2.4469	50448.6
5.4646	1385.5	6267.04		5.4594	12675.9		2.4599	50586.2
5.4776	1414.45	6265.79		5.4724	12496.7		2.4729	49628.4
5.4906	1391.21	6265.93		5.4854	12650.4		2.4859	47861.1
5.5036	1329.73	6267.14		5.4984	12645.3		2.4989	49469.9
5.5166	1435.3	6265.65		5.5114	12784.4		2.5119	48374.4
5.5296	1463.99	6264.56		5.5244	12727.9		2.5249	47898.1
5.5426	1403.93	6264.64		5.5374	12708.8		2.5379	46474.7
5.5556	1414.47	6263.95		5.5504	12482.3		2.5509	46005.9
5.5686	1391.02	6264.29		5.5634	12421		2.5639	45114.9
5.5816	1330.97	6265.46		5.5764	12319		2.5769	45179
5.5946	1371.13	6268.27		5.5894	12303.6		2.5899	45848.6
5.6076	1403.69	6267.88		5.6024	12694.3		2.6029	45437.3
5.6206	1369.82	6265.66		5.6154	12408.8		2.6159	44086.1
5.6336	1391.96	6267.14		5.6284	12408.1		2.6289	43946.2
5.6466	1395.04	6270.37		5.6414	12345.4		2.6419	43801.5
5.6596	1344.55	6276.83		5.6544	12269.9		2.6549	43086
5.6726	1297.83	6278.11		5.6674	12393		2.6679	42739.8
5.6856	1334.11	6272.17		5.6804	12381		2.6809	41852.8
5.6986	1308.3	6268.34		5.6934	12302.4		2.6939	42131.8
5.7116	1329.04	6267.44		5.7064	12157.6		2.7069	41582
5.7246	1353.96	6267.11		5.7194	12265.2		2.7199	42451.1
5.7376	1325.46	6268.27		5.7324	12348.7		2.7329	41423.6
5.7506	1292.85	6272.07		5.7454	12304.7		2.7459	40976.8
5.7636	1333.83	6275.12		5.7584	12284.4		2.7589	41357.5
5.7766	1257.45	6285		5.7714	12301.7		2.7719	40650.7
5.7896	1291.37	6290.54		5.7844	12338.9		2.7849	40195.1
5.8026	1356.61	6281.43		5.7974	12426.4		2.7979	40294.3
5.8156	1280.77	6273.82		5.8104	12429.8		2.8109	40364.5
5.8286	1246.78	6273.3		5.8234	12309.4		2.8239	39563.4
5.8416	1224.72	6275.29		5.8364	12450.8		2.8369	38806.8
5.8546	1252.02	6275.29		5.8494	12512.2		2.8499	38999.3
5.8676	1155.57	6272.64		5.8624	12573.8		2.8629	38940.1
5.8806	1292.28	6275.24		5.8754	12612.4		2.8759	38900.1
5.8936	1295.72	6285.32		5.8884	12426.2		2.8889	38622.2
5.9066	1229.11	6298.78		5.9014	12479.9		2.9019	38854.3
5.9196	1232.54	6327.59		5.9144	12569.6		2.9149	39020.5
5.9326	1197.08	6338.48		5.9274	12545.8		2.9279	38541
5.9456	1239.65	6322.9		5.9404	12628.3		2.9409	38338
5.9586	1245.92	6305.43		5.9534	12764.3		2.9539	37876.6
5.9716	1235.31	6301.29		5.9664	12886.8		2.9669	37814
5.9846	1283.21	6306.16		5.9794	12867.2		2.9799	38143.1
5.9976	1231.6	6312.63		5.9924	12843.3		2.9929	37511.9
6.0106	1160.02	6313.6		6.0054	12991.8		3.0059	37329.1
6.0236	1191.51	6317.21		6.0184	13218.1		3.0189	37334.6
6.0366	1169.99	6319.81		6.0314	13383.8		3.0319	37258.5
6.0496	1185.39	6325.55		6.0444	13593.1		3.0449	37776.8
6.0626	1120.1	6340.71		6.0574	13860.2		3.0579	37296.1
6.0756	1270.33	6375.56		6.0704	13860.1		3.0709	37146.3
6.0886	1181.12	6426.81		6.0834	13624.7		3.0839	37546.9
6.1016	1145.15	6460.16		6.0964	13249.9		3.0969	37149.5
6.1146	1167.09	6434.77		6.1094	12736.5		3.1099	36737.1
6.1276	1187.26	6364.51		6.1224	12314.9		3.1229	36572.4
6.1406	1153.61	6302.56		6.1354	12124.8		3.1359	36422.8
6.1536	1207.96	6272.06		6.1484	11748		3.1489	36294.4
6.1666	1117.73	6260.49		6.1614	11644.4		3.1619	36405.7
6.1796	1138.39	6258.33		6.1744	11760.2		3.1749	36947
6.1926	1214.84	6256.58		6.1874	11724.2		3.1879	36104.7
6.2056	1219.8	6256.1		6.2004	11486.3		3.2009	36190.9
6.2186	1244.5	6255.34		6.2134	11489		3.2139	35862.6
6.2316	1182.24	6255.2		6.2264	11567.3		3.2269	35578.2
6.2446	1165.08	6254.35		6.2394	11474.2		3.2399	36091.3
6.2576	1098.03	6252.38		6.2524	11322.6		3.2529	35884.1
6.2706	1101.28	6254.41		6.2654	11227.4		3.2659	36599.3
6.2836	1184.31	6253.01		6.2784	11166.4		3.2789	36125.4
6.2966	1116.68	6251.78		6.2914	11427.1		3.2919	35914.5
6.3096	1174.78	6252.11		6.3044	11367.4		3.3049	35813.1
6.3226	1162.61	6251.29		6.3174	11167.6		3.3179	35869.2
6.3356	1116.18	6249.79		6.3304	11162.2		3.3309	35703.4
6.3486	1092.67	6250.98		6.3434	11298.1		3.3439	35769.9
6.3616	1054.57	6250.88		6.3564	11220.2		3.3569	35792.4
6.3746	1086.98	6249.88		6.3694	11072.4		3.3699	34283.2
6.3876	1088.05	6250.09		6.3824	11058.7		3.3829	35041.2
6.4006	1075.29	6250.01		6.3954	11278.3		3.3959	34707.9
6.4136	1089.65	6249.27		6.4084	11211.1		3.4089	34649.6
6.4266	1106.16	6249.43		6.4214	11073.1		3.4219	35494.7
6.4396	1059.85	6248.87		6.4344	11101.6		3.4349	34705.1
6.4526	1116.58	6248.68		6.4474	11122.3		3.4479	34031.7
6.4656	1151.26	6248.77		6.4604	11009		3.4609	34672
6.4786	1117.24	6248.88		6.4734	11022.4		3.4739	34834.5
6.4916	1063.64	6249.02		6.4864	11034.1		3.4869	35041.8
6.5046	1029.48	6248.45		6.4994	10889		3.4999	33902.9
6.5176	1015.43	6248.42		6.5124	10651.9		3.5129	34308.5
6.5306	1040.3	6248.77		6.5254	10794.7		3.5259	34305.3
6.5436	1107.76	6248.52		6.5384	10976.3		3.5389	34391.7
6.5566	1118.82	6248.72		6.5514	10762.7		3.5519	33828.6
6.5696	1116.64	6249.26		6.5644	10971.5		3.5649	33549.9
6.5826	1084.3	6248.29		6.5774	10812.3		3.5779	33622.2
6.5956	1056.33	6247.83		6.5904	10815.5		3.5909	32929.3
6.6086	1043.38	6248.1		6.6034	10697.4		3.6039	35163.8
6.6216	1001.33	6247.82		6.6164	10909.8		3.6169	33200.3
6.6346	1040.78	6248.22		6.6294	10857.3		3.6299	33230
6.6476	1053.73	6249.09		6.6424	10774.3		3.6429	33333.7
6.6606	991.158	6248.98		6.6554	10828.7		3.6559	33788.6
6.6736	994.91	6248.04		6.6684	10510		3.6689	32916.3
6.6866	1053.4	6248.09		6.6814	10820.3		3.6819	33902.9
6.6996	1082.73	6247.55		6.6944	10747.1		3.6949	33425.1
6.7126	1051.51	6246.86		6.7074	10771.1		3.7079	33423.2
6.7256	983.144	6247.1		6.7204	10617.5		3.7209	32632.9
6.7386	962.161	6247.14		6.7334	10707.3		3.7339	32872.5
6.7516	998.289	6246.89		6.7464	10513.1		3.7469	32328.8
6.7646	955.49	6246.38		6.7594	10714.4		3.7599	33157.6
6.7776	1004.05	6246.79		6.7724	10655		3.7729	33180.3
6.7906	1001.02	6247.14		6.7854	10630		3.7859	32394
6.8036	959.306	6247.67		6.7984	10633.8		3.7989	31934.1
6.8166	968.809	6246.51		6.8114	10591.4		3.8119	33280.6
6.8296	1009.54	6246.28		6.8244	10560.4		3.8249	32892.7
6.8426	1021.82	6246.63		6.8374	10522.6		3.8379	32830.4
6.8556	978.009	6244.86		6.8504	10377.1		3.8509	31847.4
6.8686	938.843	6246.01		6.8634	10449		3.8639	32743.2
6.8816	943.197	6246.09		6.8764	10379.3		3.8769	32481.3
6.8946	897.938	6245.24		6.8894	10406.5		3.8899	31642.6
6.9076	923.61	6246.48		6.9024	10467.1		3.9029	31035
6.9206	945.701	6247.3		6.9154	10459.9		3.9159	31957.6
6.9336	925.466	6245.99		6.9284	10422.6		3.9289	32416.3
6.9466	909.409	6246.61		6.9414	10408.9		3.9419	31714.8
6.9596	924.439	6246.01		6.9544	10333.3		3.9549	32764.8
6.9726	989.677	6246.11		6.9674	10285.2		3.9679	32514.1
6.9856	953.947	6246.12		6.9804	10213.8		3.9809	32062.4
6.9986	920.687	6245.86		6.9934	10316.4		3.9939	31629.8
7.0116	921.672	6245.65		7.0064	10417.4		4.0069	31819.3
7.0246	941.136	6246.2		7.0194	10308.5		4.0199	31379.2
7.0376	896.499	6246.56		7.0324	10253.5		4.0329	31831.4
7.0506	946.793	6245.88		7.0454	10264.9		4.0459	31427.9
7.0636	965.574	6246.59		7.0584	10115.7		4.0589	30924.7
7.0766	886.527	6244.42		7.0714	10183.5		4.0719	31496.9
7.0896	947.608	6245.4		7.0844	10112.5		4.0849	31290.5
7.1026	923.829	6245.16		7.0974	10172.3		4.0979	31166.9
7.1156	869.818	6245.11		7.1104	10216.5		4.1109	31180.3
7.1286	834.193	6245.51		7.1234	10185.6		4.1239	30981.7
7.1416	848.92	6245.93		7.1364	10276.7		4.1369	30826.2
7.1546	886.474	6245.55		7.1494	10328.7		4.1499	30910.9
7.1676	938.686	6244.5		7.1624	10236.3		4.1629	30773.7
7.1806	840.839	6244.7		7.1754	10175.3		4.1759	30481.2
7.1936	838.441	6245.47		7.1884	10121.1		4.1889	30235
7.2066	827.843	6244.84		7.2014	10017.5		4.2019	30385.1
7.2196	914.851	6244.91		7.2144	10090		4.2149	30425.4
7.2326	861.69	6241.96		7.2274	10172.8		4.2279	30516
7.2456	920.845	6244.64		7.2404	10013		4.2409	30892.7
7.2586	849.56	6244.43		7.2534	9973.42		4.2539	31701.8
7.2716	797.979	6244.8		7.2664	10078.6		4.2669	31803.4
7.2846	819.36	6243.76		7.2794	10020.6		4.2799	30770.6
7.2976	857.518	6244.76		7.2924	10035.1		4.2929	30809.5
7.3106	933.248	6245.18		7.3054	10055.4		4.3059	30976.8
7.3236	932.229	6243.91		7.3184	9943.29		4.3189	30661.3
7.3366	880.764	6245.14		7.3314	9849.24		4.3319	30432.4
7.3496	823.543	6245.61		7.3444	9791.27		4.3449	30301.4
7.3626	869.175	6243.92		7.3574	9814.59		4.3579	30800.7
7.3756	781.099	6243.73		7.3704	9810.04		4.3709	30331.1
7.3886	878	6243.6		7.3834	9945.57		4.3839	29844.4
7.4016	873.37	6243.92		7.3964	9991.15		4.3969	30404.8
7.4146	828.271	6243.43		7.4094	9873.17		4.4099	30617
7.4276	807.354	6243.96		7.4224	9901.16		4.4229	30101
7.4406	821.212	6244.31		7.4354	9714.9		4.4359	29667.3
7.4536	870.281	6243.53		7.4484	9719.09		4.4489	29735.7
7.4666	831.556	6244.48		7.4614	9719.69		4.4619	30250.5
7.4796	798.979	6243.76		7.4744	9794.77		4.4749	30361.1
7.4926	825.713	6242.89		7.4874	9702.79		4.4879	29531
7.5056	857.101	6243.36		7.5004	9639.92		4.5009	29878.5
7.5186	755.172	6243.35		7.5134	9668.59		4.5139	30320.1
7.5316	804.462	6243.54		7.5264	9635.66		4.5269	30124.1
7.5446	846.115	6243.35		7.5394	9649.05		4.5399	30006.3
7.5576	840.567	6243.05		7.5524	9658.72		4.5529	30643.4
7.5706	785.793	6242.59		7.5654	9574.67		4.5659	30342.6
7.5836	800.235	6241.87		7.5784	9616.8		4.5789	29958.5
7.5966	769.871	6242.57		7.5914	9652.57		4.5919	29586.2
7.6096	809.275	6244.04		7.6044	9666.53		4.6049	29894.9
7.6226	790.768	6244.1		7.6174	9469.07		4.6179	29291.4
7.6356	760.238	6244.84		7.6304	9673.29		4.6309	29790.9
7.6486	789.395	6243.65		7.6434	9617.04		4.6439	29975.4
7.6616	772.12	6243.43		7.6564	9642.42		4.6569	29542.3
7.6746	737.472	6244.63		7.6694	9551.27		4.6699	29833.6
7.6876	757.228	6243.85		7.6824	9638.14		4.6829	29762
7.7006	806.678	6242.26		7.6954	9621.76		4.6959	30183.6
7.7136	848.847	6242.78		7.7084	9524.85		4.7089	29513.3
7.7266	837.207	6242.81		7.7214	9693.82		4.7219	29315.5
7.7396	758.716	6243.21		7.7344	9702.03		4.7349	29618.3
7.7526	766.09	6242.91		7.7474	9649.76		4.7479	29117.5
7.7656	776.277	6243.01		7.7604	9436.81		4.7609	29060.8
7.7786	711.697	6242.59		7.7734	9419.88		4.7739	29509
7.7916	741.416	6242.54		7.7864	9313.87		4.7869	30389.3
7.8046	796.059	6243.46		7.7994	9350.78		4.7999	28997.5
7.8176	786.202	6244.16		7.8124	9459.75		4.8129	29573.9
7.8306	819.509	6243.89		7.8254	9510.66		4.8259	28969.2
7.8436	812.968	6243.12		7.8384	9365		4.8389	28344.3
7.8566	741.101	6243.56		7.8514	9546.06		4.8519	28975.8
7.8696	712.114	6244.68		7.8644	9608.74		4.8649	29047.4
7.8826	716.589	6244.42		7.8774	9556.59		4.8779	28870
7.8956	698.3	6242.66		7.8904	9326.2		4.8909	29952.7
7.9086	728.038	6242.56		7.9034	9384.34		4.9039	28843.8
7.9216	768.265	6243.57		7.9164	9227.92		4.9169	27971.4
7.9346	757.014	6243.57		7.9294	9243.47		4.9299	29535.5
7.9476	736.066	6243.38		7.9424	9357.33		4.9429	28228.6
7.9606	699.257	6242.59		7.9554	9461.35		4.9559	28352.4
7.9736	669.752	6241.6		7.9684	9213.8		4.9689	28910.1
7.9866	689.419	6242.21		7.9814	9328.51		4.9819	28404.7
7.9996	755.97	6243.43		7.9944	9217.3		4.9949	28885.9
8.0126	767.395	6243.1		8.0074	9517.9		5.0079	28825.2
8.0256	761.381	6243.32		8.0204	9361.41		5.0209	29057.7
8.0386	746.728	6243.9		8.0334	9292.7		5.0339	28659.3
8.0516	683.955	6243.67		8.0464	9322.81		5.0469	29310.7
8.0646	681.833	6243.91		8.0594	9285.38		5.0599	29198.8
8.0776	713.985	6244.4		8.0724	9321.32		5.0729	28576.4
8.0906	688.126	6244.06		8.0854	9161.57		5.0859	29008.7
8.1036	674.801	6243.81		8.0984	9269.67		5.0989	28366.8
8.1166	697.187	6243.14		8.1114	9176.68		5.1119	28187.3
8.1296	682.304	6243.96		8.1244	9172.74		5.1249	28431.5
8.1426	720.191	6243.01		8.1374	9137.9		5.1379	28842.6
8.1556	697.396	6243.23		8.1504	9247.1		5.1509	28584
8.1686	656.479	6242.92		8.1634	9115.82		5.1639	27951
8.1816	691.465	6243.51		8.1764	9319.41		5.1769	28649.1
8.1946	715.539	6243.69		8.1894	9159.74		5.1899	28195.1
8.2076	724.32	6243.02		8.2024	8943.48		5.2029	28219
8.2206	678.414	6244.67		8.2154	9248.13		5.2159	28417.7
8.2336	690.305	6244.26		8.2284	9279.57		5.2289	28332.2
8.2466	674.979	6244.84		8.2414	9229.93		5.2419	28237.7
8.2596	674.975	6244		8.2544	9241.98		5.2549	28492.1
8.2726	704.743	6243.37		8.2674	9132.03		5.2679	28278.2
8.2856	641.979	6244.2		8.2804	9188.43		5.2809	28053.2
8.2986	606.09	6243.28		8.2934	9149.05		5.2939	27988.3
8.3116	651.705	6243.07		8.3064	9157.57		5.3069	27711.7
8.3246	669.881	6242.94		8.3194	9140.31		5.3199	28166.2
8.3376	666.559	6243.56		8.3324	9012.25		5.3329	27554.6
8.3506	690.96	6244.17		8.3454	9071.14		5.3459	27493.3
8.3636	650.826	6243.92		8.3584	9087.93		5.3589	27746.6
8.3766	658.314	6243.86		8.3714	8996.47		5.3719	27900
8.3896	598.63	6243.61		8.3844	9009.91		5.3849	27763.1
8.4026	568.74	6243.26		8.3974	9017.03		5.3979	27199.8
8.4156	627.592	6244.02		8.4104	9009.25		5.4109	27670
8.4286	689.325	6243.82		8.4234	9068.7		5.4239	27756.2
8.4416	682.306	6244.52		8.4364	9021.69		5.4369	28004
8.4546	672.972	6244.24		8.4494	8912.83		5.4499	28107.2
8.4676	651.689	6243.25		8.4624	8889.39		5.4629	27073.3
8.4806	684.022	6243.66		8.4754	8980.63		5.4759	27171.3
8.4936	618.355	6242.95		8.4884	8975.67		5.4889	27533
8.5066	588.967	6243.87		8.5014	9003.62		5.5019	27578.2
8.5196	660.508	6242.55		8.5144	8873.61		5.5149	27411
8.5326	610.889	6242.4		8.5274	8884.7		5.5279	27767.7
8.5456	655.435	6244.24		8.5404	8954.84		5.5409	28056.7
8.5586	606.921	6244.64		8.5534	8829.31		5.5539	27992.4
8.5716	608.002	6242.22		8.5664	8812.69		5.5669	27891.1
8.5846	552.193	6244.05		8.5794	8919.46		5.5799	27078.4
8.5976	550.043	6244.86		8.5924	8960.17		5.5929	27151.6
8.6106	573.04	6243.89		8.6054	8846		5.6059	27830.5
8.6236	626.238	6243.28		8.6184	8747.79		5.6189	27757.3
8.6366	641.229	6243.12		8.6314	8808.58		5.6319	27358.4
8.6496	592.738	6244.23		8.6444	8914.8		5.6449	27593
8.6626	650.64	6244.09		8.6574	8891.87		5.6579	27915.3
8.6756	625.987	6242.61		8.6704	8928.43		5.6709	27364.1
8.6886	575.186	6243.37		8.6834	8987.92		5.6839	27452.3
8.7016	588.703	6242.56		8.6964	8844.87		5.6969	27443.2
8.7146	589.253	6244.81		8.7094	8839.82		5.7099	27185.7
8.7276	556.817	6244.67		8.7224	8766.24		5.7229	27385.4
8.7406	631.155	6244.2		8.7354	8697.87		5.7359	27509.4
8.7536	621.905	6243.98		8.7484	8808.42		5.7489	27311.9
8.7666	589.439	6244.33		8.7614	8848.86		5.7619	27435.4
8.7796	654.605	6243.95		8.7744	8871.93		5.7749	27521.9
8.7926	652.602	6243.71		8.7874	8807		5.7879	27138
8.8056	584.16	6243.58		8.8004	8703.84		5.8009	27060.3
8.8186	531.252	6244.36		8.8134	8778.12		5.8139	27089.5
8.8316	599.508	6244.06		8.8264	8805.68		5.8269	27291.8
8.8446	576.286	6243.7		8.8394	8731.66		5.8399	27304.8
8.8576	557.074	6244.72		8.8524	8670.43		5.8529	26523.4
8.8706	612.85	6245.05		8.8654	8694.24		5.8659	26668.8
8.8836	628.76	6246.37		8.8784	8563.51		5.8789	26865.5
8.8966	539.07	6245.21		8.8914	8675.37		5.8919	27328.2
8.9096	591.378	6244.57		8.9044	8713.7		5.9049	27221.7
8.9226	564.304	6244.64		8.9174	8836.59		5.9179	26885
8.9356	590.391	6245.22		8.9304	8767.61		5.9309	26910.4
8.9486	583.928	6244.64		8.9434	8650.59		5.9439	26766.6
8.9616	613.122	6245.53		8.9564	8763.39		5.9569	27034.4
8.9746	589.434	6245.83		8.9694	8783.92		5.9699	27204.2
8.9876	536.427	6243.95		8.9824	8712.48		5.9829	27140
9.0006	516.042	6244.66		8.9954	8666.46		5.9959	27409
9.0136	555.081	6246.34		9.0084	8648.25		6.0089	26957.6
9.0266	534.001	6245.54		9.0214	8631.42		6.0219	26728.6
9.0396	500.532	6245.79		9.0344	8583.66		6.0349	26946.9
9.0526	495.634	6245.61		9.0474	8545.58		6.0479	26715.6
9.0656	490.502	6244.85		9.0604	8634.02		6.0609	26584.9
9.0786	529.648	6244.59		9.0734	8584.04		6.0739	25978.7
9.0916	550.905	6245.3		9.0864	8470.19		6.0869	26357.5
9.1046	519.804	6245.09		9.0994	8557.01		6.0999	27138.9
9.1176	535.934	6244.88		9.1124	8478.43		6.1129	26558.3
9.1306	532.196	6245.27		9.1254	8443.02		6.1259	26859.2
9.1436	506.249	6244.49		9.1384	8581.52		6.1389	26853.6
9.1566	465.478	6244.59		9.1514	8451.56		6.1519	26401.2
9.1696	505.476	6244.76		9.1644	8380.17		6.1649	27277.6
9.1826	551.234	6244.11		9.1774	8597.76		6.1779	26423.7
9.1956	519.623	6244.48		9.1904	8588.29		6.1909	27042.7
9.2086	515.452	6245.92		9.2034	8507.74		6.2039	26848.7
9.2216	570.884	6246.36		9.2164	8743.43		6.2169	26198.9
9.2346	552.267	6246.33		9.2294	8572.97		6.2299	26370.9
9.2476	508.569	6245.44		9.2424	8389.12		6.2429	25999.8
9.2606	488.824	6244.58		9.2554	8428.72		6.2559	25806.8
9.2736	472.007	6245.54		9.2684	8572.36		6.2689	27130.1
9.2866	503.933	6246.57		9.2814	8580.24		6.2819	25770.2
9.2996	511.028	6247.57		9.2944	8304.13		6.2949	26321.5
9.3126	523.828	6247.1		9.3074	8278.79		6.3079	26088.1
9.3256	518.184	6246.76		9.3204	8378.83		6.3209	26908.6
9.3386	517.371	6246.78		9.3334	8568.64		6.3339	26638.6
9.3516	497.159	6247.12		9.3464	8519.37		6.3469	26545.5
9.3646	513.216	6248.01		9.3594	8570.61		6.3599	25760.3
9.3776	492.821	6248.06		9.3724	8313.55		6.3729	25969.2
9.3906	511.98	6248.02		9.3854	8552.72		6.3859	25852.9
9.4036	483.118	6247.96		9.3984	8570.07		6.3989	26060.1
9.4166	511.833	6249.63		9.4114	8514.2		6.4119	26168.2
9.4296	505.297	6250.35		9.4244	8451.87		6.4249	25830.8
9.4426	492.831	6250.45		9.4374	8442.21		6.4379	26171.5
9.4556	534.843	6250.81		9.4504	8447.12		6.4509	26505.5
9.4686	518.958	6252.49		9.4634	8428.08		6.4639	26217.9
9.4816	470.191	6253.92		9.4764	8381.28		6.4769	26174.3
9.4946	478.992	6253.81		9.4894	8445.22		6.4899	26411.7
9.5076	489.066	6257.27		9.5024	8443.6		6.5029	26272.4
9.5206	471.244	6261.25		9.5154	8467.61		6.5159	25559
9.5336	469.486	6262.02		9.5284	8470.37		6.5289	25878.4
9.5466	485.612	6265.17		9.5414	8394.21		6.5419	25921.9
9.5596	446.356	6267.37		9.5544	8398.25		6.5549	26124
9.5726	490.76	6268.17		9.5674	8534.87		6.5679	25980.4
9.5856	486.242	6267.31		9.5804	8537.67		6.5809	25196.5
9.5986	488.854	6268.33		9.5934	8546.07		6.5939	25522.1
9.6116	455.185	6265.81		9.6064	8449.16		6.6069	25599.4
9.6246	472.998	6266.6		9.6194	8372.67		6.6199	25657.1
9.6376	529.661	6271.78		9.6324	8274.33		6.6329	25932.3
9.6506	515.421	6276.81		9.6454	8327.17		6.6459	25936.4
9.6636	453.881	6286.75		9.6584	8387.26		6.6589	26182.3
9.6766	468.096	6305.07		9.6714	8370.11		6.6719	25768.8
9.6896	491.061	6317.63		9.6844	8458.67		6.6849	25395.5
9.7026	480.98	6319.26		9.6974	8441.74		6.6979	25369.5
9.7156	460.675	6323.24		9.7104	8483		6.7109	25365.8
9.7286	507.639	6333.63		9.7234	8455.04		6.7239	25925.9
9.7416	425.71	6336.69		9.7364	8371.61		6.7369	25402.5
9.7546	541.475	6340.09		9.7494	8308.59		6.7499	25765.5
9.7676	499.659	6336.26		9.7624	8497.22		6.7629	26079.4
9.7806	445.816	6337.8		9.7754	8534.4		6.7759	25987.5
9.7936	431.273	6345.64		9.7884	8504.82		6.7889	25609.2
9.8066	468.359	6367.93		9.8014	8476.75		6.8019	25637.2
9.8196	453.874	6409.58		9.8144	8562.61		6.8149	25846.2
9.8326	424.574	6430.99		9.8274	8779.68		6.8279	25903.3
9.8456	445.636	6437.26		9.8404	8855		6.8409	25773.9
9.8586	482.283	6470.08		9.8534	8860.47		6.8539	25449.6
9.8716	538.717	6511.68		9.8664	8912.67		6.8669	24813.5
9.8846	438.333	6572.38		9.8794	8978.1		6.8799	24728.2
9.8976	429.195	6659.65		9.8924	9044.41		6.8929	25305
9.9106	445.455	6745.4		9.9054	9110.25		6.9059	25579.7
9.9236	460.372	6830.33		9.9184	9204.74		6.9189	25464.9
9.9366	488.486	6934.78		9.9314	9273.83		6.9319	25273.3
9.9496	457.2	7047.07		9.9444	9228.56		6.9449	25033.6
9.9626	464.288	7228.56		9.9574	9105.56		6.9579	24983.3
9.9756	388.847	7471.21		9.9704	9006.01		6.9709	25500.9
9.9886	458.261	7737.04		9.9834	8889.13		6.9839	25438.3
10.0016	444.345	7833.77		9.9964	8724.5		6.9969	24828
10.0146	443.788	7581.83		10.0094	8616.9		7.0099	25080.7
10.0276	422.942	7163.32		10.0224	8575.21		7.0229	25616.6
10.0406	439.976	6759.42		10.0354	8580.15		7.0359	25586.9
10.0536	437.005	6478.78		10.0484	8494.36		7.0489	25558.5
10.0666	419.048	6345.26		10.0614	8396.84		7.0619	25573.6
10.0796	443.674	6296.32		10.0744	8346.26		7.0749	25252.2
10.0926	439.072	6279.51		10.0874	8333.32		7.0879	25100.1
10.1056	439.467	6271.39		10.1004	8283.66		7.1009	25027.3
10.1186	374.522	6265.93		10.1134	8258.17		7.1139	24895.1
10.1316	436.355	6262.14		10.1264	8285.29		7.1269	24929.2
10.1446	414.216	6258.92		10.1394	8229.24		7.1399	25041.8
10.1576	449.733	6256.38		10.1524	8105.92		7.1529	25096.9
10.1706	430.723	6254.77		10.1654	8139.41		7.1659	24920.1
10.1836	410.388	6253.77		10.1784	8117.97		7.1789	24993.2
10.1966	418.995	6252.21		10.1914	8150.88		7.1919	25241.1
10.2096	462.18	6251		10.2044	8145.95		7.2049	25230.8
10.2226	384.872	6251.04		10.2174	8086.38		7.2179	24698.1
10.2356	420.774	6249.42		10.2304	8027.26		7.2309	24638.6
10.2486	440.21	6248.82		10.2434	8004.3		7.2439	24901.5
10.2616	445.404	6248.24		10.2564	8281.18		7.2569	25445.3
10.2746	382.711	6246.93		10.2694	8141.67		7.2699	24984.6
10.2876	371.357	6246.29		10.2824	8080.82		7.2829	24716.6
10.3006	410.811	6246.81		10.2954	7963.5		7.2959	24567.7
10.3136	406.223	6246.75		10.3084	8021.44		7.3089	24943.4
10.3266	400.56	6246.21		10.3214	8033.22		7.3219	24603.4
10.3396	381.258	6246.1		10.3344	8019.62		7.3349	24649.6
10.3526	401.136	6245.56		10.3474	8033.06		7.3479	24669.8
10.3656	431.791	6245.57		10.3604	8078.86		7.3609	25097.4
10.3786	404.238	6245.62		10.3734	7956.39		7.3739	24556.9
10.3916	382.612	6246.07		10.3864	7860.67		7.3869	24077
10.4046	408.273	6246.79		10.3994	7953.91		7.3999	24785.6
10.4176	416.728	6246.3		10.4124	7926.47		7.4129	24879.1
10.4306	451.646	6245.97		10.4254	8069.2		7.4259	24731.5
10.4436	412.4	6246.44		10.4384	7995.76		7.4389	25275.1
10.4566	364.168	6246.34		10.4514	8071.05		7.4519	24587.4
10.4696	375.417	6246.43		10.4644	8008.29		7.4649	24392
10.4826	372.051	6246.41		10.4774	7805.23		7.4779	24577.7
10.4956	370.219	6245.84		10.4904	7837.52		7.4909	24882.8
10.5086	361.73	6246		10.5034	7794.35		7.5039	25293
10.5216	375.56	6245.04		10.5164	7949.22		7.5169	24503.1
10.5346	420.06	6244.87		10.5294	7923.3		7.5299	24599.6
10.5476	452.962	6246.1		10.5424	8038.28		7.5429	24339.2
10.5606	448.226	6245.83		10.5554	7953.13		7.5559	24784.7
10.5736	402.491	6246.1		10.5684	7944.16		7.5689	24992.8
10.5866	380.878	6246.76		10.5814	7803.04		7.5819	24216.5
10.5996	369.916	6246.11		10.5944	7828.17		7.5949	24869
10.6126	391.882	6245.62		10.6074	8007.88		7.6079	24443.5
10.6256	405.487	6245.97		10.6204	7914.46		7.6209	24567.5
10.6386	356.183	6246.1		10.6334	8037.79		7.6339	24377.8
10.6516	321.987	6246.04		10.6464	7829.44		7.6469	24295.3
10.6646	299.704	6245.72		10.6594	8064.16		7.6599	24621.2
10.6776	372.74	6245.58		10.6724	7956.86		7.6729	24895.3
10.6906	369.952	6244.59		10.6854	8005.26		7.6859	24191.1
10.7036	419.681	6244.69		10.6984	7950.65		7.6989	24564
10.7166	437.787	6245.15		10.7114	7993.23		7.7119	24408.9
10.7296	424.88	6244.93		10.7244	7946.11		7.7249	24680.3
10.7426	405.709	6244.46		10.7374	7808.42		7.7379	24673.1
10.7556	407.639	6245.71		10.7504	7825.47		7.7509	24932.9
10.7686	421.647	6245.97		10.7634	7973.24		7.7639	25030.5
10.7816	372.74	6244.41		10.7764	7809.05		7.7769	24840.8
10.7946	401.29	6244.49		10.7894	7957.15		7.7899	24393.9
10.8076	390.076	6245.29		10.8024	7891.87		7.8029	24098
10.8206	399.559	6246.12		10.8154	7900.69		7.8159	23761.8
10.8336	394.09	6245.05		10.8284	8013.45		7.8289	23678.2
10.8466	413.189	6245.72		10.8414	7816.16		7.8419	23874.2
10.8596	324.124	6246.67		10.8544	7719.91		7.8549	23860.7
10.8726	315.739	6246.11		10.8674	7878.41		7.8679	24319.1
10.8856	336.711	6244.81		10.8804	7793.86		7.8809	24548.9
10.8986	365.732	6245.39		10.8934	7724.34		7.8939	24441.7
10.9116	375.646	6246.7		10.9064	7759.2		7.9069	24428
10.9246	424.003	6245.26		10.9194	7735.39		7.9199	24461.7
10.9376	382.061	6245.1		10.9324	7873.72		7.9329	24373.7
10.9506	367.469	6245.13		10.9454	7894.67		7.9459	24198.3
10.9636	403.339	6245.87		10.9584	7824.5		7.9589	23901.5
10.9766	398.407	6246.93		10.9714	7941.48		7.9719	24306.3
10.9896	371.782	6245.44		10.9844	7828.38		7.9849	24363.7
11.0026	422.253	6245.08		10.9974	7692.82		7.9979	24254.8
11.0156	370.525	6245.52		11.0104	7803.34		8.0109	24460.2
11.0286	357.96	6246.48		11.0234	7703.02		8.0239	24430.6
11.0416	346.172	6248.31		11.0364	7721.45		8.0369	24084.6
11.0546	378.417	6246.51		11.0494	7778.73		8.0499	23594.1
11.0676	346.105	6247.38		11.0624	7782.85		8.0629	23794.1
11.0806	360.757	6246.46		11.0754	7709.56		8.0759	24185.6
11.0936	385.11	6246.25		11.0884	7725.77		8.0889	24212.1
11.1066	252.594	6245.93		11.1014	7773.64		8.1019	24240
11.1196	451.922	6245.72		11.1144	7762.61		8.1149	24418.9
11.1326	402.001	6245.08		11.1274	7820.41		8.1279	24093.2
11.1456	265.632	6246.18		11.1404	7878.59		8.1409	23673.9
11.1586	407.966	6245.94		11.1534	7781.57		8.1539	23762.9
11.1716	337.929	6247.39		11.1664	7737.62		8.1669	24043.9
11.1846	321.098	6245.65		11.1794	7808.05		8.1799	24248.5
11.1976	338.629	6247.77		11.1924	7846.24		8.1929	23850.7
11.2106	339.011	6247.81		11.2054	7745.91		8.2059	23442.8
11.2236	406.566	6247.44		11.2184	7644		8.2189	23634.7
11.2366	263.829	6247.44		11.2314	7674.15		8.2319	23838.6
11.2496	280.641	6247.02		11.2444	7822.75		8.2449	23807
11.2626	355.901	6247.61		11.2574	7777.61		8.2579	23796.5
11.2756	330.473	6247.57		11.2704	7683.05		8.2709	23912.3
11.2886	418.645	6248.05		11.2834	7778.59		8.2839	23998.3
11.3016	339.171	6248.47		11.2964	7658.39		8.2969	23642.3
11.3146	349.716	6247.56		11.3094	7610.54		8.3099	23452.3
11.3276	367.841	6248.41		11.3224	7759.19		8.3229	23845.8
11.3406	369.136	6249.32		11.3354	7827.52		8.3359	23789.9
11.3536	323.122	6249.22		11.3484	7725.94		8.3489	24062.8
11.3666	363.943	6250.35		11.3614	7709.19		8.3619	24266.3
11.3796	355.091	6251.88		11.3744	7744.64		8.3749	23848.6
11.3926	331.109	6249.98		11.3874	7714.85		8.3879	23477.7
11.4056	376.582	6251.73		11.4004	7636.43		8.4009	23860.1
11.4186	409.867	6250.42		11.4134	7689.73		8.4139	23725.7
11.4316	332.764	6251.73		11.4264	7665.59		8.4269	24030.9
11.4446	386.283	6251.12		11.4394	7611.77		8.4399	24535.7
11.4576	323.104	6252.15		11.4524	7712.68		8.4529	24348.3
11.4706	285.48	6253.67		11.4654	7747.65		8.4659	23967.8
11.4836	323.175	6253.74		11.4784	7642.92		8.4789	23846.4
11.4966	320.12	6255.1		11.4914	7604.99		8.4919	24072.7
11.5096	288.127	6256.31		11.5044	7802.36		8.5049	24080.2
11.5226	292.274	6257.29		11.5174	7877.18		8.5179	23756.3
11.5356	326.816	6257.68		11.5304	7770.71		8.5309	23908.3
11.5486	360.24	6259.12		11.5434	7719.58		8.5439	23505.2
11.5616	289.106	6258.9		11.5564	7802.88		8.5569	23643.3
11.5746	306.21	6259.41		11.5694	7801.12		8.5699	23435.3
11.5876	337.521	6259.39		11.5824	7704.63		8.5829	23252.7
11.6006	342.688	6260.83		11.5954	7804.56		8.5959	23823
11.6136	393.733	6262.64		11.6084	7777.45		8.6089	23548.5
11.6266	347.346	6265.85		11.6214	7832.36		8.6219	23680.5
11.6396	337.856	6271.6		11.6344	7766.08		8.6349	23721.6
11.6526	373.416	6280.76		11.6474	7775.69		8.6479	23229.7
11.6656	379.362	6294.45		11.6604	7694.85		8.6609	23520
11.6786	316.701	6317.24		11.6734	7873.85		8.6739	23244.8
11.6916	369.981	6337.2		11.6864	7730.84		8.6869	22816.4
11.7046	410.072	6345.01		11.6994	7726.96		8.6999	23294.6
11.7176	358.499	6343.57		11.7124	7743.61		8.7129	23508.6
11.7306	360.494	6335.08		11.7254	7655.03		8.7259	23813
11.7436	396.784	6318.11		11.7384	7586.76		8.7389	23642.8
11.7566	353.302	6297.8		11.7514	7675.63		8.7519	24120.9
11.7696	306.721	6281.57		11.7644	7844.72		8.7649	23463.8
11.7826	349.777	6270.01		11.7774	7764.53		8.7779	23625.1
11.7956	357.301	6262.5		11.7904	7726		8.7909	23544
11.8086	335.753	6260.63		11.8034	7907.13		8.8039	23379.6
11.8216	351.167	6260.9		11.8164	7662.07		8.8169	23779.5
11.8346	346.545	6259.63		11.8294	7640.18		8.8299	23765.9
11.8476	323.613	6260.74		11.8424	7788.34		8.8429	23791
11.8606	350.405	6266.47		11.8554	7689.87		8.8559	23554.8
11.8736	363.281	6277.56		11.8684	7948.28		8.8689	23510.2
11.8866	354.127	6292.65		11.8814	7683.53		8.8819	22991.8
11.8996	356.555	6302.13		11.8944	7753.35		8.8949	22808.5
11.9126	350.532	6303.74		11.9074	7660.27		8.9079	23574
11.9256	346.673	6301.01		11.9204	7833.21		8.9209	23169.3
11.9386	333.528	6293.26		11.9334	7828.15		8.9339	23647.4
11.9516	357.042	6285.94		11.9464	7720.25		8.9469	23140.7
11.9646	343.6	6287.48		11.9594	7807.67		8.9599	23021.6
11.9776	352.834	6299.89		11.9724	7920.59		8.9729	23180.2
11.9906	316.918	6315.95		11.9854	7929.15		8.9859	23344.8
12.0036	279.884	6329.01		11.9984	7919.19		8.9989	23023.4
12.0166	306.165	6338.23		12.0114	7914.51		9.0119	22838.6
12.0296	321.812	6343.54		12.0244	8070.34		9.0249	23359.3
12.0426	321.831	6347.83		12.0374	7898.49		9.0379	23161.7
12.0556	361.106	6357.27		12.0504	8029.53		9.0509	23068.6
12.0686	383.439	6374.62		12.0634	8093.61		9.0639	22818.3
12.0816	337.249	6399.18		12.0764	7969.46		9.0769	23642.6
12.0946	350.101	6442.29		12.0894	7995.42		9.0899	23350.3
12.1076	332.819	6480.05		12.1024	8185.29		9.1029	23611.1
12.1206	341.851	6492.41		12.1154	8347.95		9.1159	23423.3
12.1336	339.561	6514.97		12.1284	8294.81		9.1289	23755.4
12.1466	359.151	6537.17		12.1414	8459.4		9.1419	23027
12.1596	328.496	6562.82		12.1544	8391.48		9.1549	23283.3
12.1726	304.547	6621.54		12.1674	8490.3		9.1679	23224
12.1856	305.249	6727.91		12.1804	8718.27		9.1809	23472.4
12.1986	374.744	6888.51		12.1934	8585.68		9.1939	22941
12.2116	325.305	7128.39		12.2064	8468.86		9.2069	23317.6
12.2246	296.854	7458.65		12.2194	8418.71		9.2199	23262.6
12.2376	350.57	7816.8		12.2324	8418.57		9.2329	23068
12.2506	422.337	8016.72		12.2454	8419.52		9.2459	23189.7
12.2636	324.575	7926.06		12.2584	8180.29		9.2589	23685.2
12.2766	367.464	7607.9		12.2714	8125.63		9.2719	23518.5
12.2896	371.528	7201.04		12.2844	8147.06		9.2849	22809
12.3026	355.833	6821.34		12.2974	8031.89		9.2979	22781.1
12.3156	381.512	6546.84		12.3104	8006.07		9.3109	22895.1
12.3286	389.006	6392.31		12.3234	7962.98		9.3239	23051
12.3416	323.787	6323.17		12.3364	7872.56		9.3369	23269.4
12.3546	320.687	6294.19		12.3494	7911.49		9.3499	22834.9
12.3676	312.597	6281.58		12.3624	7912.52		9.3629	23223.2
12.3806	353.473	6273.51		12.3754	7962.09		9.3759	23068.6
12.3936	417.309	6268.46		12.3884	7879.84		9.3889	23015.1
12.4066	430.532	6265.76		12.4014	7790.11		9.4019	23366.7
12.4196	374.042	6262.61		12.4144	7796.18		9.4149	23621
12.4326	302.646	6262.73		12.4274	7720.5		9.4279	22922.4
12.4456	319.117	6259.02		12.4404	7845.69		9.4409	22629.5
12.4586	380.011	6258.9		12.4534	7865.39		9.4539	22797.5
12.4716	294.493	6257.95		12.4664	7843.06		9.4669	22884.1
12.4846	410.866	6256.13		12.4794	7882.41		9.4799	22863.8
12.4976	356.412	6256.4		12.4924	7820.61		9.4929	22683.2
12.5106	303.922	6252.8		12.5054	7773.78		9.5059	22915.9
12.5236	348.624	6253.13		12.5184	7776.59		9.5189	22736.8
12.5366	350.011	6251.93		12.5314	7789.11		9.5319	22376.1
12.5496	353.823	6252.87		12.5444	7761.52		9.5449	22719.2
12.5626	336.093	6251.82		12.5574	7803.38		9.5579	23134.3
12.5756	443.258	6251.81		12.5704	7785.05		9.5709	23056.8
12.5886	345.762	6250.38		12.5834	7743.41		9.5839	23243.6
12.6016	362.584	6249.87		12.5964	7809.2		9.5969	23252.2
12.6146	351.46	6249.71		12.6094	7746.53		9.6099	23011.6
12.6276	369.668	6249.72		12.6224	7729.09		9.6229	23423
12.6406	420.609	6249.46		12.6354	7762.77		9.6359	22988.7
12.6536	356.132	6248.66		12.6484	7750.47		9.6489	22787.4
12.6666	370.194	6246.68		12.6614	7736.04		9.6619	22654.1
12.6796	362.059	6247.8		12.6744	7712.64		9.6749	22731.9
12.6926	345.666	6247.21		12.6874	7735.68		9.6879	23269.8
12.7056	361.358	6247.28		12.7004	7771.47		9.7009	22918.3
12.7186	316.394	6248.5		12.7134	7752.61		9.7139	22769.2
12.7316	349.973	6248.52		12.7264	7764.66		9.7269	22667.7
12.7446	365.641	6249.06		12.7394	7913.38		9.7399	22665.7
12.7576	375.748	6248.13		12.7524	7897.82		9.7529	22303.7
12.7706	363.108	6248.51		12.7654	7817.95		9.7659	22441.3
12.7836	299.271	6246.85		12.7784	7792.24		9.7789	22755.6
12.7966	323.292	6247.49		12.7914	7822.08		9.7919	22905.4
12.8096	326.957	6247.1		12.8044	7703.41		9.8049	22238.4
12.8226	338.904	6246.7		12.8174	7854.88		9.8179	22537.7
12.8356	350.624	6245.05		12.8304	7789.56		9.8309	22923.8
12.8486	388.527	6245.73		12.8434	7809.81		9.8439	22471.9
12.8616	424.173	6245.48		12.8564	7735.33		9.8569	22625.5
12.8746	414.683	6246.08		12.8694	7849.31		9.8699	22615
12.8876	382.685	6245.58		12.8824	7897.78		9.8829	22830.4
12.9006	420.656	6244.79		12.8954	7969.73		9.8959	23157.7
12.9136	431.415	6245.84		12.9084	7988.96		9.9089	22928.7
12.9266	372.793	6245.03		12.9214	7799.66		9.9219	22433.4
12.9396	323.73	6244.93		12.9344	7956.53		9.9349	22729.2
12.9526	364.289	6244.77		12.9474	7959.84		9.9479	22696.5
12.9656	372.676	6244.55		12.9604	7737.23		9.9609	23077.1
12.9786	405.427	6245.4		12.9734	7871.53		9.9739	22570.8
12.9916	379.68	6245.59		12.9864	7897.17		9.9869	22674.3
13.0046	364.578	6245.29		12.9994	8002.1		9.9999	22576
13.0176	355.157	6245.32		13.0124	7946.29		10.0129	22386.6
13.0306	364.448	6244.67		13.0254	7950.78		10.0259	22690.4
13.0436	368.226	6243.9		13.0384	7868.78		10.0389	23248
13.0566	357.879	6245.16		13.0514	7922.29		10.0519	22624.9
13.0696	346.445	6245.31		13.0644	7963.4		10.0649	22136.5
13.0826	388.26	6244.5		13.0774	7962.83		10.0779	21653.5
13.0956	433.766	6245.05		13.0904	7912.18		10.0909	22825.8
13.1086	395.956	6245.77		13.1034	7944.36		10.1039	22869.3
13.1216	368.307	6245.28		13.1164	7968.46		10.1169	22174.7
13.1346	325.346	6245.07		13.1294	7768.89		10.1299	22477.1
13.1476	314.243	6245.35		13.1424	7955.9		10.1429	22115.1
13.1606	396.84	6244.7		13.1554	7796.54		10.1559	22121.2
13.1736	401.373	6244.36		13.1684	8163.23		10.1689	22535.4
13.1866	380.351	6244.81		13.1814	7990.96		10.1819	22609.7
13.1996	379.142	6244.49		13.1944	8012.71		10.1949	22270.3
13.2126	367.018	6243.84		13.2074	8015.01		10.2079	22469.8
13.2256	366.789	6244.31		13.2204	7922.41		10.2209	22561.3
13.2386	383.413	6244.22		13.2334	7963.95		10.2339	22049.3
13.2516	415.131	6243.87		13.2464	7810.44		10.2469	22875.8
13.2646	383.747	6244.95		13.2594	8051.78		10.2599	21999.1
13.2776	403.859	6245.15		13.2724	8039.45		10.2729	22740.2
13.2906	398.436	6244.93		13.2854	8150.58		10.2859	22489.2
13.3036	407.272	6244.69		13.2984	8023.42		10.2989	23139.2
13.3166	374.931	6244.08		13.3114	8172.96		10.3119	22323.4
13.3296	324.806	6244.43		13.3244	8109.69		10.3249	22273.2
13.3426	350.921	6244.38		13.3374	8135.85		10.3379	22805.6
13.3556	362.485	6243.41		13.3504	7946.24		10.3509	22411.9
13.3686	371.393	6243.79		13.3634	8092.39		10.3639	22121.8
13.3816	445.468	6244.21		13.3764	8065.38		10.3769	22605.3
13.3946	429.845	6243.6		13.3894	7934.05		10.3899	22399.1
13.4076	424.305	6244.37		13.4024	7975.5		10.4029	22340.1
13.4206	446.852	6244.54		13.4154	8029.06		10.4159	22633.9
13.4336	394.382	6245.17		13.4284	8117.08		10.4289	22482.3
13.4466	368.034	6244.95		13.4414	8183.85		10.4419	22262.8
13.4596	366.843	6245.94		13.4544	8134.72		10.4549	23104.9
13.4726	398.876	6245.75		13.4674	8046.62		10.4679	22867.5
13.4856	362.008	6245.37		13.4804	8115.76		10.4809	22683.4
13.4986	433.357	6246.31		13.4934	8128.68		10.4939	22375
13.5116	457.638	6246.41		13.5064	8172.61		10.5069	22336.1
13.5246	489.506	6246.98		13.5194	8125.81		10.5199	22189.3
13.5376	463.5	6247.19		13.5324	8022.65		10.5329	22544.4
13.5506	403.249	6246.87		13.5454	8184.22		10.5459	22355.9
13.5636	419.867	6247.22		13.5584	8077.63		10.5589	22241.3
13.5766	379.423	6245.81		13.5714	8175.66		10.5719	21810.8
13.5896	410.788	6245.58		13.5844	8220.82		10.5849	22197.4
13.6026	447.507	6247.7		13.5974	8228.74		10.5979	22622.6
13.6156	504.092	6246.15		13.6104	8192.34		10.6109	21988.7
13.6286	446.552	6245.18		13.6234	8153.28		10.6239	21980.2
13.6416	433.598	6245.46		13.6364	8135.99		10.6369	22441.7
13.6546	455.188	6247.24		13.6494	8131.08		10.6499	22509
13.6676	413.419	6245.3		13.6624	8197.34		10.6629	22017.5
13.6806	393.424	6246.48		13.6754	8247.18		10.6759	22097.9
13.6936	428.133	6246.03		13.6884	8295.4		10.6889	22583.6
13.7066	427.657	6246.79		13.7014	8345.98		10.7019	22715.2
13.7196	388.17	6246.32		13.7144	8246.81		10.7149	22552.7
13.7326	467.21	6247.64		13.7274	8235.44		10.7279	22486.1
13.7456	433.253	6250.12		13.7404	8307.66		10.7409	22180.6
13.7586	440.373	6253.43		13.7534	8186.72		10.7539	22119.3
13.7716	481.533	6253.55		13.7664	8233.25		10.7669	22100.6
13.7846	362.802	6252.11		13.7794	8283.98		10.7799	21965.1
13.7976	438.036	6253.46		13.7924	8289.88		10.7929	22218.7
13.8106	487.54	6253.27		13.8054	8358.77		10.8059	22460.6
13.8236	483.109	6251.85		13.8184	8396.62		10.8189	22414
13.8366	458.623	6253.22		13.8314	8403.13		10.8319	22512.2
13.8496	508.932	6253.21		13.8444	8380.51		10.8449	22398.8
13.8626	491.996	6254.87		13.8574	8395.51		10.8579	22459.9
13.8756	403.507	6259.42		13.8704	8422.66		10.8709	22553.1
13.8886	399.874	6262.93		13.8834	8516.57		10.8839	22269.5
13.9016	486.594	6277.2		13.8964	8536.3		10.8969	22390.9
13.9146	473.055	6307.15		13.9094	8549.19		10.9099	22430.8
13.9276	484.531	6323.23		13.9224	8712.4		10.9229	22342.2
13.9406	515.427	6323		13.9354	8752.81		10.9359	22230.7
13.9536	498.74	6328.4		13.9484	8733.46		10.9489	22020.2
13.9666	438.492	6334.63		13.9614	8719.65		10.9619	22024.9
13.9796	461.77	6331.79		13.9744	8765.12		10.9749	22234.3
13.9926	495.967	6331.57		13.9874	8847.03		10.9879	22171.8
14.0056	405.059	6342.07		14.0004	8924.6		11.0009	22127.6
14.0186	485.162	6365.25		14.0134	8895.65		11.0139	22290.3
14.0316	491.041	6422.09		14.0264	8883.85		11.0269	22206.5
14.0446	536.729	6515.47		14.0394	9018.55		11.0399	22117.2
14.0576	539.992	6581.67		14.0524	8991.84		11.0529	22062.7
14.0706	492.862	6600.93		14.0654	9029.42		11.0659	22371.8
14.0836	491.963	6652.48		14.0784	9023.17		11.0789	22090.2
14.0966	473.388	6723.17		14.0914	9060.88		11.0919	22307.1
14.1096	443.26	6793.92		14.1044	9052.09		11.1049	22366.2
14.1226	428.488	6917.86		14.1174	8964.58		11.1179	21940.2
14.1356	483.182	7051.11		14.1304	8967.68		11.1309	21553.9
14.1486	522.059	7111.98		14.1434	8941.65		11.1439	21854.6
14.1616	493.603	7132.58		14.1564	8788.91		11.1569	22407.3
14.1746	492.841	7186.82		14.1694	8892.41		11.1699	22062.8
14.1876	474.819	7189.79		14.1824	8862.21		11.1829	21995
14.2006	478.177	7004.24		14.1954	8700.92		11.1959	21941.2
14.2136	563.921	6783.82		14.2084	8710.68		11.2089	22226.3
14.2266	554.571	6631.52		14.2214	8690.3		11.2219	21937.6
14.2396	531.224	6481.84		14.2344	8721.74		11.2349	21756.4
14.2526	525.134	6358.41		14.2474	8727.27		11.2479	22522.6
14.2656	517.51	6297.89		14.2604	8700.04		11.2609	22709.4
14.2786	511.846	6277.86		14.2734	8701.68		11.2739	22317.8
14.2916	551.158	6269.9		14.2864	8698.34		11.2869	22608.7
14.3046	543.497	6264.08		14.2994	8507.36		11.2999	22235.3
14.3176	559.228	6260.78		14.3124	8654.28		11.3129	22001.8
14.3306	564.015	6259.37		14.3254	8781.43		11.3259	21719.4
14.3436	591.876	6257.95		14.3384	8772.22		11.3389	22159.7
14.3566	555.021	6254.69		14.3514	8675.93		11.3519	21718.3
14.3696	530.698	6253.08		14.3644	8673.61		11.3649	22070.2
14.3826	564.415	6253.08		14.3774	8833.38		11.3779	22205.3
14.3956	525.418	6252.74		14.3904	8792.43		11.3909	22023.3
14.4086	501.706	6252.42		14.4034	8800.86		11.4039	21834.6
14.4216	526.924	6251.96		14.4164	8848.4		11.4169	22130.1
14.4346	553.012	6250.81		14.4294	8672.75		11.4299	22128.2
14.4476	498.393	6249.06		14.4424	8685.66		11.4429	22081.2
14.4606	469.051	6248.36		14.4554	8819.81		11.4559	21963.4
14.4736	520.703	6248.21		14.4684	8677.61		11.4689	21896.6
14.4866	534.809	6248.74		14.4814	8642.33		11.4819	22413.1
14.4996	549.108	6249.11		14.4944	8741.33		11.4949	21670.5
14.5126	568.288	6248.7		14.5074	8698.82		11.5079	22166.3
14.5256	584.575	6247.85		14.5204	8727.25		11.5209	21766.4
14.5386	585.315	6246.77		14.5334	8892.73		11.5339	22216.7
14.5516	573.588	6247.83		14.5464	8799.95		11.5469	22220.8
14.5646	582.559	6247.86		14.5594	8876.17		11.5599	21824
14.5776	575.351	6247.51		14.5724	9002.63		11.5729	21730.1
14.5906	551.731	6248.39		14.5854	8846.81		11.5859	21600.4
14.6036	538.509	6248.61		14.5984	8706.12		11.5989	21521.6
14.6166	534.423	6247.98		14.6114	8925.33		11.6119	22246.8
14.6296	574.901	6247.16		14.6244	9008.14		11.6249	22459.1
14.6426	549.013	6246.99		14.6374	8939.08		11.6379	22316
14.6556	570.439	6247.15		14.6504	9032.16		11.6509	22124.7
14.6686	602.957	6247.9		14.6634	8935.65		11.6639	21814.5
14.6816	584.733	6247.47		14.6764	8853.18		11.6769	21744.4
14.6946	584.119	6248.61		14.6894	9012.53		11.6899	21942.6
14.7076	604.332	6249.2		14.7024	8975.84		11.7029	22030.1
14.7206	627.349	6248.48		14.7154	9067.72		11.7159	21706.3
14.7336	596.982	6248		14.7284	8923.18		11.7289	21696.1
14.7466	556.069	6248.22		14.7414	8887.48		11.7419	21830.7
14.7596	613.601	6247.4		14.7544	9073.13		11.7549	21693.3
14.7726	631.938	6247.62		14.7674	8945.38		11.7679	21450
14.7856	606.754	6249.66		14.7804	9030.27		11.7809	21801.6
14.7986	588.932	6249.42		14.7934	9176.86		11.7939	22148.8
14.8116	669.588	6250.18		14.8064	9038.78		11.8069	22208.7
14.8246	605.143	6248.93		14.8194	9112.64		11.8199	21937
14.8376	667.823	6249.99		14.8324	9078.5		11.8329	21823
14.8506	711.678	6249.79		14.8454	9147.46		11.8459	21597.6
14.8636	598.442	6248.03		14.8584	9141.89		11.8589	21708.1
14.8766	609.898	6249.44		14.8714	9173		11.8719	22049.4
14.8896	622.563	6247.99		14.8844	9083.26		11.8849	21795.2
14.9026	671.667	6249.06		14.8974	9146.06		11.8979	21522
14.9156	695.54	6249.16		14.9104	9102.54		11.9109	21723.3
14.9286	646.762	6248.79		14.9234	9230.71		11.9239	21634.9
14.9416	576.267	6249.99		14.9364	9206		11.9369	21402.3
14.9546	590.573	6250.45		14.9494	9222.59		11.9499	21954.6
14.9676	686.088	6251.66		14.9624	9270.36		11.9629	22056.8
14.9806	686.136	6250.88		14.9754	9450.85		11.9759	21845
14.9936	613.741	6250.64		14.9884	9423.1		11.9889	21532.2
15.0066	708.796	6251.14		15.0014	9302.52		12.0019	21773.9
15.0196	634.948	6253.83		15.0144	9351.95		12.0149	22111.6
15.0326	636.765	6253.56		15.0274	9399.14		12.0279	22239.2
15.0456	651.6	6255.4		15.0404	9422.99		12.0409	22148.2
15.0586	705.027	6256.23		15.0534	9519.06		12.0539	21963.6
15.0716	754.638	6260.6		15.0664	9471.29		12.0669	22079.7
15.0846	706.051	6259.11		15.0794	9342.92		12.0799	22580.5
15.0976	653.758	6262.28		15.0924	9463.48		12.0929	22799.6
15.1106	623.065	6262.82		15.1054	9622.7		12.1059	22074.8
15.1236	573.593	6263.27		15.1184	9652.37		12.1189	21794.9
15.1366	742.293	6262.2		15.1314	9612.45		12.1319	22009.1
15.1496	800.255	6264.14		15.1444	9555.14		12.1449	21957.4
15.1626	753.939	6267.04		15.1574	9605.9		12.1579	22060.4
15.1756	781.423	6271.75		15.1704	9615.25		12.1709	21873.3
15.1886	679.75	6274.03		15.1834	9579.35		12.1839	21673.1
15.2016	696.235	6272.66		15.1964	9650.94		12.1969	21873.6
15.2146	736.609	6275.27		15.2094	9731.68		12.2099	22328.7
15.2276	809.099	6277.42		15.2224	9704.57		12.2229	22275
15.2406	811.519	6280.25		15.2354	9710.47		12.2359	21835.9
15.2536	768.334	6287.11		15.2484	9898.16		12.2489	21966.2
15.2666	732.24	6296.53		15.2614	10008.3		12.2619	21861.2
15.2796	744.532	6306.25		15.2744	10023.3		12.2749	21789.1
15.2926	899.84	6326.34		15.2874	9969.48		12.2879	22039.1
15.3056	876.596	6350.2		15.3004	10023.6		12.3009	22570.9
15.3186	831.075	6372.79		15.3134	10201.3		12.3139	22022.2
15.3316	842.266	6406.32		15.3264	10104.6		12.3269	21720.1
15.3446	873.065	6445.07		15.3394	10079.3		12.3399	21766.7
15.3576	805.324	6489.53		15.3524	10127.5		12.3529	22232.2
15.3706	792.014	6526.19		15.3654	10245.5		12.3659	22181.2
15.3836	794.594	6572.28		15.3784	10398.9		12.3789	21696.9
15.3966	768.493	6668.07		15.3914	10271.4		12.3919	22187.6
15.4096	796.44	6778.05		15.4044	10338.4		12.4049	21980.1
15.4226	892.765	6880.15		15.4174	10367.4		12.4179	22248.1
15.4356	868.249	7004.38		15.4304	10267.4		12.4309	22763.9
15.4486	819.181	7090.07		15.4434	10415.8		12.4439	22280.4
15.4616	848.187	7061.22		15.4564	10432.1		12.4569	21889.8
15.4746	909.126	6932.62		15.4694	10476.4		12.4699	21679.5
15.4876	887.223	6781.74		15.4824	10518.4		12.4829	21957.2
15.5006	925.666	6634.91		15.4954	10692.7		12.4959	21911.5
15.5136	966.284	6498.46		15.5084	10643.5		12.5089	21676.8
15.5266	951.549	6386.54		15.5214	10543.5		12.5219	21812.3
15.5396	901.432	6322.61		15.5344	10632.3		12.5349	22271.6
15.5526	936.72	6292.86		15.5474	10654.6		12.5479	21985.6
15.5656	931.163	6282.26		15.5604	10744.4		12.5609	22352.6
15.5786	1009.18	6276.87		15.5734	10769		12.5739	21941.3
15.5916	1071.22	6272.2		15.5864	10954.1		12.5869	22289.3
15.6046	1041.85	6269.35		15.5994	10988.1		12.5999	22020.6
15.6176	1029.58	6269.18		15.6124	11083.3		12.6129	21967.9
15.6306	1032.01	6270.9		15.6254	11203.4		12.6259	21803.9
15.6436	1068.46	6273.23		15.6384	11146.3		12.6389	21815.7
15.6566	1101.41	6276.09		15.6514	11224.8		12.6519	21696.9
15.6696	1139.17	6277.54		15.6644	11362.4		12.6649	21602
15.6826	1193.05	6279.57		15.6774	11311.3		12.6779	21773.4
15.6956	1230.36	6283.11		15.6904	11425.7		12.6909	22338.4
15.7086	1249.6	6286.48		15.7034	11644.8		12.7039	21514.9
15.7216	1222.51	6290.3		15.7164	11412.6		12.7169	22278
15.7346	1235.82	6292.23		15.7294	11578.3		12.7299	21752.8
15.7476	1267.34	6292.52		15.7424	11584.7		12.7429	21154.5
15.7606	1248.97	6293.67		15.7554	11651.7		12.7559	21511.4
15.7736	1272.97	6298.64		15.7684	11805.5		12.7689	21881.2
15.7866	1315.77	6309.77		15.7814	12255.6		12.7819	22175.7
15.7996	1318.77	6324.16		15.7944	11831.2		12.7949	22234.9
15.8126	1340.85	6334.86		15.8074	12182.7		12.8079	21878.5
15.8256	1368.21	6338.08		15.8204	12050.8		12.8209	21875.1
15.8386	1413.6	6338.58		15.8334	12245.1		12.8339	21977
15.8516	1434.91	6333.67		15.8464	12401.9		12.8469	22441.2
15.8646	1437.25	6319.4		15.8594	12318.7		12.8599	21589.4
15.8776	1495.03	6304.49		15.8724	12532.4		12.8729	22208.4
15.8906	1487.77	6291.6		15.8854	12507.9		12.8859	22012.7
15.9036	1490.29	6278.84		15.8984	12830.2		12.8989	22216.1
15.9166	1491.93	6269.28		15.9114	12705.1		12.9119	21401.3
15.9296	1548.33	6264.14		15.9244	13037.1		12.9249	21955.4
15.9426	1561.54	6260.96		15.9374	12906.6		12.9379	21517
15.9556	1609.45	6258.52		15.9504	12990.1		12.9509	22023.6
15.9686	1599.73	6256.73		15.9634	13103.5		12.9639	22152.3
15.9816	1625.35	6255.71		15.9764	13035.4		12.9769	21746.5
15.9946	1626.73	6255.52		15.9894	13224.8		12.9899	21628.4
16.0076	1613.67	6254.91		16.0024	13235.5		13.0029	22251.3
16.0206	1619.27	6254.35		16.0154	13337.7		13.0159	22108.1
16.0336	1715.46	6254.64		16.0284	13435.5		13.0289	22129
16.0466	1781.94	6254.19		16.0414	13703		13.0419	21414.3
16.0596	1782.59	6253.63		16.0544	13626.4		13.0549	22003
16.0726	1819.67	6253.61		16.0674	13551.1		13.0679	22392
16.0856	1786.13	6253.88		16.0804	13797.4		13.0809	22010.9
16.0986	1903.33	6254.3		16.0934	13812.7		13.0939	21785.8
16.1116	1926.21	6253.32		16.1064	13851		13.1069	21960.9
16.1246	1920.61	6253.5		16.1194	14066.7		13.1199	21787.5
16.1376	1920.37	6253.54		16.1324	14288		13.1329	21621
16.1506	1873.17	6253.03		16.1454	14170		13.1459	22117.5
16.1636	1887.97	6253.65		16.1584	14060.9		13.1589	22169.1
16.1766	1959.93	6253.51		16.1714	14202.8		13.1719	22264.7
16.1896	1990.74	6254.14		16.1844	14351.5		13.1849	22124.8
16.2026	2010.88	6252.54		16.1974	14380.9		13.1979	21728.3
16.2156	2003.89	6252.62		16.2104	14393.1		13.2109	21928.1
16.2286	2027.92	6253.34		16.2234	14486.8		13.2239	21701.4
16.2416	2020.58	6251.1		16.2364	14441.9		13.2369	21624.5
16.2546	1879.16	6252.63		16.2494	14550.2		13.2499	21620.7
16.2676	1982.37	6251.68		16.2624	14527.3		13.2629	21850.6
16.2806	1959.49	6252.71		16.2754	14458.3		13.2759	21681.6
16.2936	1946.32	6252.72		16.2884	14514.5		13.2889	21836.7
16.3066	2022.37	6252.56		16.3014	14441.7		13.3019	22113.7
16.3196	1991.83	6251.85		16.3144	14433.1		13.3149	21843.2
16.3326	1966.93	6253.29		16.3274	14426.2		13.3279	21528.2
16.3456	1992.35	6251.74		16.3404	14506.2		13.3409	21787.8
16.3586	1964.66	6252.15		16.3534	14604.5		13.3539	21827.1
16.3716	1975.62	6252.77		16.3664	14643.5		13.3669	21849.2
16.3846	1909.36	6253.1		16.3794	14566.7		13.3799	22203.8
16.3976	1849.92	6251.35		16.3924	14463.5		13.3929	22238.2
16.4106	2026.29	6251.74		16.4054	14410.1		13.4059	22307.3
16.4236	1982.73	6253.39		16.4184	14312.4		13.4189	22514.4
16.4366	1806.5	6252.5		16.4314	14417.8		13.4319	22187.5
16.4496	1959.25	6252.08		16.4444	14339.5		13.4449	22102.3
16.4626	1815.17	6252.63		16.4574	14309.8		13.4579	22058.4
16.4756	1947.75	6253.8		16.4704	14389.7		13.4709	21747.8
16.4886	1906.7	6254.82		16.4834	14271.4		13.4839	21925.2
16.5016	1860	6253.14		16.4964	14153		13.4969	22137
16.5146	1751.38	6252.66		16.5094	14122.2		13.5099	22430.9
16.5276	1822.78	6252.8		16.5224	14301.8		13.5229	22408.1
16.5406	1776.52	6253.66		16.5354	14151.6		13.5359	22008.8
16.5536	1796.14	6253.53		16.5484	14044.2		13.5489	22193.4
16.5666	1731.61	6254.53		16.5614	14125.7		13.5619	22072.4
16.5796	1762.49	6256.13		16.5744	14083.6		13.5749	21640.4
16.5926	1760.22	6256.99		16.5874	14075		13.5879	21915.7
16.6056	1646.72	6257.13		16.6004	13990.9		13.6009	22269.3
16.6186	1644.97	6255.28		16.6134	13979.7		13.6139	22015.7
16.6316	1784.53	6258.7		16.6264	13853.3		13.6269	22226.1
16.6446	1735.72	6258.45		16.6394	14006.5		13.6399	22359.1
16.6576	1660.34	6256.37		16.6524	13945.6		13.6529	22070.3
16.6706	1682.56	6256.14		16.6654	13939.9		13.6659	21840.2
16.6836	1635.56	6255.26		16.6784	13877.7		13.6789	21968.2
16.6966	1682.68	6254.17		16.6914	13879.7		13.6919	22082.7
16.7096	1685.8	6254.01		16.7044	13839		13.7049	21925
16.7226	1609.84	6254.56		16.7174	13817.5		13.7179	21742.3
16.7356	1604.7	6254.9		16.7304	13856.1		13.7309	21836.8
16.7486	1686.32	6254.95		16.7434	13732.6		13.7439	22100.2
16.7616	1584.32	6255.49		16.7564	13800.9		13.7569	21382.9
16.7746	1671.56	6256.19		16.7694	13711.5		13.7699	21802.5
16.7876	1682.95	6255.91		16.7824	13857.2		13.7829	22200.7
16.8006	1677.94	6255.97		16.7954	13772.8		13.7959	22275.4
16.8136	1651.29	6255.52		16.8084	13647.3		13.8089	22104.9
16.8266	1609.79	6255.28		16.8214	13529.3		13.8219	22161
16.8396	1605.84	6255.03		16.8344	13816.9		13.8349	22459.1
16.8526	1682.25	6255.75		16.8474	13738.3		13.8479	22310.5
16.8656	1663.34	6254.73		16.8604	13808.2		13.8609	22142.4
16.8786	1575.32	6255.16		16.8734	13829.4		13.8739	21972.2
16.8916	1590.94	6256.39		16.8864	13679.6		13.8869	22145.1
16.9046	1560.77	6256.96		16.8994	13695.5		13.8999	22171
16.9176	1557.36	6257.45		16.9124	13856.3		13.9129	22351.4
16.9306	1615.01	6257.85		16.9254	13903.5		13.9259	22494.2
16.9436	1552.12	6258.86		16.9384	13884.2		13.9389	21860.1
16.9566	1570.63	6259.93		16.9514	13779.1		13.9519	21916.4
16.9696	1637.92	6260.21		16.9644	13803.7		13.9649	22301.4
16.9826	1611.58	6261.34		16.9774	13769.6		13.9779	21987.4
16.9956	1615.35	6262.6		16.9904	13858.2		13.9909	22089.2
17.0086	1679.59	6263.09		17.0034	13777.3		14.0039	22414.8
17.0216	1694.21	6264.74		17.0164	13941.7		14.0169	22060.1
17.0346	1683.79	6266.6		17.0294	14009.7		14.0299	22124
17.0476	1674.5	6267.69		17.0424	14071.4		14.0429	22045.3
17.0606	1686.5	6270.34		17.0554	13805.1		14.0559	22460.6
17.0736	1695.52	6272.85		17.0684	13955.9		14.0689	22466.2
17.0866	1679.06	6274.61		17.0814	13886.9		14.0819	22171
17.0996	1707.76	6277.83		17.0944	14204		14.0949	22762.2
17.1126	1742.9	6283.23		17.1074	14315.9		14.1079	23014.6
17.1256	1790.6	6288.05		17.1204	14305.2		14.1209	22333.1
17.1386	1824.2	6293.16		17.1334	14511.6		14.1339	22442.5
17.1516	1800.02	6301.6		17.1464	14536.5		14.1469	22561.3
17.1646	1790.55	6310.93		17.1594	14513.1		14.1599	22924.6
17.1776	1776.76	6322.45		17.1724	14789.1		14.1729	22171.6
17.1906	1772.56	6337.24		17.1854	14882		14.1859	21749.3
17.2036	1811.47	6353.77		17.1984	15162.1		14.1989	22129.1
17.2166	1846.71	6370.08		17.2114	14961.6		14.2119	22670.1
17.2296	1807.88	6392.41		17.2244	15135.7		14.2249	22933.2
17.2426	1861.32	6424.31		17.2374	15169.5		14.2379	22024.5
17.2556	1906.3	6473		17.2504	15302.7		14.2509	22560.3
17.2686	1891.68	6556.67		17.2634	15179.3		14.2639	22072.9
17.2816	1976.93	6686.64		17.2764	15236.6		14.2769	22047.2
17.2946	1991.89	6860.1		17.2894	15275.1		14.2899	22493.4
17.3076	1930.81	7058.17		17.3024	15291.5		14.3029	22170
17.3206	1958.29	7244.95		17.3154	15267.1		14.3159	22817.3
17.3336	2013.13	7418.42		17.3284	15190.8		14.3289	22407.5
17.3466	2051.82	7585.98		17.3414	14973.6		14.3419	22307.4
17.3596	2038.58	7708.92		17.3544	14861.1		14.3549	22334.4
17.3726	2086.51	7706.97		17.3674	14941.1		14.3679	22304.1
17.3856	2124.5	7584.1		17.3804	14758.1		14.3809	22520.2
17.3986	2106.89	7411.78		17.3934	14714.8		14.3939	22591.8
17.4116	2144.97	7214.61		17.4064	14830.5		14.4069	21844.2
17.4246	2130.2	6978.24		17.4194	14836		14.4199	22224.4
17.4376	2148.47	6761.12		17.4324	14701.1		14.4329	22302.5
17.4506	2161.69	6588.75		17.4454	14571		14.4459	22486.6
17.4636	2139.99	6460.1		17.4584	14677.4		14.4589	22608.9
17.4766	2074.29	6378.22		17.4714	14646		14.4719	22430.5
17.4896	2017.16	6331.59		17.4844	14455.6		14.4849	21950
17.5026	2075.85	6305.56		17.4974	14359.6		14.4979	21764
17.5156	2084.95	6293.92		17.5104	14366.1		14.5109	22615
17.5286	2139.84	6286.99		17.5234	14465		14.5239	22489.5
17.5416	2151.6	6283.36		17.5364	14499.1		14.5369	21827.4
17.5546	2092.37	6279.84		17.5494	14409.7		14.5499	22155.5
17.5676	2077.97	6278.04		17.5624	14418.6		14.5629	22293.3
17.5806	2107.84	6275.06		17.5754	14360.5		14.5759	22604.1
17.5936	2177.64	6271.94		17.5884	14345.3		14.5889	22886.3
17.6066	2189.09	6271.51		17.6014	14375.3		14.6019	22850.5
17.6196	2234.28	6272.31		17.6144	14261.1		14.6149	23144.4
17.6326	2086.11	6270.91		17.6274	14083.1		14.6279	23423.2
17.6456	2125.34	6272.23		17.6404	14025		14.6409	22817.4
17.6586	2126.17	6268.29		17.6534	14029.4		14.6539	22474.7
17.6716	2061.87	6267.4		17.6664	14047.5		14.6669	22352.8
17.6846	2144.51	6266.14		17.6794	14022.8		14.6799	22036.5
17.6976	2101.36	6264.93		17.6924	14070.5		14.6929	22211.3
17.7106	2113.47	6262.68		17.7054	14039.8		14.7059	22678.9
17.7236	2003.02	6264.43		17.7184	13970.7		14.7189	22705.5
17.7366	2002.03	6262.89		17.7314	13954.5		14.7319	22236.2
17.7496	1943.5	6262.21		17.7444	13708.8		14.7449	22127.1
17.7626	2007.31	6262.16		17.7574	13498.1		14.7579	22679.2
17.7756	2011.92	6261.99		17.7704	13555.7		14.7709	23089.4
17.7886	1932.82	6262.21		17.7834	13575.5		14.7839	23055.5
17.8016	2045.18	6260.96		17.7964	13523.2		14.7969	22785.8
17.8146	1910.92	6261.29		17.8094	13566		14.8099	22913.1
17.8276	1924.14	6259.96		17.8224	13488.8		14.8229	23157.5
17.8406	1898.58	6259.51		17.8354	13329.9		14.8359	22904.7
17.8536	1804.65	6258.66		17.8484	13362.4		14.8489	23045.2
17.8666	1769.97	6258.59		17.8614	13273.5		14.8619	23296.6
17.8796	1774.98	6258.23		17.8744	13218.8		14.8749	23185.3
17.8926	1764.65	6258.25		17.8874	13232.9		14.8879	23397.9
17.9056	1817.52	6259.05		17.9004	13024.3		14.9009	23387.7
17.9186	1716.57	6257.92		17.9134	12929.1		14.9139	22822.3
17.9316	1666.75	6258.12		17.9264	12883.5		14.9269	22861.3
17.9446	1752.07	6258.26		17.9394	12830.2		14.9399	22978.2
17.9576	1702.34	6258.34		17.9524	12810.5		14.9529	23192.5
17.9706	1630.94	6258.75		17.9654	12833.8		14.9659	23166.4
17.9836	1697.77	6259.34		17.9784	12740.8		14.9789	22965.1
17.9966	1588.92	6260.19		17.9914	12718.7		14.9919	22751.2
18.0096	1604.33	6260.54		18.0044	12576.8		15.0049	22569.7
18.0226	1587.77	6260.81		18.0174	12579.6		15.0179	23132.4
18.0356	1488.66	6260.88		18.0304	12465.9		15.0309	23062.8
18.0486	1538.11	6261.35		18.0434	12581.3		15.0439	22868.6
18.0616	1481.71	6263.19		18.0564	12487.2		15.0569	23118.4
18.0746	1465.06	6265.43		18.0694	12475.3		15.0699	22998.6
18.0876	1462.48	6267.58		18.0824	12444.6		15.0829	22979
18.1006	1463.6	6270.67		18.0954	12435.3		15.0959	22758.6
18.1136	1463.61	6272.19		18.1084	12382.5		15.1089	23423.3
18.1266	1368.32	6275.18		18.1214	12449.4		15.1219	23717.6
18.1396	1399.78	6276.65		18.1344	12573.3		15.1349	23843.2
18.1526	1333.57	6280.7		18.1474	12504.5		15.1479	23296.3
18.1656	1264.69	6284.76		18.1604	12400.2		15.1609	23655
18.1786	1250.73	6289.11		18.1734	12397.5		15.1739	23568.2
18.1916	1300.11	6294.64		18.1864	12490.4		15.1869	23767.4
18.2046	1305.09	6305.29		18.1994	12543.2		15.1999	23611.3
18.2176	1284.49	6318.56		18.2124	12406.1		15.2129	24065.3
18.2306	1288.04	6332.89		18.2254	12360.1		15.2259	23357.7
18.2436	1319.73	6352.04		18.2384	12609.5		15.2389	23508.9
18.2566	1259.98	6372.93		18.2514	12680.2		15.2519	23467
18.2696	1198.86	6396.5		18.2644	12833.8		15.2649	23839.6
18.2826	1196.48	6425.65		18.2774	12772		15.2779	23341.9
18.2956	1195.61	6463.56		18.2904	12821.2		15.2909	23100.1
18.3086	1178.53	6518.13		18.3034	13100.3		15.3039	23476.2
18.3216	1164.83	6593.46		18.3164	12736.2		15.3169	23458.9
18.3346	1130.23	6674.2		18.3294	12812.1		15.3299	23718.6
18.3476	1090.41	6770.91		18.3424	12517		15.3429	23318.5
18.3606	1085.71	6938.74		18.3554	12553.1		15.3559	24096.8
18.3736	1086.95	7222.56		18.3684	12257.5		15.3689	23219.2
18.3866	1082.52	7615.99		18.3814	12133.9		15.3819	23465.8
18.3996	1140.57	8050.74		18.3944	12161.8		15.3949	23490.5
18.4126	1150.39	8410.49		18.4074	11899.9		15.4079	23215.6
18.4256	1077.63	8575.61		18.4204	11868.2		15.4209	24121.5
18.4386	1011.82	8529.42		18.4334	11725.1		15.4339	23918
18.4516	991.881	8345.75		18.4464	11458.5		15.4469	24354.4
18.4646	1020.67	8058.32		18.4594	11504.3		15.4599	24278.1
18.4776	988.59	7690.39		18.4724	11430.5		15.4729	23930.7
18.4906	984.991	7302.86		18.4854	11340		15.4859	24057.1
18.5036	996.477	6963.61		18.4984	11158.1		15.4989	23544.5
18.5166	984.623	6714.15		18.5114	11184.1		15.5119	24191.2
18.5296	976.423	6541.36		18.5244	11233.8		15.5249	24203.8
18.5426	994.635	6428.02		18.5374	11037.7		15.5379	24336.1
18.5556	986.328	6365.58		18.5504	10835		15.5509	24390.4
18.5686	921.321	6332.82		18.5634	10995		15.5639	24528.1
18.5816	945.988	6314.44		18.5764	10763.7		15.5769	24466.1
18.5946	965.265	6302.18		18.5894	10710.7		15.5899	24181.9
18.6076	1007.66	6294.44		18.6024	10630.2		15.6029	24551.6
18.6206	954.184	6287.76		18.6154	10741.9		15.6159	23959.1
18.6336	922.504	6282.81		18.6284	10500.3		15.6289	24443
18.6466	878.699	6279.87		18.6414	10598		15.6419	24857.2
18.6596	942.734	6276.62		18.6544	10615.2		15.6549	25104
18.6726	992.136	6273.98		18.6674	10609.7		15.6679	24963.4
18.6856	868.906	6273.33		18.6804	10338.7		15.6809	24740.6
18.6986	924.468	6271.61		18.6934	10486.7		15.6939	24766
18.7116	913.749	6270.53		18.7064	10223		15.7069	24843.4
18.7246	975.542	6268.64		18.7194	10369.9		15.7199	24929.2
18.7376	885.456	6266.39		18.7324	10376.1		15.7329	25541.4
18.7506	900.632	6264.36		18.7454	10329.6		15.7459	25617.9
18.7636	873.39	6263.37		18.7584	10132.8		15.7589	25513.6
18.7766	858.018	6261.44		18.7714	10124.3		15.7719	25358.2
18.7896	886.641	6261.1		18.7844	10192.8		15.7849	25881.1
18.8026	969.344	6258.35		18.7974	10083.6		15.7979	26094.5
18.8156	941.401	6257.77		18.8104	10118.4		15.8109	26090.1
18.8286	947.88	6256.53		18.8234	10098.2		15.8239	25852.5
18.8416	913.336	6256.13		18.8364	10073.4		15.8369	25969
18.8546	879.58	6254.79		18.8494	10011.2		15.8499	25613.7
18.8676	918.796	6253.47		18.8624	9952.88		15.8629	25800.1
18.8806	798.264	6251.61		18.8754	10069.5		15.8759	25898.3
18.8936	855.23	6254.05		18.8884	10069.4		15.8889	26333.5
18.9066	887.399	6251.61		18.9014	9943.28		15.9019	27019.9
18.9196	870.556	6253.06		18.9144	9912.5		15.9149	26721.5
18.9326	843.661	6252.18		18.9274	10053.6		15.9279	26874.4
18.9456	820.577	6251.5		18.9404	10060		15.9409	26528.9
18.9586	861.372	6252.62		18.9534	10033.2		15.9539	26700.1
18.9716	780.311	6250.96		18.9664	10013.6		15.9669	27516.2
18.9846	878.223	6249.44		18.9794	9849.26		15.9799	27543.8
18.9976	883.363	6250.61		18.9924	9751.23		15.9929	26854.8
19.0106	891.934	6247.89		19.0054	9866.01		16.0059	27322.6
19.0236	798.297	6249.51		19.0184	9956.07		16.0189	27879.4
19.0366	821.972	6250.19		19.0314	9982.04		16.0319	28017.4
19.0496	799.2	6247.93		19.0444	9968.16		16.0449	28016.1
19.0626	812.47	6248.32		19.0574	9890.21		16.0579	27930.2
19.0756	814.958	6248.67		19.0704	9739.05		16.0709	28310.2
19.0886	837.141	6247.23		19.0834	9729.58		16.0839	28116.6
19.1016	748.516	6245.73		19.0964	9880.14		16.0969	27568.9
19.1146	825.986	6246.79		19.1094	9810.2		16.1099	27964.7
19.1276	796.52	6247.21		19.1224	9779.97		16.1229	28173.7
19.1406	827.22	6246.47		19.1354	9943.56		16.1359	27886.4
19.1536	778.005	6247.05		19.1484	9750.62		16.1489	28135.6
19.1666	800.091	6247.89		19.1614	9572.25		16.1619	28082
19.1796	772.665	6248		19.1744	9745.39		16.1749	27850.6
19.1926	801.675	6247.09		19.1874	9747.59		16.1879	28542.4
19.2056	777.212	6245.88		19.2004	9792.95		16.2009	28864
19.2186	775.603	6247.75		19.2134	9814.33		16.2139	27910.4
19.2316	798.191	6247.68		19.2264	9806.98		16.2269	28023.7
19.2446	744.687	6246.8		19.2394	9878.43		16.2399	28616
19.2576	706.52	6246.94		19.2524	9859.91		16.2529	28658
19.2706	865.658	6245.38		19.2654	9790.75		16.2659	28054.4
19.2836	842.457	6245.92		19.2784	9639.36		16.2789	27721.4
19.2966	822.588	6246.27		19.2914	9648.67		16.2919	28093.6
19.3096	825.775	6246.09		19.3044	9715.06		16.3049	28731.2
19.3226	849.439	6246.87		19.3174	9639.09		16.3179	28707.4
19.3356	848.28	6244.82		19.3304	9800.74		16.3309	28490.4
19.3486	832.27	6245.9		19.3434	9750.77		16.3439	29075.7
19.3616	839.32	6244.74		19.3564	9722.84		16.3569	28756.3
19.3746	789.464	6246.12		19.3694	9852.94		16.3699	29117.2
19.3876	792.296	6244.42		19.3824	9749.7		16.3829	29124.8
19.4006	744.996	6244.6		19.3954	9571.25		16.3959	28560.2
19.4136	788.989	6244.5		19.4084	9563.13		16.4089	28136.4
19.4266	742.493	6245.24		19.4214	9666.79		16.4219	28403.3
19.4396	773.796	6245.07		19.4344	9660.29		16.4349	28730.1
19.4526	774.328	6245.06		19.4474	9717.05		16.4479	28160.6
19.4656	788.988	6245.41		19.4604	9644.03		16.4609	28306.2
19.4786	824.605	6245.24		19.4734	9780.89		16.4739	28055.7
19.4916	777.108	6245.04		19.4864	9814.42		16.4869	28310.1
19.5046	760.84	6244.51		19.4994	9669.16		16.4999	28211.7
19.5176	754.416	6243.65		19.5124	9580.91		16.5129	27766.9
19.5306	715.4	6243.93		19.5254	9549.27		16.5259	27879.9
19.5436	768.338	6244.21		19.5384	9572.36		16.5389	27583.6
19.5566	805.755	6244.29		19.5514	9553.09		16.5519	26748.8
19.5696	790.304	6245.27		19.5644	9642.21		16.5649	27401.1
19.5826	800.568	6244.4		19.5774	9589.82		16.5779	27313.2
19.5956	797.196	6243.61		19.5904	9675.72		16.5909	27920.2
19.6086	818.227	6244.25		19.6034	9681.3		16.6039	27590.3
19.6216	834.131	6244.26		19.6164	9614.16		16.6169	28083.1
19.6346	817.199	6244.63		19.6294	9807.57		16.6299	27114.9
19.6476	807.408	6245.16		19.6424	9730.07		16.6429	27393.6
19.6606	788.148	6245.61		19.6554	9622.17		16.6559	27788.6
19.6736	752.423	6245.63		19.6684	9820.84		16.6689	27327.9
19.6866	729.969	6245.47		19.6814	9657.09		16.6819	27481.4
19.6996	741.382	6246.02		19.6944	9517.2		16.6949	26938
19.7126	797.337	6246.58		19.7074	9649.11		16.7079	26651.3
19.7256	819.551	6246.15		19.7204	9865.05		16.7209	27096.9
19.7386	783.967	6245.67		19.7334	9605.65		16.7339	27557.3
19.7516	751.683	6246.27		19.7464	9758.57		16.7469	26659.7
19.7646	755.553	6247.54		19.7594	9859.46		16.7599	27156.5
19.7776	786.014	6248.49		19.7724	9764.69		16.7729	27141.2
19.7906	808.183	6248.22		19.7854	9997.74		16.7859	26710.6
19.8036	840.93	6247.85		19.7984	9804.14		16.7989	25953.4
19.8166	803.958	6248.61		19.8114	10030.4		16.8119	25840
19.8296	750.756	6250.83		19.8244	9886.2		16.8249	26167.9
19.8426	778.028	6252.05		19.8374	10035		16.8379	26455.8
19.8556	827.696	6253.95		19.8504	10130.6		16.8509	26222.2
19.8686	824.579	6256.36		19.8634	10330.6		16.8639	26356.2
19.8816	777.632	6258.64		19.8764	10261		16.8769	26693.7
19.8946	815.771	6263.15		19.8894	10330.5		16.8899	26969.5
19.9076	794.243	6268.59		19.9024	10509		16.9029	26564
19.9206	797.252	6275.62		19.9154	10494.9		16.9159	26302.7
19.9336	830.964	6281.37		19.9284	10577.8		16.9289	26270.1
19.9466	793.034	6289.88		19.9414	10590.2		16.9419	26057.1
19.9596	777.906	6299.46		19.9544	10523.9		16.9549	25792.3
19.9726	813.774	6311.8		19.9674	10571.2		16.9679	25708.4
19.9856	846.055	6326.21		19.9804	10506.1		16.9809	26860
19.9986	861.287	6344.56		19.9934	10565.8		16.9939	26782.1
20.0116	813.106	6373.64		20.0064	10442.3		17.0069	26136.2
20.0246	822.015	6417.17		20.0194	10546.6		17.0199	26369.1
20.0376	807.033	6490.69		20.0324	10353		17.0329	26572
20.0506	771.776	6585.22		20.0454	10188.1		17.0459	26860.9
20.0636	807.386	6672.91		20.0584	10196.9		17.0589	26698.9
20.0766	783.967	6747.1		20.0714	10165.2		17.0719	26372.2
20.0896	802.581	6841.7		20.0844	10108.4		17.0849	26361.3
20.1026	826.802	6939.5		20.0974	10007.1		17.0979	26680.2
20.1156	858.559	6941.1		20.1104	10100.2		17.1109	26805.7
20.1286	804.444	6822.62		20.1234	10011		17.1239	26465.4
20.1416	773.664	6696.73		20.1364	9813.15		17.1369	27005
20.1546	817.029	6620.03		20.1494	9698.98		17.1499	26810.8
20.1676	863.43	6548.37		20.1624	9724.74		17.1629	26460.1
20.1806	848.27	6447.76		20.1754	9788.82		17.1759	26848.3
20.1936	738.813	6361.97		20.1884	9753.27		17.1889	27041.3
20.2066	814.121	6308.07		20.2014	9667.13		17.2019	26599.8
20.2196	781.427	6281.39		20.2144	9672.94		17.2149	26830.2
20.2326	844.835	6269.98		20.2274	9644.25		17.2279	26601.1
20.2456	798.143	6263.07		20.2404	9666.1		17.2409	26849.6
20.2586	757.436	6258.71		20.2534	9626.44		17.2539	27000.1
20.2716	818.553	6255.51		20.2664	9547.3		17.2669	26643.7
20.2846	845.084	6256.18		20.2794	9623.47		17.2799	26711.6
20.2976	884.189	6253.72		20.2924	9707.69		17.2929	27091.4
20.3106	861.837	6253.1		20.3054	9678.5		17.3059	27218.3
20.3236	789.624	6252.54		20.3184	9645.43		17.3189	27349.4
20.3366	770.033	6249.78		20.3314	9715.03		17.3319	27469
20.3496	772.014	6249.17		20.3444	9743.89		17.3449	26940.6
20.3626	840.308	6250.33		20.3574	9632.23		17.3579	26534.5
20.3756	891.967	6249.31		20.3704	9562.69		17.3709	26905
20.3886	851.98	6248.38		20.3834	9576.05		17.3839	27118
20.4016	760.786	6249.41		20.3964	9590.37		17.3969	27327.6
20.4146	752.264	6248.54		20.4094	9626.32		17.4099	27626.6
20.4276	876.1	6247.04		20.4224	9641.09		17.4229	27296.2
20.4406	735.194	6247.58		20.4354	9665.32		17.4359	27041.3
20.4536	825.238	6247.18		20.4484	9596.97		17.4489	27645.9
20.4666	760.28	6247.34		20.4614	9539.35		17.4619	27822.7
20.4796	752.114	6248.17		20.4744	9667.92		17.4749	26889.5
20.4926	819.69	6248.01		20.4874	9702.93		17.4879	26425.3
20.5056	852.67	6248.5		20.5004	9751.93		17.5009	26525.7
20.5186	817.707	6250.01		20.5134	9813.07		17.5139	27156.1
20.5316	881.733	6247.87		20.5264	9810.24		17.5269	27801
20.5446	819.845	6248.23		20.5394	9704.86		17.5399	27527.4
20.5576	842.332	6248.2		20.5524	9645.57		17.5529	27352
20.5706	788.353	6247.48		20.5654	9772.07		17.5659	26748.9
20.5836	817.068	6248.81		20.5784	9732.33		17.5789	26704.4
20.5966	859.272	6249.33		20.5914	9777.73		17.5919	26970.2
20.6096	883.841	6249.63		20.6044	9826.31		17.6049	27732.8
20.6226	892.763	6250.04		20.6174	9956.58		17.6179	27616.9
20.6356	864.322	6250.18		20.6304	9841.79		17.6309	26768.6
20.6486	825.634	6252.32		20.6434	9835.45		17.6439	27222.6
20.6616	833.005	6251.2		20.6564	9943.49		17.6569	27378.6
20.6746	868.075	6252.15		20.6694	10083.6		17.6699	27562.9
20.6876	813.496	6252.47		20.6824	10005.6		17.6829	26863.8
20.7006	848.817	6254.98		20.6954	10048.2		17.6959	27197.8
20.7136	958.071	6256.61		20.7084	10021.5		17.7089	27203.7
20.7266	915.136	6258.71		20.7214	10275.5		17.7219	27334.1
20.7396	851.024	6259.41		20.7344	10183		17.7349	26265.7
20.7526	810.026	6260.84		20.7474	10316.3		17.7479	27132
20.7656	862.815	6264.42		20.7604	10434.1		17.7609	26977.6
20.7786	830.501	6268.57		20.7734	10447.9		17.7739	26687.1
20.7916	821.207	6273.31		20.7864	10542.1		17.7869	26549.4
20.8046	900.513	6277.44		20.7994	10743.6		17.7999	26354
20.8176	893.971	6282.79		20.8124	10922.5		17.8129	26709.5
20.8306	906.702	6292.33		20.8254	11002.9		17.8259	26553.8
20.8436	965.995	6302.62		20.8384	10990.1		17.8389	26424
20.8566	960.832	6316.7		20.8514	11048.4		17.8519	26503.2
20.8696	920.11	6336.51		20.8644	11095		17.8649	25814.2
20.8826	947.109	6364.96		20.8774	11116.3		17.8779	25793.2
20.8956	989.424	6405.84		20.8904	11176.1		17.8909	25905.1
20.9086	1009.01	6462.98		20.9034	11163.1		17.9039	25840.6
20.9216	1006.32	6522.05		20.9164	11052.5		17.9169	26672.3
20.9346	957.642	6584.36		20.9294	11085.5		17.9299	26480.5
20.9476	988.021	6678.98		20.9424	10974.3		17.9429	26253.5
20.9606	1007.42	6837.61		20.9554	11205.2		17.9559	25498.1
20.9736	1008.37	7069.42		20.9684	10894.5		17.9689	25827
20.9866	1014.97	7299.37		20.9814	10777.8		17.9819	25409.4
20.9996	985.953	7435.17		20.9944	10905.2		17.9949	25647.8
21.0126	1042.66	7489.31		21.0074	10938.9		18.0079	26329.2
21.0256	1066	7505.67		21.0204	10886.4		18.0209	25604.3
21.0386	1007.65	7470.91		21.0334	10914.7		18.0339	25116
21.0516	1000.58	7352.57		21.0464	10690.9		18.0469	25650.7
21.0646	1000.21	7169.73		21.0594	10623.3		18.0599	24933.4
21.0776	1050.62	6973.2		21.0724	10680.4		18.0729	24847.2
21.0906	1068.45	6789.5		21.0854	10787.9		18.0859	24700.8
21.1036	1020.19	6637.26		21.0984	10637.8		18.0989	24837.9
21.1166	1065.03	6516.27		21.1114	10669.6		18.1119	25198.4
21.1296	1084.44	6419.02		21.1244	10633.9		18.1249	25010.3
21.1426	1075	6351.38		21.1374	10757.5		18.1379	25036.6
21.1556	1072.32	6313.01		21.1504	10887.6		18.1509	25081.1
21.1686	1120.28	6293		21.1634	10655.4		18.1639	24692.4
21.1816	1145.9	6283.37		21.1764	10667.5		18.1769	24730.4
21.1946	1165.48	6275.62		21.1894	10676.5		18.1899	24157.4
21.2076	1190.03	6270.24		21.2024	10811.5		18.2029	23936.1
21.2206	1117.7	6267.02		21.2154	10765.5		18.2159	24056
21.2336	1132.81	6263.92		21.2284	10707.3		18.2289	24527.8
21.2466	1147.44	6261.41		21.2414	10554.1		18.2419	24301.6
21.2596	1135.17	6260.12		21.2544	10662.1		18.2549	24182.6
21.2726	1124.46	6259.52		21.2674	10783.3		18.2679	24577.5
21.2856	1164.98	6256.97		21.2804	10595.7		18.2809	25140.8
21.2986	1228.19	6254.4		21.2934	10524		18.2939	25201.9
21.3116	1254.79	6253.98		21.3064	10596.6		18.3069	24368.9
21.3246	1192.44	6254.25		21.3194	10651.5		18.3199	24660.4
21.3376	1172.93	6253.2		21.3324	10695.1		18.3329	24243.1
21.3506	1193.56	6252.68		21.3454	10582.1		18.3459	24297.7
21.3636	1323.03	6252.24		21.3584	10706.1		18.3589	24376.4
21.3766	1217.74	6251.15		21.3714	10651.2		18.3719	24000.7
21.3896	1195.55	6252.13		21.3844	10522.3		18.3849	24255.4
21.4026	1238.45	6251.35		21.3974	10702.6		18.3979	24275.6
21.4156	1232.2	6247.95		21.4104	10774.8		18.4109	24112.3
21.4286	1223.68	6247.48		21.4234	10704.9		18.4239	23864.4
21.4416	1187.31	6247.05		21.4364	10627.8		18.4369	24071.7
21.4546	1232.26	6247.55		21.4494	10636.9		18.4499	23779.2
21.4676	1250.81	6247.3		21.4624	10725.9		18.4629	23959.4
21.4806	1165.43	6246.62		21.4754	10762.8		18.4759	23939.3
21.4936	1208.76	6245.14		21.4884	10733.6		18.4889	23928.4
21.5066	1345.97	6246.17		21.5014	10727.8		18.5019	23994.4
21.5196	1251.07	6246.62		21.5144	10723.2		18.5149	23824.2
21.5326	1285.98	6244.97		21.5274	10776.3		18.5279	23504.6
21.5456	1296.49	6245.78		21.5404	10797.2		18.5409	23504.2
21.5586	1306.33	6245.24		21.5534	10796.9		18.5539	23458
21.5716	1232.8	6244.61		21.5664	10764		18.5669	23428.6
21.5846	1160.13	6245.08		21.5794	10728.1		18.5799	23491.4
21.5976	1160.84	6246.3		21.5924	10745.2		18.5929	23501.4
21.6106	1143.56	6244.68		21.6054	10791.9		18.6059	23740.9
21.6236	1311.11	6244.46		21.6184	10849.6		18.6189	23696.9
21.6366	1242.2	6244.04		21.6314	10752.6		18.6319	23771.8
21.6496	1196.22	6243.79		21.6444	10720.4		18.6449	23700.9
21.6626	1222.95	6242.45		21.6574	10786.2		18.6579	23465.8
21.6756	1247.71	6242.75		21.6704	10765.4		18.6709	23572.9
21.6886	1244.11	6243.97		21.6834	10696.6		18.6839	23553.9
21.7016	1198.53	6243.36		21.6964	10748.8		18.6969	23353.4
21.7146	1216.78	6241.49		21.7094	10809.2		18.7099	23524.7
21.7276	1177.26	6241.8		21.7224	10790.9		18.7229	23431.7
21.7406	1176.89	6242.78		21.7354	10790.9		18.7359	23377.2
21.7536	1219.7	6243.37		21.7484	10852.4		18.7489	23651.4
21.7666	1208.33	6241.91		21.7614	10860.6		18.7619	23339.6
21.7796	1273.31	6243.27		21.7744	10727.2		18.7749	22988.4
21.7926	1233.31	6242.39		21.7874	10730		18.7879	23067
21.8056	1196.04	6242.28		21.8004	10674.5		18.8009	23542.5
21.8186	1246.48	6242.47		21.8134	10640.3		18.8139	23404.5
21.8316	1275.73	6240.95		21.8264	10779.9		18.8269	23134.5
21.8446	1282.45	6241.93		21.8394	10823.4		18.8399	23346.8
21.8576	1266.05	6240.79		21.8524	10778.5		18.8529	23314.1
21.8706	1267.21	6240.66		21.8654	10755.2		18.8659	22995.1
21.8836	1232.38	6240.84		21.8784	10762.9		18.8789	23239.9
21.8966	1275.79	6241.22		21.8914	10785.4		18.8919	23093.8
21.9096	1236.05	6240.83		21.9044	10689.6		18.9049	22461.7
21.9226	1270.36	6240.44		21.9174	10615.2		18.9179	22975.9
21.9356	1236.25	6240.09		21.9304	10847.8		18.9309	23420.1
21.9486	1245.06	6240.03		21.9434	10922.8		18.9439	23549.1
21.9616	1294.87	6241.47		21.9564	10826.1		18.9569	23875.8
21.9746	1373.71	6240.74		21.9694	11033.9		18.9699	23701.4
21.9876	1347.06	6240.22		21.9824	11014.8		18.9829	23205.8
22.0006	1325.1	6240.65		21.9954	10850.7		18.9959	23447.3
22.0136	1400.35	6240.49		22.0084	10807.9		19.0089	23005.5
22.0266	1384.4	6239.66		22.0214	10894		19.0219	22894.2
22.0396	1353.53	6241.65		22.0344	10908.7		19.0349	23040.3
22.0526	1387.91	6241.44		22.0474	10922.5		19.0479	22797.2
22.0656	1373.97	6240.35		22.0604	11073.1		19.0609	23127.4
22.0786	1377.7	6241.27		22.0734	11041.4		19.0739	22574.8
22.0916	1351.85	6241.49		22.0864	11013.7		19.0869	23162.8
22.1046	1375.29	6241.9		22.0994	11017.4		19.0999	22982.7
22.1176	1340.75	6241.35		22.1124	11068.9		19.1129	23490.9
22.1306	1363.52	6241.08		22.1254	11067.5		19.1259	23263.2
22.1436	1395.54	6241.69		22.1384	11176.8		19.1389	23538.3
22.1566	1381.51	6241.89		22.1514	11049.3		19.1519	23196.7
22.1696	1426.36	6242.54		22.1644	11113.3		19.1649	23068.1
22.1826	1500.66	6243.84		22.1774	11083.9		19.1779	22748.9
22.1956	1489.81	6244.18		22.1904	11119.3		19.1909	22858.8
22.2086	1419.88	6244.75		22.2034	11061.9		19.2039	23333.2
22.2216	1446.25	6245.46		22.2164	11238.5		19.2169	22235.4
22.2346	1491.87	6244.77		22.2294	11156.8		19.2299	23199.1
22.2476	1433.97	6245.83		22.2424	11311.4		19.2429	23247.2
22.2606	1461.3	6246.02		22.2554	11362		19.2559	23303.9
22.2736	1507.96	6244.63		22.2684	11351.1		19.2689	22976.3
22.2866	1517.56	6245.39		22.2814	11200.4		19.2819	23050
22.2996	1523.64	6246.61		22.2944	11330.2		19.2949	22598.6
22.3126	1538.6	6246.74		22.3074	11113.2		19.3079	23393.2
22.3256	1535.62	6247.49		22.3204	11317.9		19.3209	22503.6
22.3386	1516.87	6247.3		22.3334	11358.1		19.3339	22431.5
22.3516	1603.87	6246.81		22.3464	11156.2		19.3469	22580
22.3646	1565.6	6247.37		22.3594	11531.2		19.3599	22669.1
22.3776	1499.69	6247.71		22.3724	11699.7		19.3729	23566.5
22.3906	1592.74	6248.41		22.3854	11400.5		19.3859	23628.7
22.4036	1599.84	6248.83		22.3984	11502.4		19.3989	22938.9
22.4166	1605.26	6251.21		22.4114	11409.2		19.4119	22853.1
22.4296	1583.28	6255.21		22.4244	11657		19.4249	22427
22.4426	1556.17	6258.53		22.4374	11532.6		19.4379	22860.5
22.4556	1599.98	6262.29		22.4504	11475.1		19.4509	22881.3
22.4686	1616.02	6267.15		22.4634	11651.3		19.4639	23071.2
22.4816	1610.2	6272.52		22.4764	11538.5		19.4769	23495.3
22.4946	1577.66	6276.33		22.4894	11623.8		19.4899	23059.2
22.5076	1634.15	6276.23		22.5024	11616.7		19.5029	22564.2
22.5206	1683.72	6271.8		22.5154	11725.5		19.5159	22831.6
22.5336	1658.36	6266.61		22.5284	11695.6		19.5289	22712.2
22.5466	1696.2	6261.51		22.5414	11788.5		19.5419	22773.1
22.5596	1753.8	6259.13		22.5544	11840.6		19.5549	23218.9
22.5726	1675.05	6256.57		22.5674	11695.8		19.5679	23200.4
22.5856	1658.58	6252.29		22.5804	11692.9		19.5809	22786
22.5986	1598.91	6248.9		22.5934	11959.8		19.5939	22809.6
22.6116	1622.7	6246.97		22.6064	11766.1		19.6069	22618.8
22.6246	1686.49	6247.08		22.6194	11675.4		19.6199	23146.6
22.6376	1650.55	6246.34		22.6324	11681.4		19.6329	22468
22.6506	1697.71	6245.33		22.6454	11582.5		19.6459	22802
22.6636	1610.83	6245.64		22.6584	11686.9		19.6589	23107.1
22.6766	1513.7	6246.09		22.6714	11887.7		19.6719	23375.5
22.6896	1578.12	6245.59		22.6844	11895.6		19.6849	22871.6
22.7026	1553.71	6245.64		22.6974	11660.6		19.6979	23087.2
22.7156	1626.07	6244.02		22.7104	11915.7		19.7109	22785.3
22.7286	1642.41	6244.17		22.7234	11897.7		19.7239	22887.7
22.7416	1519.2	6244.39		22.7364	11796		19.7369	23105.4
22.7546	1567.62	6245.13		22.7494	11862.5		19.7499	23399.2
22.7676	1599.15	6246.07		22.7624	11672.2		19.7629	23448.7
22.7806	1513.22	6246.21		22.7754	11703.2		19.7759	23278.9
22.7936	1642.57	6245.76		22.7884	11772.1		19.7889	23130.6
22.8066	1577.58	6246.36		22.8014	11664.8		19.8019	23186.6
22.8196	1514.88	6247.88		22.8144	11743.9		19.8149	22873.9
22.8326	1590.87	6246.63		22.8274	11738.5		19.8279	23068.5
22.8456	1528.68	6247.13		22.8404	11708.6		19.8409	23589.5
22.8586	1597.7	6245.93		22.8534	11608.1		19.8539	23305.6
22.8716	1549.9	6247.06		22.8664	11574.7		19.8669	23042.2
22.8846	1540.42	6246.48		22.8794	11548.5		19.8799	23166.8
22.8976	1598.75	6247.25		22.8924	11661.1		19.8929	23161.4
22.9106	1506.27	6246.81		22.9054	11702.9		19.9059	23191
22.9236	1474.56	6247.73		22.9184	11659.6		19.9189	23018.6
22.9366	1625.99	6248.28		22.9314	11676.4		19.9319	23042.5
22.9496	1583.85	6248.52		22.9444	11665.4		19.9449	22786.4
22.9626	1442.86	6248.11		22.9574	11732.9		19.9579	22870
22.9756	1413.16	6248.37		22.9704	11758.9		19.9709	23208
22.9886	1476.09	6248.24		22.9834	11695.6		19.9839	23111.2
23.0016	1404.83	6249.44		22.9964	11775.8		19.9969	23354.6
23.0146	1444.54	6249.75		23.0094	11825.7		20.0099	23467.4
23.0276	1337.66	6251.12		23.0224	11678.9		20.0229	23074.6
23.0406	1366.12	6252.95		23.0354	11679.2		20.0359	22779
23.0536	1367.08	6252.55		23.0484	11878.3		20.0489	22651.4
23.0666	1322.58	6254.97		23.0614	11915.8		20.0619	22730
23.0796	1362.98	6257.86		23.0744	11889.4		20.0749	22915
23.0926	1377.89	6262.12		23.0874	11957.1		20.0879	23050.7
23.1056	1389.77	6263.4		23.1004	12079.3		20.1009	23246
23.1186	1368.87	6266.39		23.1134	12156.1		20.1139	23103.8
23.1316	1285.4	6273.49		23.1264	12074.2		20.1269	23005.2
23.1446	1333.79	6283.06		23.1394	12162		20.1399	22797.3
23.1576	1362.72	6298.78		23.1524	12303.7		20.1529	22296.1
23.1706	1392.26	6319.59		23.1654	12337.2		20.1659	22921.1
23.1836	1289.94	6343.07		23.1784	12264.5		20.1789	23278.3
23.1966	1267.37	6366.68		23.1914	12214.6		20.1919	23339.7
23.2096	1226.18	6398.53		23.2044	12173.5		20.2049	23283.5
23.2226	1209.76	6460.7		23.2174	12003.2		20.2179	23220.2
23.2356	1251.85	6556.64		23.2304	11978.8		20.2309	23231.1
23.2486	1253.57	6670.44		23.2434	11801		20.2439	23112.3
23.2616	1245.58	6775.63		23.2564	11839.6		20.2569	22975.1
23.2746	1254.76	6895.01		23.2694	11807.1		20.2699	22739.4
23.2876	1255.75	7075.75		23.2824	11696.8		20.2829	22855.9
23.3006	1208.34	7285.53		23.2954	11662.2		20.2959	23339.2
23.3136	1222.51	7436.7		23.3084	11430.1		20.3089	22430.5
23.3266	1193.74	7460.7		23.3214	11318.5		20.3219	23343.7
23.3396	1168.97	7393.21		23.3344	11314.9		20.3349	23186.7
23.3526	1172.09	7323.97		23.3474	11026.5		20.3479	22841.4
23.3656	1152.69	7254.21		23.3604	10976.8		20.3609	23147.8
23.3786	1183.59	7152.8		23.3734	11001.8		20.3739	22783.6
23.3916	1229.13	6979.23		23.3864	11070.8		20.3869	23273.6
23.4046	1148.52	6791.45		23.3994	10946.9		20.3999	22934.2
23.4176	1100.04	6646.13		23.4124	10831.5		20.4129	22904.5
23.4306	1102.26	6541.45		23.4254	10851.2		20.4259	22996.3
23.4436	1156.98	6456.06		23.4384	10763.8		20.4389	23460.3
23.4566	1167.54	6384.22		23.4514	10739.6		20.4519	23046
23.4696	1145.51	6332.01		23.4644	10819.7		20.4649	23088.6
23.4826	1173.09	6302.14		23.4774	10745.9		20.4779	23731
23.4956	1145.94	6286.13		23.4904	10782.4		20.4909	23308.1
23.5086	1140.09	6276.99		23.5034	10623.1		20.5039	22619
23.5216	1175.22	6271.82		23.5164	10740		20.5169	23275.9
23.5346	1185.88	6267.38		23.5294	10567.3		20.5299	23445.7
23.5476	1133.61	6264.72		23.5424	10513.4		20.5429	23406.4
23.5606	1080.06	6261.04		23.5554	10416.5		20.5559	23437.4
23.5736	1087.8	6258.36		23.5684	10474.6		20.5689	23581.8
23.5866	1108.84	6256.72		23.5814	10533.7		20.5819	22703.9
23.5996	1131.66	6254.95		23.5944	10471.4		20.5949	22797.1
23.6126	1147.51	6253.82		23.6074	10356.9		20.6079	22949.5
23.6256	1132.04	6252.61		23.6204	10351.5		20.6209	23193.8
23.6386	1123.38	6251.81		23.6334	10349.5		20.6339	23155.5
23.6516	1082.56	6250.19		23.6464	10259.4		20.6469	23464
23.6646	1081.24	6248.95		23.6594	10304		20.6599	23315.5
23.6776	1121.02	6249.41		23.6724	10365.3		20.6729	23418.8
23.6906	1096.97	6249.27		23.6854	10229.2		20.6859	22833.5
23.7036	1096.85	6248.9		23.6984	10078		20.6989	23212
23.7166	1106.03	6249.28		23.7114	10272.3		20.7119	22980.8
23.7296	1109.18	6248.53		23.7244	10260.2		20.7249	23894.2
23.7426	1089.16	6247.28		23.7374	10154		20.7379	23115
23.7556	1043.62	6246.4		23.7504	10252.9		20.7509	23644.7
23.7686	1038.64	6245.5		23.7634	10144.5		20.7639	23524.8
23.7816	1070.97	6246.13		23.7764	10298.5		20.7769	23264.9
23.7946	1057.5	6245.96		23.7894	10261.2		20.7899	22957.1
23.8076	1056.71	6244.8		23.8024	10176		20.8029	23364.8
23.8206	1053.01	6244.3		23.8154	10201.2		20.8159	23235.6
23.8336	1002.7	6243.16		23.8284	10193.9		20.8289	23757.2
23.8466	1032.11	6242.77		23.8414	10145.7		20.8419	23788.6
23.8596	1076.84	6242.55		23.8544	10308.7		20.8549	23715
23.8726	1055.06	6243.76		23.8674	10222.5		20.8679	22912.5
23.8856	1052.29	6243.18		23.8804	10101.4		20.8809	23456.2
23.8986	1003.5	6242.32		23.8934	10161.4		20.8939	23366.7
23.9116	997.645	6241.66		23.9064	10194		20.9069	23290.8
23.9246	1105.09	6241.56		23.9194	10249.8		20.9199	23069.3
23.9376	1100.95	6241.17		23.9324	10287.5		20.9329	23476.7
23.9506	1165.45	6240.25		23.9454	10316.7		20.9459	23857.2
23.9636	1087.52	6241.41		23.9584	10040		20.9589	23710.8
23.9766	990.119	6240.11		23.9714	10173		20.9719	23770.4
23.9896	1036.32	6239.13		23.9844	10202.4		20.9849	23214.3
24.0026	1082.34	6238.83		23.9974	10086.3		20.9979	23059.4
24.0156	1133.63	6239.46		24.0104	10104.1		21.0109	23053.2
24.0286	1115.48	6240.26		24.0234	10117.6		21.0239	23487.7
24.0416	1020.56	6238.88		24.0364	10049.1		21.0369	24075.3
24.0546	1057.81	6238.51		24.0494	9998.28		21.0499	24119.1
24.0676	1060.92	6239.13		24.0624	10079.1		21.0629	23878.8
24.0806	1096.81	6239.02		24.0754	10217.3		21.0759	24050.1
24.0936	1054.65	6237.36		24.0884	10176		21.0889	23617.2
24.1066	1122.96	6237.78		24.1014	10112		21.1019	23731.3
24.1196	1073.19	6238.35		24.1144	10169.4		21.1149	23938.4
24.1326	1088.84	6238.35		24.1274	10026.8		21.1279	23637.8
24.1456	1039.79	6238.39		24.1404	10006.1		21.1409	23257.1
24.1586	1114.39	6236.15		24.1534	10177.5		21.1539	23423.5
24.1716	1166.88	6236.65		24.1664	10149.2		21.1669	23746.6
24.1846	1052.06	6237.24		24.1794	10147.7		21.1799	23479.7
24.1976	1023.95	6237.09		24.1924	10124.8		21.1929	23922.2
24.2106	978.49	6236.55		24.2054	10073.4		21.2059	24569.3
24.2236	990.482	6236.44		24.2184	10022.7		21.2189	24087.2
24.2366	1068.18	6235.98		24.2314	10088.6		21.2319	23848.8
24.2496	1072.83	6236.33		24.2444	10121.8		21.2449	23970.5
24.2626	1065.62	6237.48		24.2574	10072.2		21.2579	24035.6
24.2756	1111.19	6236.73		24.2704	10138.6		21.2709	24133
24.2886	1167.63	6235.65		24.2834	10152.9		21.2839	24132.3
24.3016	1094.27	6236.32		24.2964	10144.5		21.2969	24247.8
24.3146	1080.36	6237.02		24.3094	10216.7		21.3099	24598.2
24.3276	1140.71	6235.88		24.3224	10183.2		21.3229	24520.4
24.3406	1065.78	6236.14		24.3354	10080.9		21.3359	24366.2
24.3536	1010.74	6236.84		24.3484	10022.9		21.3489	24714.9
24.3666	1014.55	6236.38		24.3614	10091.3		21.3619	24842.7
24.3796	1061.2	6234.92		24.3744	10121		21.3749	24743
24.3926	1068.67	6236.05		24.3874	10050.3		21.3879	24927.2
24.4056	1100.65	6236.31		24.4004	10139.1		21.4009	24784
24.4186	1035.18	6235.35		24.4134	10193		21.4139	24407.3
24.4316	1058.84	6236.16		24.4264	10177.8		21.4269	24365.8
24.4446	1077.88	6236.04		24.4394	10197.1		21.4399	24183.2
24.4576	1118.04	6236.67		24.4524	10244.8		21.4529	24168
24.4706	1082.16	6235.5		24.4654	10277.6		21.4659	24065.9
24.4836	1113.86	6235.14		24.4784	10215.4		21.4789	24770.1
24.4966	1124.35	6236.58		24.4914	10242.3		21.4919	24726.6
24.5096	1022.78	6236.55		24.5044	10240.5		21.5049	24375.1
24.5226	1086.55	6236.39		24.5174	10284.2		21.5179	23962.6
24.5356	1101.19	6236.16		24.5304	10312.1		21.5309	23960.4
24.5486	1061.07	6236.75		24.5434	10223.9		21.5439	23948.7
24.5616	1041.6	6236.87		24.5564	10218.8		21.5569	24497.1
24.5746	1059.94	6237.55		24.5694	10318		21.5699	24272.3
24.5876	1075.96	6238.71		24.5824	10183.8		21.5829	24521.8
24.6006	1088.83	6240.25		24.5954	10226.9		21.5959	24072.1
24.6136	1093.17	6241.4		24.6084	10376.5		21.6089	24006.6
24.6266	1141.07	6243.8		24.6214	10401.2		21.6219	24278.2
24.6396	1094.2	6247.21		24.6344	10412.4		21.6349	24180.5
24.6526	1153.71	6250.68		24.6474	10353.3		21.6479	23955.8
24.6656	1148.22	6252.46		24.6604	10194.4		21.6609	23855.1
24.6786	1125.06	6252.07		24.6734	10424.8		21.6739	23908.7
24.6916	1146.7	6250.05		24.6864	10395.6		21.6869	24066.2
24.7046	1235.71	6248.63		24.6994	10433		21.6999	23902
24.7176	1213.1	6247.84		24.7124	10482.6		21.7129	23800
24.7306	1164	6247.19		24.7254	10567.5		21.7259	24253.9
24.7436	1197.94	6244.62		24.7384	10459.5		21.7389	23931.4
24.7566	1242.37	6241.88		24.7514	10487		21.7519	23950
24.7696	1150.72	6239.91		24.7644	10522.6		21.7649	24559.8
24.7826	1123.52	6238.4		24.7774	10648.5		21.7779	23552.8
24.7956	1158.35	6237.2		24.7904	10570.3		21.7909	23492.4
24.8086	1166.42	6236.06		24.8034	10632.6		21.8039	23787.5
24.8216	1224.07	6234.93		24.8164	10678.4		21.8169	23929.6
24.8346	1212.56	6234.63		24.8294	10522.3		21.8299	23789.7
24.8476	1225.01	6235.07		24.8424	10620.7		21.8429	23637.8
24.8606	1222.83	6234.92		24.8554	10574.1		21.8559	23914.8
24.8736	1210.99	6234.07		24.8684	10729.1		21.8689	24499.5
24.8866	1225.8	6233.59		24.8814	10772.8		21.8819	23757.9
24.8996	1234.61	6233.71		24.8944	10834.9		21.8949	23863.5
24.9126	1279.13	6234.1		24.9074	10498.2		21.9079	23783
24.9256	1299.87	6234.4		24.9204	10718.9		21.9209	24481.5
24.9386	1287.03	6233.66		24.9334	10844.9		21.9339	23566
24.9516	1278.2	6233.27		24.9464	10646.5		21.9469	23995.7
24.9646	1292.49	6233.62		24.9594	10844.8		21.9599	24360
24.9776	1299.66	6233.65		24.9724	10792.3		21.9729	23394.7
24.9906	1302.97	6234.54		24.9854	10868		21.9859	24099.5
25.0036	1323.65	6234.74		24.9984	10821.3		21.9989	24402.7
25.0166	1339.33	6234.02		25.0114	10933		22.0119	25279.1
25.0296	1327.82	6233.92		25.0244	10861.6		22.0249	24263.7
25.0426	1329.99	6233.55		25.0374	10917.7		22.0379	24186.7
25.0556	1357.05	6233.76		25.0504	11150.4		22.0509	24395.6
25.0686	1332.75	6234.05		25.0634	11272.6		22.0639	23674
25.0816	1400.26	6233.73		25.0764	11271.9		22.0769	24535.6
25.0946	1433.38	6233.44		25.0894	11435.1		22.0899	24035.7
25.1076	1511.33	6232.78		25.1024	11432.4		22.1029	24674.1
25.1206	1481.91	6232.66		25.1154	11480.6		22.1159	23957.5
25.1336	1484.15	6234.09		25.1284	11354.8		22.1289	23920.8
25.1466	1620.49	6234.75		25.1414	11666.2		22.1419	24800.8
25.1596	1635.25	6234.88		25.1544	12053.7		22.1549	24485.4
25.1726	1633.99	6234.67		25.1674	12161.7		22.1679	24194.2
25.1856	1725.94	6234.49		25.1804	12612		22.1809	24404.5
25.1986	1827.95	6234.02		25.1934	12850.2		22.1939	24641.1
25.2116	1913.2	6235.22		25.2064	13099.4		22.2069	24961.8
25.2246	1909.04	6234.98		25.2194	13483.3		22.2199	25146.1
25.2376	1880.17	6234.45		25.2324	13394.8		22.2329	24673.1
25.2506	1894.31	6233.87		25.2454	13328.3		22.2459	24332.6
25.2636	1893.62	6235.04		25.2584	13229.6		22.2589	24403.3
25.2766	1797.07	6235.83		25.2714	12986		22.2719	24014.3
25.2896	1735.25	6235.42		25.2844	12925.4		22.2849	23998.6
25.3026	1761.18	6237.05		25.2974	12555		22.2979	24696.4
25.3156	1706.04	6237.63		25.3104	12272.8		22.3109	24533
25.3286	1672.58	6238.79		25.3234	12012.7		22.3239	24689.7
25.3416	1722.13	6240.19		25.3364	11865.8		22.3369	25338.2
25.3546	1656.61	6242.34		25.3494	11793.5		22.3499	25125.5
25.3676	1605.97	6243.95		25.3624	11616		22.3629	25379.2
25.3806	1594.06	6246.97		25.3754	11688.1		22.3759	25235
25.3936	1607.17	6250.68		25.3884	11571.8		22.3889	25135.9
25.4066	1596.49	6251.09		25.4014	11504.1		22.4019	24318.5
25.4196	1628.87	6252.75		25.4144	11583.5		22.4149	24768.7
25.4326	1595.5	6255.59		25.4274	11471.7		22.4279	24481.2
25.4456	1569.77	6258.09		25.4404	11504		22.4409	24384.9
25.4586	1678.51	6260.33		25.4534	11521.6		22.4539	24984.1
25.4716	1580.32	6260.97		25.4664	11580.6		22.4669	24854.9
25.4846	1557.63	6257.81		25.4794	11559.4		22.4799	25131.1
25.4976	1728.26	6255.21		25.4924	11567.3		22.4929	25478
25.5106	1765.46	6252.09		25.5054	11521.9		22.5059	25137
25.5236	1684.18	6248.4		25.5184	11461		22.5189	24829.3
25.5366	1777	6246.53		25.5314	11673.6		22.5319	25066.6
25.5496	1683.96	6245.02		25.5444	11620.9		22.5449	24777.2
25.5626	1744.92	6243.23		25.5574	11546.7		22.5579	24750.5
25.5756	1740.54	6241.83		25.5704	11582.4		22.5709	25030.8
25.5886	1787.98	6241.56		25.5834	11588.5		22.5839	25271.9
25.6016	1748.38	6240.06		25.5964	11663.9		22.5969	25341.6
25.6146	1797.08	6243.39		25.6094	11819.3		22.6099	25075.5
25.6276	1705.76	6243.37		25.6224	11860.7		22.6229	24605.6
25.6406	1763.58	6244.95		25.6354	11870.7		22.6359	24524
25.6536	1855.45	6246.86		25.6484	12018.6		22.6489	24786.3
25.6666	1808.24	6250.33		25.6614	12034.2		22.6619	24586.1
25.6796	1695.61	6250.4		25.6744	12004.5		22.6749	24684.6
25.6926	1860.34	6251.75		25.6874	12033.1		22.6879	24768.8
25.7056	1813.95	6250.27		25.7004	12089.8		22.7009	24565.7
25.7186	1797.2	6250.2		25.7134	12123.4		22.7139	24703.6
25.7316	1889.66	6248.37		25.7264	12132.1		22.7269	24594.3
25.7446	1878.1	6247.54		25.7394	12292		22.7399	24621.1
25.7576	1831.43	6245.34		25.7524	12305.5		22.7529	24830.1
25.7706	1812.95	6242.9		25.7654	12109.4		22.7659	24586.2
25.7836	1826.36	6240.37		25.7784	12142.6		22.7789	24372
25.7966	1861.03	6238.16		25.7914	12370.6		22.7919	24663.3
25.8096	1816.25	6236.6		25.8044	12482.1		22.8049	24987.4
25.8226	1833.16	6237.04		25.8174	12578		22.8179	25233.7
25.8356	1835.77	6234.81		25.8304	12669		22.8309	25099.4
25.8486	1914.47	6233.42		25.8434	12565.5		22.8439	24545.3
25.8616	1850.8	6233.73		25.8564	12651		22.8569	24393.7
25.8746	1832.15	6233.41		25.8694	12726.3		22.8699	24279.3
25.8876	1877.84	6232.74		25.8824	12725.5		22.8829	24563.4
25.9006	1920.01	6233.2		25.8954	12598.9		22.8959	24745.3
25.9136	1914.72	6233.36		25.9084	12750.2		22.9089	24423.4
25.9266	1857.27	6232.03		25.9214	12841.8		22.9219	24230.2
25.9396	1838.58	6233.1		25.9344	12868.1		22.9349	24539.6
25.9526	1899.76	6233.37		25.9474	12933.7		22.9479	24016.7
25.9656	1965.81	6231.98		25.9604	12895.6		22.9609	24331.5
25.9786	1961.22	6232.38		25.9734	13076.1		22.9739	24515.1
25.9916	1918.05	6233.91		25.9864	13028.7		22.9869	24478.6
26.0046	1938.56	6233.24		25.9994	12957		22.9999	24483.3
26.0176	1901.14	6232.8		26.0124	12790.3		23.0129	24868.3
26.0306	1849.14	6233.7		26.0254	12943.7		23.0259	24307.3
26.0436	1887.01	6234.04		26.0384	13043.6		23.0389	24090.7
26.0566	1827.12	6233.13		26.0514	13108.9		23.0519	25002.1
26.0696	1782.19	6232.66		26.0644	13231.1		23.0649	23431.2
26.0826	1806.48	6232.72		26.0774	13197.8		23.0779	24183
26.0956	1878.35	6232.17		26.0904	13186.3		23.0909	24500.6
26.1086	1875.76	6232.27		26.1034	13060.3		23.1039	23970
26.1216	1862.5	6232.19		26.1164	13295.4		23.1169	24062.6
26.1346	1823.12	6232.19		26.1294	13248.9		23.1299	24337.5
26.1476	1785	6232.19		26.1424	13066.7		23.1429	24881
26.1606	1776.94	6231.72		26.1554	13340.1		23.1559	24214.1
26.1736	1738.09	6231.41		26.1684	13225.1		23.1689	23674.5
26.1866	1716.56	6231.74		26.1814	13362.4		23.1819	24332.9
26.1996	1724.8	6232.08		26.1944	13261		23.1949	24296.6
26.2126	1701.79	6232.15		26.2074	13215		23.2079	24171.7
26.2256	1756.25	6231.99		26.2204	13233.5		23.2209	24178.9
26.2386	1773.49	6231.72		26.2334	13255.8		23.2339	23704.2
26.2516	1725.44	6230.97		26.2464	13020		23.2469	23706.3
26.2646	1686.95	6231.65		26.2594	13307.8		23.2599	23130.6
26.2776	1640.87	6232.61		26.2724	12979.2		23.2729	23929.4
26.2906	1663.56	6231.55		26.2854	12994		23.2859	23706.6
26.3036	1716.97	6231.1		26.2984	13049.2		23.2989	23601.8
26.3166	1703.7	6231.3		26.3114	13047.2		23.3119	24125.6
26.3296	1635.36	6231.24		26.3244	12926.7		23.3249	23923.3
26.3426	1636.1	6231.16		26.3374	12928.8		23.3379	24029.5
26.3556	1605.05	6231.77		26.3504	12748.9		23.3509	23596.3
26.3686	1581.71	6232.09		26.3634	12907.1		23.3639	23177.9
26.3816	1558.44	6230.92		26.3764	12664.2		23.3769	22900.7
26.3946	1472.72	6231.03		26.3894	12772.9		23.3899	23524.3
26.4076	1505.36	6231.99		26.4024	12931.5		23.4029	23422.4
26.4206	1483.95	6231.66		26.4154	12727.2		23.4159	24008.5
26.4336	1507.18	6231.48		26.4284	12612.7		23.4289	24239.2
26.4466	1505.06	6231.06		26.4414	12616.8		23.4419	23866.7
26.4596	1439.98	6231.53		26.4544	12261.3		23.4549	23498.9
26.4726	1399.64	6231.82		26.4674	12439.2		23.4679	23821.7
26.4856	1362.51	6231.55		26.4804	12203.8		23.4809	23783.7
26.4986	1441.4	6231.42		26.4934	12279.1		23.4939	23352
26.5116	1358.87	6231.29		26.5064	12138.4		23.5069	23701.5
26.5246	1339.56	6231.77		26.5194	12111.2		23.5199	24039.4
26.5376	1314.36	6233.55		26.5324	12150.1		23.5329	23370.9
26.5506	1313.48	6232.95		26.5454	12003.9		23.5459	23385.8
26.5636	1297.09	6232.75		26.5584	11844.5		23.5589	23976.6
26.5766	1237.08	6234.26		26.5714	11811.1		23.5719	23648.5
26.5896	1280.17	6235.72		26.5844	11788.1		23.5849	23567.4
26.6026	1252.86	6237.26		26.5974	11701.1		23.5979	23811.6
26.6156	1199.48	6240.7		26.6104	11638.6		23.6109	22991
26.6286	1218.83	6244.02		26.6234	11386.4		23.6239	23082.1
26.6416	1171.09	6248.39		26.6364	11266		23.6369	23442.6
26.6546	1155.33	6253.21		26.6494	11268.8		23.6499	23192.4
26.6676	1171.53	6258.64		26.6624	11226.4		23.6629	23737.3
26.6806	1160.35	6260.02		26.6754	11191.5		23.6759	24082.7
26.6936	1143.42	6262.53		26.6884	10995.9		23.6889	23215.4
26.7066	1052.14	6263.9		26.7014	11013.8		23.7019	23352.4
26.7196	1099.51	6261.49		26.7144	10948.2		23.7149	23744.9
26.7326	1093.27	6258.33		26.7274	10915		23.7279	23593.6
26.7456	1015.49	6253.58		26.7404	10627.1		23.7409	23557.6
26.7586	1028.19	6249.99		26.7534	10450		23.7539	23457
26.7716	983.151	6246.38		26.7664	10493.8		23.7669	23289.2
26.7846	1010.78	6245.14		26.7794	10505.6		23.7799	23147.7
26.7976	991.687	6240.61		26.7924	10449.2		23.7929	23471.9
26.8106	921.859	6238.26		26.8054	10309.4		23.8059	23881.1
26.8236	981.544	6236.37		26.8184	10168.5		23.8189	23638.3
26.8366	875.176	6234.31		26.8314	10178.3		23.8319	23545.7
26.8496	842.593	6232.63		26.8444	10201.8		23.8449	23294.7
26.8626	930.33	6233.41		26.8574	10138.7		23.8579	23090.2
26.8756	872.903	6231.43		26.8704	10044.3		23.8709	23273.1
26.8886	867.059	6230.96		26.8834	9940.65		23.8839	23817.9
26.9016	872.009	6231.39		26.8964	9896.87		23.8969	23536.3
26.9146	807.737	6231.51		26.9094	9744.94		23.9099	23033.1
26.9276	699.327	6232.07		26.9224	9646.23		23.9229	23348.2
26.9406	814.27	6231.36		26.9354	9832.75		23.9359	23517.9
26.9536	762.384	6231.06		26.9484	9759.25		23.9489	23282.4
26.9666	758.116	6232.13		26.9614	9587.95		23.9619	23304.8
26.9796	711.048	6230.98		26.9744	9613.49		23.9749	23266.7
26.9926	770.284	6231.85		26.9874	9450.12		23.9879	23380.5
27.0056	813.34	6232.59		27.0004	9295.46		24.0009	23677
27.0186	821.562	6232.57		27.0134	9321.08		24.0139	23597.3
27.0316	775.24	6232.31		27.0264	9313.47		24.0269	23560.7
27.0446	696.178	6232.51		27.0394	9207.14		24.0399	23285.2
27.0576	704.607	6232.51		27.0524	9154.62		24.0529	23402.3
27.0706	665.265	6232.57		27.0654	9136.56		24.0659	23527.5
27.0836	728.661	6232.58		27.0784	9178.18		24.0789	23556.3
27.0966	706.867	6232.47		27.0914	9191.06		24.0919	23186.3
27.1096	638.012	6231.8		27.1044	9089.56		24.1049	23250.8
27.1226	670.009	6233.66		27.1174	9091.92		24.1179	23691.9
27.1356	625.701	6233.5		27.1304	8976.35		24.1309	23636.8
27.1486	691.799	6233.56		27.1434	8958.26		24.1439	23737.2
27.1616	646.785	6234.57		27.1564	8992.93		24.1569	23512.8
27.1746	695.83	6234.7		27.1694	9037.5		24.1699	23643.5
27.1876	649.01	6234.03		27.1824	9005.83		24.1829	23338.4
27.2006	688.039	6235.96		27.1954	8848.68		24.1959	23453.4
27.2136	624.38	6237.68		27.2084	8895.57		24.2089	23276.4
27.2266	600.515	6238.96		27.2214	8788.05		24.2219	23313.6
27.2396	610.644	6240.65		27.2344	8772.28		24.2349	23360.2
27.2526	646.906	6243.83		27.2474	8714.2		24.2479	23347
27.2656	598.909	6246.7		27.2604	8863.51		24.2609	23882.2
27.2786	568.192	6250.52		27.2734	8706.55		24.2739	23189.5
27.2916	534.867	6257.03		27.2864	8658.85		24.2869	23258.7
27.3046	564.864	6263.96		27.2994	8619.18		24.2999	23098.1
27.3176	552.676	6278.3		27.3124	8625.45		24.3129	23264.8
27.3306	599.103	6300.76		27.3254	8529.8		24.3259	23671.8
27.3436	587.345	6328.49		27.3384	8496.01		24.3389	23838.2
27.3566	562.755	6358.91		27.3514	8502.4		24.3519	23017
27.3696	543.049	6389.41		27.3644	8512.05		24.3649	23107.5
27.3826	540.592	6412.73		27.3774	8491.42		24.3779	24254
27.3956	556.826	6431.66		27.3904	8421.19		24.3909	22826.2
27.4086	560.954	6447.57		27.4034	8491.6		24.4039	22551.5
27.4216	554.799	6458.46		27.4164	8470.54		24.4169	22881.5
27.4346	557.341	6455.28		27.4294	8260.9		24.4299	23769.9
27.4476	532.491	6440.72		27.4424	8238.8		24.4429	23647.8
27.4606	542.337	6412.83		27.4554	8343.13		24.4559	24025.8
27.4736	585.816	6382.76		27.4684	8132.46		24.4689	22855.6
27.4866	591.519	6357.75		27.4814	8090.72		24.4819	22836
27.4996	565.655	6337.05		27.4944	8134.84		24.4949	23692.4
27.5126	498.295	6317.53		27.5074	8018.99		24.5079	23526
27.5256	489.911	6295.37		27.5204	8110		24.5209	23554.5
27.5386	513.224	6275.24		27.5334	8089.13		24.5339	23837.9
27.5516	523.122	6260.55		27.5464	8062.11		24.5469	24113.3
27.5646	548.447	6249.84		27.5594	7909.37		24.5599	23325.9
27.5776	536.598	6243.62		27.5724	8065.41		24.5729	23838.9
27.5906	483.547	6240.46		27.5854	8095.81		24.5859	23734.7
27.6036	456.975	6237.09		27.5984	8078.98		24.5989	23348.6
27.6166	454.797	6235.7		27.6114	7732.78		24.6119	23403.9
27.6296	504.026	6235.47		27.6244	7952.33		24.6249	23099.2
27.6426	575.118	6234.45		27.6374	7861.98		24.6379	24157
27.6556	550.896	6234.11		27.6504	7855.21		24.6509	23030
27.6686	543.465	6234.04		27.6634	7919.07		24.6639	23549
27.6816	501.911	6233.91		27.6764	7857.86		24.6769	23138
27.6946	453.16	6233.56		27.6894	7860.43		24.6899	23588.9
27.7076	456.477	6233.48		27.7024	7791.78		24.7029	23671.1
27.7206	455.881	6233.42		27.7154	7734.56		24.7159	24135
27.7336	438.275	6232.77		27.7284	7743.33		24.7289	23395.8
27.7466	436.339	6232.55		27.7414	7696.56		24.7419	23353
27.7596	484.909	6232.26		27.7544	7670.88		24.7549	23634.7
27.7726	436.632	6232.33		27.7674	7681.85		24.7679	23972.5
27.7856	434.28	6231.89		27.7804	7628.67		24.7809	23841.1
27.7986	487.918	6231.89		27.7934	7683.91		24.7939	23848
27.8116	425.791	6231.29		27.8064	7746		24.8069	23692.8
27.8246	466.083	6230.92		27.8194	7699.31		24.8199	24349.4
27.8376	496.039	6230.74		27.8324	7553		24.8329	23903
27.8506	415.147	6230.81		27.8454	7564.59		24.8459	23957.7
27.8636	445.121	6230.64		27.8584	7504.95		24.8589	23767.3
27.8766	449.28	6229.67		27.8714	7618.75		24.8719	23963.3
27.8896	392.298	6229.72		27.8844	7519.07		24.8849	23559.9
27.9026	456.603	6230.38		27.8974	7585.08		24.8979	23877.7
27.9156	453.361	6230.24		27.9104	7552.56		24.9109	24087.8
27.9286	449.63	6229.68		27.9234	7509.51		24.9239	23541.7
27.9416	424.547	6230.08		27.9364	7444.15		24.9369	23378.1
27.9546	448.938	6228.41		27.9494	7309.53		24.9499	24062.6
27.9676	456.197	6229.37		27.9624	7410.12		24.9629	23753.1
27.9806	427.65	6229.32		27.9754	7342.17		24.9759	24284.6
27.9936	406.571	6229.88		27.9884	7304.31		24.9889	24074.7
28.0066	456.204	6229.44		28.0014	7390.33		25.0019	24096.4
28.0196	361.579	6229.14		28.0144	7416.95		25.0149	24103.9
28.0326	413.199	6229		28.0274	7420.68		25.0279	24199.4
28.0456	454.251	6228.74		28.0404	7336.15		25.0409	24226
28.0586	417.924	6228.92		28.0534	7329.61		25.0539	23794.5
28.0716	378.483	6228.57		28.0664	7300.71		25.0669	23874.3
28.0846	371.52	6227.82		28.0794	7170.6		25.0799	24190.5
28.0976	349.987	6229.36		28.0924	7146.9		25.0929	24365.7
28.1106	367.516	6228.18		28.1054	7178.51		25.1059	24624.4
28.1236	322.633	6229.2		28.1184	7282.1		25.1189	24282.8
28.1366	292.155	6228.97		28.1314	7221.17		25.1319	24109
28.1496	349.126	6227.65		28.1444	7024.68		25.1449	24258.1
28.1626	430.453	6229.07		28.1574	7121.12		25.1579	25001.1
28.1756	336.275	6228.75		28.1704	7145.62		25.1709	25209.1
28.1886	345.698	6228.45		28.1834	7015.22		25.1839	25188.3
28.2016	327.123	6228.43		28.1964	6968.76		25.1969	25191.6
28.2146	343.954	6227.63		28.2094	6971.69		25.2099	25340.6
28.2276	234.484	6228.31		28.2224	7006.7		25.2229	25956.7
28.2406	286.735	6228.04		28.2354	7007.36		25.2359	26368.7
28.2536	258.037	6228.18		28.2484	7043.47		25.2489	26405.9
28.2666	284.763	6228.3		28.2614	7067.1		25.2619	26468.3
28.2796	269.911	6226.74		28.2744	7026.3		25.2749	26344.3
28.2926	211.844	6228.17		28.2874	7003.38		25.2879	25912.5
28.3056	310.934	6228.04		28.3004	6929.79		25.3009	25644
28.3186	327.045	6229.23		28.3134	6929.29		25.3139	25618.6
28.3316	252.708	6228.85		28.3264	6879.61		25.3269	25805.8
28.3446	236.934	6228.38		28.3394	6758.58		25.3399	25443.8
28.3576	231.573	6227		28.3524	6818.39		25.3529	24792.5
28.3706	273.131	6228.66		28.3654	6825.38		25.3659	24485.4
28.3836	252.982	6228.19		28.3784	6774.94		25.3789	24597.7
28.3966	233.572	6227.63		28.3914	6687.21		25.3919	24748
28.4096	207.273	6227.94		28.4044	6683.13		25.4049	24279.4
28.4226	179.55	6228.26		28.4174	6639.93		25.4179	24786.9
28.4356	168.386	6227.54		28.4304	6625.71		25.4309	24872
28.4486	218.546	6228.72		28.4434	6566.57		25.4439	24619
28.4616	161.32	6229.28		28.4564	6549.68		25.4569	24431.1
28.4746	238.399	6229.2		28.4694	6670.06		25.4699	24592
28.4876	203.677	6229.02		28.4824	6604.15		25.4829	24495.5
28.5006	196.572	6230.11		28.4954	6587.8		25.4959	24624.9
28.5136	151.366	6231.39		28.5084	6516.47		25.5089	24371.1
28.5266	170.385	6231.81		28.5214	6434.54		25.5219	24103.8
28.5396	148.819	6233.35		28.5344	6441.85		25.5349	24424.2
28.5526	116.587	6234.04		28.5474	6356.79		25.5479	24890.1
28.5656	107.552	6234.85		28.5604	6432.71		25.5609	24486.9
28.5786	119.038	6234.77		28.5734	6387.55		25.5739	24356.6
28.5916	114.086	6234.64		28.5864	6419.32		25.5869	24342
28.6046	192.48	6234.27		28.5994	6364.79		25.5999	23576.8
28.6176	123.284	6235.72		28.6124	6425.29		25.6129	23993.6
28.6306	99.777	6236.73		28.6254	6214.35		25.6259	24481.4
28.6436	115.024	6235.09		28.6384	6203.26		25.6389	24466.3
28.6566	106.462	6232.49		28.6514	6209.01		25.6519	24768.1
28.6696	122.437	6230.96		28.6644	6223.61		25.6649	25101
28.6826	71.986	6231.33		28.6774	6104.62		25.6779	25034.4
28.6956	91.146	6231.88		28.6904	6174.09		25.6909	24439
28.7086	90.172	6230.39		28.7034	6109.63		25.7039	25017.2
28.7216	60.254	6228.74		28.7164	6275.94		25.7169	25107.9
28.7346	62.406	6228.49		28.7294	6172.24		25.7299	24932.6
28.7476	78.626	6227.82		28.7424	6148.1		25.7429	25328.6
28.7606	38.456	6227.77		28.7554	6100.69		25.7559	25327.6
28.7736	39.349	6228.27		28.7684	6010.93		25.7689	25091.3
28.7866	77.771	6228.28		28.7814	5976.75		25.7819	25043.1
28.7996	66.653	6227.93		28.7944	6020.91		25.7949	25375.7
28.8126	62.435	6227.59		28.8074	6083.77		25.8079	25297.9
28.8256	24.217	6227.43		28.8204	5993.26		25.8209	25717.1
28.8386	20.041	6227.6		28.8334	5918.08		25.8339	25272.3
28.8516	56.337	6227.65		28.8464	5954.23		25.8469	25389.6
28.8646	31.486	6227.77		28.8594	5859.99		25.8599	24752.5
28.8776	6.009	6227.81		28.8724	5890.46		25.8729	24676.1
28.8906	-34.845	6227.89		28.8854	5806.83		25.8859	25331.7
28.9036	-26.743	6228.17		28.8984	5782.07		25.8989	24366.3
28.9166	-3.012	6227.72		28.9114	5898.74		25.9119	25789
28.9296	-34.974	6228.05		28.9244	5824.74		25.9249	25085.6
28.9426	-18.259	6227.89		28.9374	5823.08		25.9379	25375.3
28.9556	11.854	6226.72		28.9504	5866.2		25.9509	24579.5
28.9686	7.476	6227.2		28.9634	5857.6		25.9639	25427.8
28.9816	-33.412	6227.96		28.9764	5743.4		25.9769	25221.5
28.9946	-30.011	6228.2		28.9894	5728.61		25.9899	25386.3
29.0076	-35.469	6228.18		29.0024	5658.17		26.0029	25386.3
29.0206	-19.31	6229.05		29.0154	5807.56		26.0159	26135.4
29.0336	-10.909	6228.77		29.0284	5642.23		26.0289	25360
29.0466	-40.819	6228.73		29.0414	5735.92		26.0419	25532
29.0596	-47.295	6229.44		29.0544	5650.64		26.0549	24944.9
29.0726	-11.675	6229.29		29.0674	5573.55		26.0679	24116.4
29.0856	-25.604	6229.53		29.0804	5689.59		26.0809	25191.8
29.0986	-40.688	6229.94		29.0934	5735.54		26.0939	25155.6
29.1116	-41.622	6231.14		29.1064	5735		26.1069	25417.5
29.1246	-97.938	6231.77		29.1194	5584.62		26.1199	25524.9
29.1376	-104.353	6231.81		29.1324	5713.99		26.1329	25338.2
29.1506	-64.343	6233.69		29.1454	5578.88		26.1459	25220.5
29.1636	-37.511	6234.65		29.1584	5480.61		26.1589	25889.3
29.1766	-76.106	6237.33		29.1714	5597.26		26.1719	25645.1
29.1896	-87.177	6241.58		29.1844	5535.96		26.1849	25289.2
29.2026	-150.298	6245.53		29.1974	5501.57		26.1979	25243.2
29.2156	-138.358	6249.6		29.2104	5664.85		26.2109	25832
29.2286	-54.034	6254.38		29.2234	5476.08		26.2239	24585
29.2416	-126.12	6257.59		29.2364	5505.68		26.2369	24910.1
29.2546	-133.587	6254.51		29.2494	5506.77		26.2499	24959.9
29.2676	-120.416	6253.68		29.2624	5476.46		26.2629	24961.6
29.2806	-88.648	6253.62		29.2754	5479.29		26.2759	24792.4
29.2936	-156.76	6253.13		29.2884	5440.27		26.2889	24836.3
29.3066	-121.77	6252.85		29.3014	5412.36		26.3019	25221.9
29.3196	-90.853	6250.19		29.3144	5419.62		26.3149	25124.8
29.3326	-77.598	6246.78		29.3274	5333.07		26.3279	24919.4
29.3456	-139.53	6245.81		29.3404	5286.72		26.3409	24081.3
29.3586	-166.398	6246.5		29.3534	5359.01		26.3539	24388.5
29.3716	-148.486	6250.51		29.3664	5404.46		26.3669	24500.6
29.3846	-149.543	6255.59		29.3794	5468.05		26.3799	24435.4
29.3976	-135.026	6265.59		29.3924	5333.3		26.3929	24736.9
29.4106	-118.42	6276.25		29.4054	5293.06		26.4059	24539.8
29.4236	-146.764	6284.87		29.4184	5352.91		26.4189	24302
29.4366	-168.098	6292.1		29.4314	5340.58		26.4319	24769.5
29.4496	-154.83	6294.75		29.4444	5247.14		26.4449	24454.1
29.4626	-153.711	6302.74		29.4574	5303.3		26.4579	23835.6
29.4756	-189.49	6311.21		29.4704	5265.31		26.4709	23796
29.4886	-147.792	6320.25		29.4834	5220.08		26.4839	23971
29.5016	-180.208	6315.2		29.4964	5281.82		26.4969	24032.5
29.5146	-194.887	6302.59		29.5094	5252.06		26.5099	23909.2
29.5276	-171.125	6289.52		29.5224	5186.05		26.5229	24075.9
29.5406	-153.27	6280.23		29.5354	5178.88		26.5359	23866.8
29.5536	-159.815	6276.74		29.5484	5196.56		26.5489	23714
29.5666	-131.05	6268.89		29.5614	5224.69		26.5619	24241.2
29.5796	-200.65	6262.75		29.5744	5292.98		26.5749	24029.8
29.5926	-209.662	6252.07		29.5874	5230.8		26.5879	23864.8
29.6056	-138.933	6245.86		29.6004	5154.88		26.6009	24392
29.6186	-195.048	6240.19		29.6134	5174.06		26.6139	23783.9
29.6316	-195.417	6236.1		29.6264	5097.59		26.6269	22811.9
29.6446	-215.956	6234.47		29.6394	5080.33		26.6399	22498.1
29.6576	-204.565	6231.7		29.6524	5061.01		26.6529	22702.1
29.6706	-180.861	6229.63		29.6654	5079.89		26.6659	23158.3
29.6836	-195.5	6230.95		29.6784	5179.95		26.6789	22929.2
29.6966	-198.858	6230.31		29.6914	5109		26.6919	23129.2
29.7096	-163.06	6230.39		29.7044	5051.23		26.7049	23005
29.7226	-173.905	6228.18		29.7174	5010.18		26.7179	22977
29.7356	-205.406	6228.22		29.7304	5059.5		26.7309	23081.8
29.7486	-209.341	6228.79		29.7434	5109.8		26.7439	22831.6
29.7616	-202.466	6228.9		29.7564	5028.35		26.7569	22864.6
29.7746	-200.993	6228.65		29.7694	5002.62		26.7699	22724.9
29.7876	-169.151	6229.14		29.7824	4888.71		26.7829	22680.1
29.8006	-229.386	6229.42		29.7954	4907.89		26.7959	22800
29.8136	-262.741	6229.61		29.8084	5041.74		26.8089	22333.5
29.8266	-235.575	6228.93		29.8214	5029.93		26.8219	22459.2
29.8396	-235.826	6228.51		29.8344	5098.81		26.8349	22423.5
29.8526	-244.218	6227.67		29.8474	5091.42		26.8479	22396.5
29.8656	-284.294	6228.36		29.8604	4941.48		26.8609	22101.8
29.8786	-224.603	6228.23		29.8734	4919.93		26.8739	22365.8
29.8916	-152.556	6228.09		29.8864	4904		26.8869	22546
29.9046	-230.546	6228.61		29.8994	4906.75		26.8999	21627.8
29.9176	-244.91	6228.52		29.9124	4880.07		26.9129	22113.1
29.9306	-233.993	6227.98		29.9254	4852.55		26.9259	22371.7
29.9436	-246.178	6228.35		29.9384	4938.27		26.9389	21893.5
29.9566	-254.661	6228.26		29.9514	4856.45		26.9519	22294.2
29.9696	-242.851	6228.38		29.9644	4782.64		26.9649	22746.2
[truncated: 2,232 more rows]

## Sheet: Supp_Fig.11_GIXRD
PAN in plane			PAN out of plane			CC3 in plane			CC3 out of plane			CC3α simulated
2θ (º)	Intensity (a.u.)		2θ (º)	Intensity (a.u.)		2θ (º)	Intensity (a.u.)		2θ (º)	Intensity (a.u.)		2θ (º)	Intensity (a.u.)
0.299	3328.66		0.796	2184.95		0.299	3589.24		0.797	759.88		1	4570
0.309	3051.57		0.806	2182.62		0.309	3298.53		0.807	751.69		1.02	4570
0.319	2728.86		0.816	2180.5		0.319	2973.24		0.817	739.51		1.04	4570
0.329	2465.14		0.826	2179.38		0.329	2733.39		0.827	727.19		1.06	4570
0.339	2249.16		0.836	2179		0.339	2538.37		0.837	716.305		1.08	4570
0.349	2066.63		0.846	2178.62		0.349	2360.08		0.847	706.4		1.1	4570
0.359	1905.73		0.856	2177.85		0.359	2199.89		0.857	696.845		1.12	4570
0.369	1759.02		0.866	2177.32		0.369	2060.8		0.867	687.325		1.14	4570
0.379	1624.86		0.876	2177.3		0.379	1933.67		0.877	678.4		1.16	4570
0.389	1498.93		0.886	2177.18		0.389	1810.12		0.887	669.65		1.18	4570
0.399	1381.43		0.896	2176.82		0.399	1693.15		0.897	659.71		1.2	4570
0.409	1285.33		0.906	2177.15		0.409	1599.14		0.907	651.275		1.22	4570
0.419	1211.44		0.916	2178.1		0.419	1521.69		0.917	645.64		1.24	4570
0.429	1140.98		0.926	2178.9		0.429	1446.27		0.927	639.9		1.26	4570
0.439	1074.87		0.936	2179.47		0.439	1387.36		0.937	633.985		1.28	4570.18
0.449	1028.57		0.946	2180.68		0.449	1345.01		0.947	628.84		1.3	4570.18
0.459	986.075		0.956	2182.1		0.459	1299.83		0.957	623.38		1.32	4570.19
0.469	938.825		0.966	2183.05		0.469	1251.45		0.967	617.43		1.34	4570.19
0.479	901.865		0.976	2183.6		0.479	1215.19		0.977	611.34		1.36	4570.2
0.489	873.76		0.986	2184.07		0.489	1185.59		0.987	605.67		1.38	4570.21
0.499	840.755		0.996	2184.82		0.499	1151.14		0.997	600.525		1.4	4570.21
0.509	802.605		1.006	2185.78		0.509	1121.5		1.007	595.065		1.42	4570.22
0.519	773.73		1.016	2187.57		0.519	1100.08		1.017	590.235		1.44	4570.22
0.529	746.08		1.026	2191.05		0.529	1071.13		1.027	587.435		1.46	4570.23
0.539	709.365		1.036	2196.4		0.539	1031.13		1.037	586.175		1.48	4570.24
0.549	672.895		1.046	2202.65		0.549	994.1		1.047	585.16		1.5	4570.25
0.559	639.54		1.056	2207.55		0.559	960.255		1.057	582.85		1.52	4570.26
0.569	605.87		1.066	2211.07		0.569	926.655		1.067	579.49		1.54	4570.26
0.579	574.615		1.076	2213.65		0.579	895.4		1.077	575.675		1.56	4570.27
0.589	546.23		1.086	2215.45		0.589	864.985		1.087	571.825		1.58	4570.28
0.599	515.745		1.096	2217.4		0.599	832.19		1.097	568.535		1.6	4570.29
0.609	486.24		1.106	2219.55		0.609	797.785		1.107	565.56		1.62	4570.3
0.619	459.745		1.116	2221.35		0.619	768.455		1.117	562.655		1.64	4570.31
0.629	435.98		1.126	2223.07		0.629	745.18		1.127	560.24		1.66	4570.33
0.639	416.275		1.136	2224.25		0.639	723.55		1.137	558.105		1.68	4570.34
0.649	398.04		1.146	2225.3		0.649	704.16		1.147	556.04		1.7	4570.35
0.659	381.52		1.156	2227.97		0.659	687.57		1.157	554.78		1.72	4570.37
0.669	367.1		1.166	2230.35		0.669	672.835		1.167	553.485		1.74	4570.38
0.679	352.225		1.176	2230.4		0.679	657.68		1.177	551.105		1.76	4570.4
0.689	338.47		1.186	2229.7		0.689	643.365		1.187	548.83		1.78	4570.41
0.699	324.785		1.196	2230.05		0.699	628.91		1.197	547.57		1.8	4570.43
0.709	310.68		1.206	2229.72		0.709	613.405		1.207	545.61		1.82	4570.45
0.719	298.99		1.216	2228.15		0.719	599.79		1.217	542.845		1.84	4570.47
0.729	288.98		1.226	2227.25		0.729	587.575		1.227	541.2		1.86	4570.49
0.739	280.37		1.236	2227.22		0.739	577.845		1.237	540.29		1.88	4570.52
0.749	274.385		1.246	2226.95		0.749	572.035		1.247	539.1		1.9	4570.54
0.759	267.56		1.256	2225.82		0.759	564.545		1.257	537.875		1.92	4570.57
0.769	259.965		1.266	2225.1		0.769	555.97		1.267	537.77		1.94	4570.6
0.779	254.715		1.276	2225		0.779	549.46		1.277	538.4		1.96	4570.63
0.789	248.1		1.286	2225.28		0.789	540.745		1.287	539.415		1.98	4570.66
0.799	239		1.296	2226.3		0.799	530.315		1.297	541.13		2	4570.7
0.809	231.615		1.306	2227.05		0.809	523.525		1.307	542.005		2.02	4570.74
0.819	226.505		1.316	2226.62		0.819	518.8		1.317	541.515		2.04	4570.78
0.829	220.45		1.326	2225.6		0.829	512.43		1.327	540.745		2.06	4570.83
0.839	213.275		1.336	2224.85		0.839	504.38		1.337	540.22		2.08	4570.88
0.849	207.955		1.346	2223.55		0.849	498.255		1.347	539.52		2.1	4570.93
0.859	203.37		1.356	2221.88		0.859	492.76		1.357	539.31		2.12	4571
0.869	198.785		1.366	2220.85		0.869	486.775		1.367	539.38		2.14	4571.06
0.879	194.935		1.376	2219.82		0.879	481.63		1.377	538.4		2.16	4571.14
0.889	190.63		1.386	2218.6		0.889	477.115		1.387	536.965		2.18	4571.22
0.899	185.275		1.396	2217.62		0.899	471.375		1.397	535.985		2.2	4571.31
0.909	180.865		1.406	2216.85		0.909	465.67		1.407	535.285		2.22	4571.42
0.919	178.31		1.416	2215.7		0.919	462.38		1.417	534.025		2.24	4571.53
0.929	176.035		1.426	2214.2		0.929	459.475		1.427	532.555		2.26	4571.66
0.939	173.515		1.436	2213.07		0.939	456.115		1.437	531.54		2.28	4571.81
0.949	170.75		1.446	2212.03		0.949	452.65		1.447	530.42		2.3	4571.98
0.959	167.985		1.456	2210.62		0.959	448.94		1.457	529.055		2.32	4572.18
0.969	166.06		1.466	2209.68		0.969	446.28		1.467	528.075		2.34	4572.4
0.979	164.765		1.476	2209.03		0.979	444.39		1.477	526.99		2.36	4572.66
0.989	163.68		1.486	2208.12		0.989	442.78		1.487	525.415		2.38	4572.96
0.999	162.28		1.496	2207.2		0.999	441.415		1.497	523.91		2.4	4573.32
1.009	160.25		1.506	2206.53		1.009	439.315		1.507	522.405		2.42	4573.75
1.019	158.64		1.516	2205.88		1.019	437.215		1.517	520.865		2.44	4574.26
1.029	157.45		1.526	2205.15		1.029	435.395		1.527	519.885		2.46	4574.89
1.039	155.665		1.536	2205.05		1.039	432.98		1.537	519.605		2.48	4575.67
1.049	154.23		1.546	2205.38		1.049	430.845		1.547	519.185		2.5	4576.64
1.059	152.865		1.556	2205.43		1.059	428.78		1.557	518.415		2.52	4577.87
1.069	150.8		1.566	2205.38		1.069	425.98		1.567	517.995		2.54	4579.48
1.079	148.63		1.576	2205.47		1.079	423.11		1.577	517.68		2.56	4581.63
1.089	147.615		1.586	2205.12		1.089	421.605		1.587	516.63		2.58	4584.6
1.099	146.81		1.596	2204.43		1.099	420.275		1.597	515.335		2.6	4588.92
1.109	145.27		1.606	2204.15		1.109	417.93		1.607	514.46		2.62	4595.65
1.119	143.485		1.616	2203.93		1.119	415.69		1.617	513.55		2.64	4606.78
1.129	142.05		1.626	2203.57		1.129	413.975		1.627	512.64		2.66	4625.55
1.139	140.755		1.636	2203.57		1.139	412.05		1.637	512.045		2.68	4655.81
1.149	139.425		1.646	2203.65		1.149	410.09		1.647	511.485		2.7	4698.78
1.159	138.445		1.656	2203.55		1.159	408.865		1.657	510.54		2.72	4741.55
1.169	137.465		1.666	2203.53		1.169	407.745		1.667	509.49		2.74	4748.65
1.179	136.275		1.676	2203.53		1.179	406.24		1.677	508.93		2.76	4711.9
1.189	135.26		1.686	2203.3		1.189	405.12		1.687	508.615		2.78	4666.63
1.199	134.63		1.696	2202.9		1.199	404.315		1.697	508.23		2.8	4632.66
1.209	133.93		1.706	2202.68		1.209	403.125		1.707	507.775		2.82	4611.07
1.219	133.125		1.716	2202.68		1.219	402.075		1.717	507.32		2.84	4598.19
1.229	132.46		1.726	2202.53		1.229	401.375		1.727	506.795		2.86	4590.49
1.239	131.41		1.736	2202.4		1.239	400.465		1.737	506.27		2.88	4585.64
1.249	130.29		1.746	2202.72		1.249	399.485		1.747	506.095		2.9	4582.36
1.259	129.73		1.756	2203.15		1.259	398.855		1.757	505.92		2.92	4580.02
1.269	129.17		1.766	2203.12		1.269	398.33		1.767	505.395		2.94	4578.28
1.279	128.26		1.776	2203		1.279	397.49		1.777	505.185		2.96	4576.95
1.289	127.385		1.786	2203.47		1.289	396.51		1.787	505.57		2.98	4575.91
1.299	126.685		1.796	2204.47		1.299	395.81		1.797	506.305		3	4575.09
1.309	126.09		1.806	2205.38		1.309	395.32		1.807	507.005		3.02	4574.7
1.319	125.775		1.816	2205.85		1.319	394.725		1.817	507.495		3.04	4574.16
1.329	125.565		1.826	2206.2		1.329	394.375		1.827	507.425		3.06	4573.72
1.339	125.145		1.836	2206.8		1.339	394.095		1.837	507.215		3.08	4573.36
1.349	124.515		1.846	2207.55		1.349	393.325		1.847	507.215		3.1	4573.05
1.359	123.78		1.856	2208.2		1.359	392.45		1.857	507.215		3.12	4572.78
1.369	123.185		1.866	2208.72		1.369	391.855		1.867	506.83		3.14	4572.56
1.379	122.52		1.876	2208.95		1.379	391.26		1.877	506.445		3.16	4572.37
1.389	121.54		1.886	2209.03		1.389	390.56		1.887	506.48		3.18	4572.2
1.399	120.735		1.896	2209		1.399	389.965		1.897	506.445		3.2	4572.06
1.409	120.21		1.906	2209.05		1.409	389.475		1.907	506.305		3.22	4571.94
1.419	119.72		1.916	2209.18		1.419	389.09		1.917	506.375		3.24	4571.83
1.429	119.44		1.926	2209.1		1.429	388.88		1.927	506.41		3.26	4571.74
1.439	119.09		1.936	2208.78		1.439	388.6		1.937	506.41		3.28	4571.65
1.449	118.635		1.946	2208.65		1.449	388.005		1.947	506.585		3.3	4571.58
1.459	118.11		1.956	2208.88		1.459	387.305		1.957	506.69		3.32	4571.52
1.469	117.55		1.966	2209.03		1.469	386.885		1.967	506.62		3.34	4571.47
1.479	116.99		1.976	2209.22		1.479	386.57		1.977	506.48		3.36	4571.42
1.489	116.535		1.986	2209.47		1.489	386.15		1.987	506.445		3.38	4571.38
1.499	116.29		1.996	2209.55		1.499	385.905		1.997	506.305		3.4	4571.35
1.509	116.045		2.006	2209.5		1.509	385.73		2.007	506.165		3.42	4571.32
1.519	115.66		2.016	2209.7		1.519	385.31		2.017	506.2		3.44	4571.29
1.529	115.31		2.026	2210.1		1.529	384.995		2.027	506.445		3.46	4571.28
1.539	115.065		2.036	2210.45		1.539	384.855		2.037	506.83		3.48	4571.26
1.549	114.575		2.046	2210.85		1.549	384.61		2.047	507.46		3.5	4571.25
1.559	113.91		2.056	2211.45		1.559	384.12		2.057	508.265		3.52	4571.25
1.569	113.385		2.066	2212.07		1.569	383.56		2.067	508.755		3.54	4571.24
1.579	113.035		2.076	2212.55		1.579	383.14		2.077	509.035		3.56	4571.25
1.589	112.615		2.086	2213.28		1.589	382.755		2.087	509.28		3.58	4571.25
1.599	112.195		2.096	2214.1		1.599	382.265		2.097	509.56		3.6	4571.26
1.609	111.95		2.106	2214.4		1.609	381.81		2.107	509.805		3.62	4571.28
1.619	111.635		2.116	2214.57		1.619	381.39		2.117	509.91		3.64	4571.3
1.629	111.145		2.126	2215.07		1.629	381.005		2.127	509.91		3.66	4571.32
1.639	110.795		2.136	2215.6		1.639	380.83		2.137	510.12		3.68	4571.35
1.649	110.62		2.146	2216		1.649	380.69		2.147	510.47		3.7	4571.38
1.659	110.375		2.156	2216.45		1.659	380.515		2.157	510.82		3.72	4571.42
1.669	110.165		2.166	2216.7		1.669	380.41		2.167	511.24		3.74	4571.46
1.679	110.025		2.176	2216.78		1.679	380.235		2.177	511.73		3.76	4571.51
1.689	109.85		2.186	2217.07		1.689	379.955		2.187	512.185		3.78	4571.58
1.699	109.78		2.196	2217.57		1.699	379.675		2.197	512.535		3.8	4571.64
1.709	109.71		2.206	2217.95		1.709	379.57		2.207	512.955		3.82	4571.71
1.719	109.43		2.216	2217.97		1.719	379.395		2.217	513.445		3.84	4571.79
1.729	109.045		2.226	2218.05		1.729	379.22		2.227	513.865		3.86	4571.88
1.739	108.765		2.236	2218.3		1.739	379.08		2.237	514.18		3.88	4571.98
1.749	108.695		2.246	2218.57		1.749	378.975		2.247	514.46		3.9	4572.09
1.759	108.695		2.256	2218.95		1.759	378.905		2.257	514.88		3.92	4572.21
1.769	108.59		2.266	2219.22		1.769	378.87		2.267	515.23		3.94	4572.35
1.779	108.52		2.276	2219.5		1.779	378.835		2.277	515.545		3.96	4572.51
1.789	108.45		2.286	2220.05		1.789	378.73		2.287	516.14		3.98	4572.69
1.799	108.31		2.296	2220.95		1.799	378.625		2.297	516.98		4	4573.24
1.809	108.24		2.306	2221.7		1.809	378.555		2.307	517.82		4.02	4573.48
1.819	108.205		2.316	2222.18		1.819	378.485		2.317	518.555		4.04	4573.76
1.829	108.17		2.326	2222.72		1.829	378.555		2.327	519.115		4.06	4574.08
1.839	108.31		2.336	2223.3		1.839	378.905		2.337	519.64		4.08	4574.45
1.849	108.835		2.346	2223.78		1.849	379.535		2.347	520.34		4.1	4574.88
1.859	109.255		2.356	2224.22		1.859	379.955		2.357	521.075		4.12	4575.39
1.869	109.325		2.366	2224.62		1.869	379.85		2.367	521.67		4.14	4575.99
1.879	109.01		2.376	2224.95		1.879	379.325		2.377	522.09		4.16	4576.71
1.889	108.59		2.386	2225.4		1.889	378.87		2.387	522.545		4.18	4577.58
1.899	108.275		2.396	2225.97		1.899	378.59		2.397	523.07		4.2	4578.64
1.909	108.17		2.406	2226.5		1.909	378.45		2.407	523.735		4.22	4579.79
1.919	108.17		2.416	2226.78		1.919	378.415		2.417	524.435		4.24	4581.46
1.929	108.205		2.426	2227.1		1.929	378.52		2.427	524.995		4.26	4583.61
1.939	108.135		2.436	2227.65		1.939	378.52		2.437	525.625		4.28	4586.43
1.949	108.205		2.446	2228.28		1.949	378.485		2.447	526.395		4.3	4590.24
1.959	108.345		2.456	2228.85		1.959	378.555		2.457	527.025		4.32	4595.62
1.969	108.45		2.466	2229.35		1.969	378.625		2.467	527.445		4.34	4603.67
1.979	108.625		2.476	2229.88		1.979	378.765		2.477	527.9		4.36	4616.61
1.989	108.94		2.486	2230.3		1.989	378.975		2.487	528.39		4.38	4638.36
1.999	109.115		2.496	2230.8		1.999	379.01		2.497	529.02		4.4	4674.55
2.009	109.185		2.506	2231.57		2.009	379.01		2.507	529.93		4.42	4730.26
2.019	109.255		2.516	2232.4		2.019	379.15		2.517	530.91		4.44	4800.4
2.029	109.5		2.526	2233		2.029	379.36		2.527	531.75		4.46	4846.95
2.039	109.745		2.536	2233.72		2.039	379.535		2.537	532.66		4.48	4821.61
2.049	109.885		2.546	2234.72		2.049	379.535		2.547	533.71		4.5	4753
2.059	109.78		2.556	2235.78		2.059	379.29		2.557	534.795		4.52	4690.94
2.069	109.5		2.566	2236.7		2.069	378.905		2.567	535.775		4.54	4648.72
2.079	109.29		2.576	2237.55		2.079	378.625		2.577	536.86		4.56	4622.92
2.089	109.29		2.586	2238.4		2.089	378.52		2.587	537.98		4.58	4607.66
2.099	109.36		2.596	2239.18		2.099	378.555		2.597	539.1		4.6	4598.38
2.109	109.395		2.606	2239.88		2.109	378.52		2.607	540.22		4.62	4592.35
2.119	109.43		2.616	2240.7		2.119	378.45		2.617	541.34		4.64	4588.17
2.129	109.605		2.626	2241.57		2.129	378.415		2.627	542.495		4.66	4585.15
2.139	109.85		2.636	2242.3		2.139	378.45		2.637	543.965		4.68	4582.89
2.149	110.13		2.646	2243		2.149	378.625		2.647	545.995		4.7	4581.17
2.159	110.305		2.656	2243.72		2.159	378.835		2.657	549.04		4.72	4579.83
2.169	110.34		2.666	2244.47		2.169	378.835		2.667	555.165		4.74	4578.79
2.179	110.41		2.676	2245.28		2.179	378.765		2.677	569.725		4.76	4577.96
2.189	110.585		2.686	2246.12		2.189	378.835		2.687	597.585		4.78	4577.31
2.199	110.9		2.696	2247		2.199	379.01		2.697	627.055		4.8	4576.79
2.209	111.18		2.706	2247.78		2.209	379.15		2.707	630.625		4.82	4576.39
2.219	111.285		2.716	2248.53		2.219	379.22		2.717	606.055		4.84	4576.08
2.229	111.39		2.726	2249.3		2.229	379.255		2.727	579.14		4.86	4575.96
2.239	111.67		2.736	2250		2.239	379.36		2.737	563.635		4.88	4575.81
2.249	111.95		2.746	2250.65		2.249	379.465		2.747	556.81		4.9	4575.71
2.259	112.16		2.756	2251.32		2.259	379.64		2.757	553.73		4.92	4575.68
2.269	112.405		2.766	2252.07		2.269	379.745		2.767	552.26		4.94	4575.7
2.279	112.545		2.776	2252.78		2.279	379.78		2.777	551.665		4.96	4575.79
2.289	112.685		2.786	2253.68		2.289	379.815		2.787	551.63		4.98	4575.94
2.299	112.93		2.796	2254.8		2.299	379.99		2.797	551.945		5	4576.15
2.309	113.21		2.806	2255.72		2.309	380.165		2.807	552.33		5.02	4576.45
2.319	113.49		2.816	2256.53		2.319	380.34		2.817	552.68		5.04	4576.85
2.329	113.805		2.826	2257.32		2.329	380.55		2.827	553.065		5.06	4577.37
2.339	114.155		2.836	2258.1		2.339	380.76		2.837	553.59		5.08	4578.04
2.349	114.4		2.846	2258.8		2.349	380.97		2.847	554.08		5.1	4578.94
2.359	114.61		2.856	2259.57		2.359	381.11		2.857	554.255		5.12	4580.19
2.369	114.925		2.866	2260.22		2.369	381.25		2.867	554.29		5.14	4582.03
2.379	115.31		2.876	2260.78		2.379	381.39		2.877	554.43		5.16	4584.82
2.389	115.555		2.886	2261.32		2.389	381.495		2.887	554.71		5.18	4589.03
2.399	115.66		2.896	2261.93		2.399	381.6		2.897	554.99		5.2	4594.89
2.409	115.8		2.906	2262.57		2.409	381.775		2.907	555.2		5.22	4601.23
2.419	115.905		2.916	2263.25		2.419	381.845		2.917	555.41		5.24	4604.38
2.429	115.8		2.926	2263.88		2.429	381.705		2.927	555.865		5.26	4603.14
2.439	115.765		2.936	2264.28		2.439	381.67		2.937	556.18		5.28	4601.51
2.449	115.835		2.946	2264.62		2.449	381.74		2.947	556.355		5.3	4602.23
2.459	115.765		2.956	2265.15		2.459	381.74		2.957	556.53		5.32	4606.16
2.469	115.765		2.966	2265.75		2.469	381.74		2.967	556.635		5.34	4614.14
2.479	115.975		2.976	2266.28		2.479	381.81		2.977	556.74		5.36	4628.28
2.489	116.115		2.986	2266.7		2.489	381.845		2.987	556.915		5.38	4652.87
2.499	116.115		2.996	2267.18		2.499	381.915		2.997	557.055		5.4	4694.66
2.509	116.15		3.006	2267.62		2.509	381.985		3.007	557.02		5.42	4760.69
2.519	116.255		3.016	2268		2.519	382.125		3.017	557.02		5.44	4848.81
2.529	116.325		3.026	2268.38		2.529	382.265		3.027	557.195		5.46	4920
2.539	116.36		3.036	2268.85		2.539	382.335		3.037	557.405		5.48	4905.55
2.549	116.43		3.046	2269.38		2.549	382.335		3.047	557.72		5.5	4821.97
2.559	116.5		3.056	2269.88		2.559	382.3		3.057	558.07		5.52	4738.3
2.569	116.43		3.066	2270.38		2.569	382.265		3.067	558.28		5.54	4679.41
2.579	116.395		3.076	2270.82		2.579	382.335		3.077	558.42		5.56	4642.9
2.589	116.465		3.086	2271.3		2.589	382.405		3.087	558.63		5.58	4621.24
2.599	116.5		3.096	2271.68		2.599	382.405		3.097	558.91		5.6	4608.15
2.609	116.465		3.106	2271.9		2.609	382.44		3.107	559.05		5.62	4599.76
2.619	116.535		3.116	2272.12		2.619	382.58		3.117	559.015		5.64	4593.98
2.629	116.85		3.126	2272.5		2.629	382.93		3.127	558.98		5.66	4589.8
2.639	117.27		3.136	2272.97		2.639	383.49		3.137	558.945		5.68	4586.68
2.649	117.585		3.146	2273.45		2.649	384.12		3.147	558.98		5.7	4584.28
2.659	117.76		3.156	2273.93		2.659	384.68		3.157	559.155		5.72	4582.42
2.669	117.62		3.166	2274.32		2.669	385.485		3.167	559.435		5.74	4580.94
2.679	117.305		3.176	2274.65		2.679	387.515		3.177	559.75		5.76	4579.76
2.689	117.13		3.186	2275		2.689	391.085		3.187	560.205		5.78	4578.81
2.699	117.095		3.196	2275.38		2.699	394.97		3.197	560.695		5.8	4578.03
2.709	117.13		3.206	2275.85		2.709	396.405		3.207	560.66		5.82	4577.4
2.719	117.165		3.216	2276.3		2.719	394.06		3.217	560.38		5.84	4576.88
2.729	117.235		3.226	2276.72		2.729	389.895		3.227	560.275		5.86	4576.47
2.739	117.27		3.236	2277.15		2.739	386.535		3.237	560.38		5.88	4576.14
2.749	117.375		3.246	2277.55		2.749	384.75		3.247	560.485		5.9	4575.88
2.759	117.515		3.256	2277.9		2.759	383.945		3.257	560.415		5.92	4575.7
2.769	117.585		3.266	2278.05		2.769	383.595		3.267	560.31		5.94	4575.32
2.779	117.62		3.276	2278.32		2.779	383.455		3.277	560.31		5.96	4575.27
2.789	117.865		3.286	2278.8		2.789	383.595		3.287	560.485		5.98	4575.29
2.799	118.39		3.296	2279.38		2.799	383.875		3.297	560.73		6	4575.38
2.809	118.775		3.306	2279.93		2.809	384.12		3.307	560.8		6.02	4575.55
2.819	118.915		3.316	2280.28		2.819	384.155		3.317	560.73		6.04	4575.81
2.829	118.915		3.326	2280.53		2.829	384.05		3.327	560.66		6.06	4576.19
2.839	118.915		3.336	2280.78		2.839	383.84		3.337	560.625		6.08	4576.71
2.849	118.81		3.346	2280.97		2.849	383.665		3.347	560.45		6.1	4577.42
2.859	118.74		3.356	2281.05		2.859	383.63		3.357	560.205		6.12	4578.39
2.869	118.74		3.366	2281.2		2.869	383.63		3.367	560.03		6.14	4579.73
2.879	118.775		3.376	2281.43		2.879	383.63		3.377	559.995		6.16	4581.62
2.889	118.74		3.386	2281.62		2.889	383.63		3.387	559.96		6.18	4584.39
2.899	118.705		3.396	2281.8		2.899	383.63		3.397	559.89		6.2	4588.75
2.909	118.81		3.406	2281.95		2.909	383.665		3.407	559.82		6.22	4595.98
2.919	118.915		3.416	2282.2		2.919	383.7		3.417	559.82		6.24	4608.23
2.929	119.055		3.426	2282.55		2.929	383.77		3.427	559.75		6.26	4628.09
2.939	119.195		3.436	2282.8		2.939	383.805		3.437	559.715		6.28	4656.74
2.949	119.23		3.446	2283		2.949	383.77		3.447	559.785		6.3	4685.84
2.959	119.195		3.456	2283.12		2.959	383.7		3.457	559.82		6.32	4692.12
2.969	119.195		3.466	2283.07		2.969	383.665		3.467	559.715		6.34	4668.36
2.979	119.195		3.476	2282.95		2.979	383.7		3.477	559.47		6.36	4637.86
2.989	119.125		3.486	2282.9		2.989	383.7		3.487	559.365		6.38	4614.71
2.999	119.23		3.496	2282.9		2.999	383.7		3.497	560.03		6.4	4599.94
3.009	119.37		3.506	2282.82		3.009	383.7		3.507	561.99		6.42	4591.14
3.019	119.335		3.516	2282.78		3.019	383.63		3.517	563.95		6.44	4585.92
3.029	119.16		3.526	2282.8		3.029	383.525		3.527	563.285		6.46	4582.67
3.039	119.055		3.536	2282.82		3.039	383.455		3.537	560.765		6.48	4580.51
3.049	119.055		3.546	2282.93		3.049	383.35		3.547	558.665		6.5	4579.02
3.059	118.915		3.556	2283		3.059	383.21		3.557	557.72		6.52	4577.96
3.069	118.81		3.566	2282.95		3.069	383.105		3.567	557.405		6.54	4577.2
3.079	118.81		3.576	2282.93		3.079	383		3.577	557.195		6.56	4576.67
3.089	118.67		3.586	2282.97		3.089	382.825		3.587	556.915		6.58	4576.32
3.099	118.495		3.596	2282.95		3.099	382.685		3.597	556.6		6.6	4576.13
3.109	118.46		3.606	2282.8		3.109	382.58		3.607	556.18		6.62	4576.09
3.119	118.53		3.616	2282.65		3.119	382.51		3.617	555.83		6.64	4576.18
3.129	118.495		3.626	2282.53		3.129	382.44		3.627	555.62		6.66	4576.44
3.139	118.355		3.636	2282.45		3.139	382.37		3.637	555.41		6.68	4576.88
3.149	118.285		3.646	2282.45		3.149	382.335		3.647	555.27		6.7	4577.54
3.159	118.11		3.656	2282.45		3.159	382.265		3.657	555.165		6.72	4578.56
3.169	118.04		3.666	2282.45		3.169	382.23		3.667	554.955		6.74	4580.08
3.179	117.97		3.676	2282.43		3.179	382.195		3.677	554.71		6.76	4582.74
3.189	117.795		3.686	2282.4		3.189	382.09		3.687	554.395		6.78	4586.66
3.199	117.725		3.696	2282.3		3.199	381.985		3.697	554.08		6.8	4593.32
3.209	117.76		3.706	2282.07		3.209	381.95		3.707	553.905		6.82	4604.38
3.219	117.865		3.716	2281.78		3.219	381.88		3.717	553.625		6.84	4621.15
3.229	117.725		3.726	2281.5		3.229	381.845		3.727	553.275		6.86	4641.41
3.239	117.55		3.736	2281.35		3.239	381.775		3.737	552.96		6.88	4652.87
3.249	117.55		3.746	2281.18		3.249	381.81		3.747	552.575		6.9	4643.41
3.259	117.62		3.756	2281		3.259	381.95		3.757	552.155		6.92	4623.8
3.269	117.585		3.766	2280.8		3.269	381.985		3.767	551.875		6.94	4606.96
3.279	117.62		3.776	2280.62		3.279	381.845		3.777	551.7		6.96	4596.59
3.289	117.725		3.786	2280.57		3.289	381.74		3.787	551.595		6.98	4591.46
3.299	117.515		3.796	2280.65		3.299	381.565		3.797	551.595		7	4590.36
3.309	117.305		3.806	2280.7		3.309	381.39		3.807	551.56		7.02	4592.35
3.319	117.165		3.816	2280.68		3.319	381.32		3.817	551.455		7.04	4596.04
3.329	117.13		3.826	2280.62		3.329	381.32		3.827	551.315		7.06	4597.66
3.339	117.06		3.836	2280.47		3.339	381.285		3.837	551.035		7.08	4594.03
3.349	116.99		3.846	2280.32		3.349	381.25		3.847	550.755		7.1	4588.11
3.359	116.99		3.856	2280.25		3.359	381.18		3.857	550.51		7.12	4583.21
3.369	116.955		3.866	2280.18		3.369	381.075		3.867	550.265		7.14	4579.93
3.379	116.955		3.876	2279.97		3.379	381.11		3.877	550.09		7.16	4577.91
3.389	117.025		3.886	2279.75		3.389	381.18		3.887	549.915		7.18	4576.69
3.399	116.955		3.896	2279.62		3.399	381.18		3.897	549.705		7.2	4575.94
3.409	116.85		3.906	2279.62		3.409	381.18		3.907	549.46		7.22	4575.45
3.419	116.955		3.916	2279.57		3.419	381.285		3.917	549.11		7.24	4575.14
3.429	117.305		3.926	2279.6		3.429	381.67		3.927	548.795		7.26	4574.96
3.439	118.04		3.936	2279.62		3.439	382.825		3.937	548.655		7.28	4574.86
3.449	119.44		3.946	2279.53		3.449	384.715		3.947	548.48		7.3	4574.85
3.459	121.05		3.956	2279.25		3.459	386.57		3.957	548.165		7.32	4574.91
3.469	121.96		3.966	2278.9		3.469	387.305		3.967	547.85		7.34	4575.03
3.479	122.205		3.976	2278.53		3.479	387.06		3.977	547.64		7.36	4575.22
3.489	121.925		3.986	2278.2		3.489	386.255		3.987	547.535		7.38	4575.48
3.499	120.805		3.996	2278.07		3.499	384.785		3.997	547.5		7.4	4575.83
3.509	119.055		4.006	2277.95		3.509	382.895		4.007	547.36		7.42	4576.26
3.519	117.41		4.016	2277.8		3.519	381.25		4.017	547.115		7.44	4576.81
3.529	116.36		4.026	2277.68		3.529	380.235		4.027	546.94		7.46	4577.49
3.539	115.695		4.036	2277.62		3.539	379.64		4.037	546.975		7.48	4578.46
3.549	115.205		4.046	2277.57		3.549	379.29		4.047	547.08		7.5	4579.56
3.559	114.89		4.056	2277.47		3.559	379.045		4.057	547.045		7.52	4580.96
3.569	114.61		4.066	2277.35		3.569	378.835		4.067	546.835		7.54	4582.78
3.579	114.365		4.076	2277.1		3.579	378.66		4.077	546.625		7.56	4585.22
3.589	114.12		4.086	2276.82		3.589	378.52		4.087	546.485		7.58	4588.56
3.599	113.875		4.096	2276.78		3.599	378.415		4.097	546.415		7.6	4593.38
3.609	113.735		4.106	2276.82		3.609	378.275		4.107	546.415		7.62	4600.81
3.619	113.595		4.116	2276.75		3.619	378.135		4.117	546.45		7.64	4613.02
3.629	113.42		4.126	2276.65		3.629	377.995		4.127	546.485		7.66	4633.58
3.639	113.245		4.136	2276.62		3.639	377.82		4.137	546.625		7.68	4666.91
3.649	113.035		4.146	2276.68		3.649	377.68		4.147	547.395		7.7	4715
3.659	112.965		4.156	2276.8		3.659	377.575		4.157	549.11		7.72	4765.46
3.669	112.86		4.166	2277.1		3.669	377.47		4.167	551.91		7.74	4779
3.679	112.72		4.176	2277.72		3.679	377.33		4.177	554.85		7.76	4740.35
3.689	112.58		4.186	2278.38		3.689	377.225		4.187	555.62		7.78	4688.38
3.699	112.475		4.196	2278.57		3.699	377.155		4.197	553.31		7.8	4648.38
3.709	112.405		4.206	2278.15		3.709	377.05		4.207	550.055		7.82	4622.94
3.719	112.23		4.216	2277.32		3.719	376.945		4.217	547.745		7.84	4607.93
3.729	112.09		4.226	2276.55		3.729	376.91		4.227	546.45		7.86	4599.23
3.739	112.055		4.236	2276.03		3.739	376.875		4.237	545.75		7.88	4594.06
3.749	112.09		4.246	2275.68		3.749	376.875		4.247	545.4		7.9	4591.07
3.759	112.09		4.256	2275.3		3.759	376.945		4.257	545.05		7.92	4589.17
3.769	112.125		4.266	2274.95		3.769	377.015		4.267	544.77		7.94	4588.19
3.779	112.16		4.276	2274.78		3.779	377.015		4.277	544.77		7.96	4587.94
3.789	112.09		4.286	2274.72		3.789	376.945		4.287	544.875		7.98	4588.38
3.799	111.845		4.296	2274.75		3.799	376.77		4.297	545.05		8	4589.54
3.809	111.67		4.306	2274.75		3.809	376.595		4.307	545.295		8.02	4591.56
3.819	111.495		4.316	2274.6		3.819	376.49		4.317	545.645		8.04	4594.68
3.829	111.285		4.326	2274.45		3.829	376.385		4.327	546.135		8.06	4599.45
3.839	111.145		4.336	2274.38		3.839	376.245		4.337	546.695		8.08	4606.91
3.849	111.145		4.346	2274.25		3.849	376.175		4.347	547.5		8.1	4619.16
3.859	111.145		4.356	2274.07		3.859	376.105		4.357	549.005		8.12	4640.05
3.869	111.04		4.366	2273.95		3.869	376		4.367	551.665		8.14	4675.15
3.879	110.9		4.376	2273.88		3.879	375.895		4.377	556.74		8.16	4729.76
3.889	110.76		4.386	2273.8		3.889	375.755		4.387	566.61		8.18	4799.98
3.899	110.585		4.396	2273.75		3.899	375.58		4.397	582.745		8.2	4850.04
3.909	110.375		4.406	2273.72		3.909	375.475		4.407	600.315		8.22	4828.95
3.919	110.305		4.416	2273.75		3.919	375.405		4.417	607.245		8.24	4760.58
3.929	110.235		4.426	2273.8		3.929	375.335		4.427	597.865		8.26	4696.79
3.939	110.13		4.436	2273.85		3.939	375.23		4.437	581.135		8.28	4652.91
3.949	110.025		4.446	2273.93		3.949	375.125		4.447	567.345		8.3	4625.96
3.959	109.92		4.456	2273.95		3.959	375.125		4.457	558.77		8.32	4609.98
3.969	110.025		4.466	2273.88		3.969	375.3		4.467	553.695		8.34	4600.19
3.979	110.165		4.476	2273.7		3.979	375.545		4.477	550.615		8.36	4593.89
3.989	110.48		4.486	2273.5		3.989	376.035		4.487	548.76		8.38	4589.54
3.999	111.11		4.496	2273.32		3.999	376.98		4.497	547.57		8.4	4586.38
4.009	111.88		4.506	2273.2		4.009	378.135		4.507	546.73		8.42	4584.02
4.019	112.615		4.516	2273.22		4.019	379.08		4.517	546.065		8.44	4582.22
4.029	113.175		4.526	2273.28		4.029	379.745		4.527	545.68		8.46	4580.83
4.039	113.875		4.536	2273.3		4.039	380.585		4.537	545.435		8.48	4579.74
4.049	115.03		4.546	2273.35		4.049	381.635		4.547	545.365		8.5	4578.89
4.059	116.29		4.556	2273.43		4.059	382.125		4.557	545.435		8.52	4578.21
4.069	116.115		4.566	2273.5		4.069	381.25		4.567	545.47		8.54	4577.7
4.079	113.77		4.576	2273.5		4.079	378.695		4.577	545.4		8.56	4577.31
4.089	111.075		4.586	2273.43		4.089	376		4.587	545.365		8.58	4577.04
4.099	109.36		4.596	2273.35		4.099	374.425		4.597	545.435		8.6	4576.87
4.109	108.45		4.606	2273.35		4.109	373.655		4.607	545.47		8.62	4576.8
4.119	107.89		4.616	2273.38		4.119	373.305		4.617	545.505		8.64	4576.83
4.129	107.54		4.626	2273.4		4.129	373.095		4.627	545.54		8.66	4576.98
4.139	107.365		4.636	2273.43		4.139	372.955		4.637	545.68		8.68	4577.24
4.149	107.225		4.646	2273.5		4.149	372.885		4.647	545.855		8.7	4577.65
4.159	107.085		4.656	2273.6		4.159	372.815		4.657	545.995		8.72	4578.26
4.169	106.98		4.666	2273.72		4.169	372.815		4.667	546.065		8.74	4579.11
4.179	106.84		4.676	2273.85		4.179	372.745		4.677	546.275		8.76	4580.3
4.189	106.665		4.686	2273.97		4.189	372.605		4.687	546.555		8.78	4582
4.199	106.595		4.696	2274.12		4.199	372.5		4.697	546.695		8.8	4584.52
4.209	106.56		4.706	2274.22		4.209	372.465		4.707	546.87		8.82	4588.47
4.219	106.525		4.716	2274.22		4.219	372.395		4.717	547.08		8.84	4595.05
4.229	106.525		4.726	2274.2		4.229	372.36		4.727	547.255		8.86	4606.15
4.239	106.49		4.736	2274.35		4.239	372.36		4.737	547.5		8.88	4624.12
4.249	106.42		4.746	2274.53		4.249	372.36		4.747	547.815		8.9	4649.79
4.259	106.455		4.756	2274.55		4.259	372.325		4.757	547.99		8.92	4676.08
4.269	106.455		4.766	2274.53		4.269	372.325		4.767	548.13		8.94	4681.46
4.279	106.35		4.776	2274.57		4.279	372.36		4.777	548.305		8.96	4660.11
4.289	106.245		4.786	2274.75		4.289	372.36		4.787	548.62		8.98	4633.04
4.299	106.175		4.796	2275.03		4.299	372.36		4.797	549.005		9	4612.66
4.309	106.14		4.806	2275.2		4.309	372.29		4.807	549.39		9.02	4599.82
4.319	106.07		4.816	2275.38		4.319	372.22		4.817	549.74		9.04	4592.37
4.329	105.93		4.826	2275.55		4.329	372.15		4.827	550.125		9.06	4588.19
4.339	105.825		4.836	2275.7		4.339	372.08		4.837	550.475		9.08	4585.87
4.349	105.72		4.846	2275.82		4.349	372.01		4.847	550.755		9.1	4584.69
4.359	105.545		4.856	2275.9		4.359	372.045		4.857	551.035		9.12	4584.3
4.369	105.44		4.866	2276.03		4.369	372.255		4.867	551.28		9.14	4584.58
4.379	105.335		4.876	2276.12		4.379	372.64		4.877	551.42		9.16	4585.54
4.389	105.16		4.886	2276.28		4.389	373.34		4.887	551.665		9.18	4587.3
4.399	104.985		4.896	2276.5		4.399	374.425		4.897	552.05		9.2	4589.99
4.409	104.95		4.906	2276.82		4.409	375.755		4.907	552.47		9.22	4594.67
4.419	104.915		4.916	2277.2		4.419	376.945		4.917	552.785		9.24	4602.5
4.429	104.88		4.926	2277.45		4.429	377.505		4.927	553.205		9.26	4615.93
4.439	104.81		4.936	2277.68		4.439	377.33		4.937	553.59		9.28	4638.52
4.449	104.705		4.946	2277.93		4.449	376.28		4.947	553.905		9.3	4673.52
4.459	104.6		4.956	2278.07		4.459	374.74		4.957	554.22		9.32	4717.95
4.469	104.565		4.966	2278.2		4.469	373.235		4.967	554.535		9.34	4748.16
4.479	104.53		4.976	2278.4		4.479	372.22		4.977	554.955		9.36	4733.04
4.489	104.425		4.986	2278.65		4.489	371.625		4.987	555.34		9.38	4689.94
4.499	104.355		4.996	2278.85		4.499	371.275		4.997	555.62		9.4	4650.94
4.509	104.285		5.006	2279.03		4.509	371.065		5.007	555.9		9.42	4624.99
4.519	104.18		5.016	2279.22		4.519	370.855		5.017	556.285		9.44	4610.11
4.529	104.075		5.026	2279.5		4.529	370.645		5.027	556.74		9.46	4602.16
4.539	103.97		5.036	2279.85		4.539	370.47		5.037	557.09		9.48	4596.84
4.549	103.865		5.046	2280.18		4.549	370.26		5.047	557.545		9.5	4591.6
4.559	103.76		5.056	2280.45		4.559	370.085		5.057	558.14		9.52	4586.91
4.569	103.62		5.066	2280.72		4.569	369.98		5.067	558.63		9.54	4583.37
4.579	103.48		5.076	2281.05		4.579	369.91		5.077	559.155		9.56	4580.87
4.589	103.41		5.086	2281.4		4.589	369.875		5.087	559.785		9.58	4579.12
4.599	103.34		5.096	2281.75		4.599	369.805		5.097	560.345		9.6	4577.86
4.609	103.2		5.106	2282.12		4.609	369.7		5.107	560.8		9.62	4576.93
4.619	103.13		5.116	2282.43		4.619	369.63		5.117	561.325		9.64	4576.21
4.629	103.095		5.126	2282.75		4.629	369.595		5.127	562.025		9.66	4575.65
4.639	103.13		5.136	2283.22		4.639	369.63		5.137	562.83		9.68	4574.94
4.649	103.13		5.146	2283.78		4.649	369.735		5.147	563.67		9.7	4574.59
4.659	103.095		5.156	2284.18		4.659	369.77		5.157	564.44		9.72	4574.32
4.669	102.955		5.166	2284.53		4.669	369.665		5.167	565.175		9.74	4574.11
4.679	102.885		5.176	2284.97		4.679	369.56		5.177	566.015		9.76	4573.96
4.689	102.815		5.186	2285.5		4.689	369.42		5.187	566.715		9.78	4573.85
4.699	102.78		5.196	2286		4.699	369.42		5.197	567.17		9.8	4573.79
4.709	102.745		5.206	2286.45		4.709	369.455		5.207	567.45		9.82	4573.78
4.719	102.78		5.216	2286.8		4.719	369.455		5.217	567.905		9.84	4573.84
4.729	102.745		5.226	2287.07		4.729	369.49		5.227	568.535		9.86	4573.95
4.739	102.64		5.236	2287.45		4.739	369.49		5.237	569.095		9.88	4574.17
4.749	102.535		5.246	2287.85		4.749	369.42		5.247	569.62		9.9	4574.54
4.759	102.535		5.256	2288.12		4.759	369.35		5.257	570.215		9.92	4575.16
4.769	102.5		5.266	2288.47		4.769	369.28		5.267	570.985		9.94	4576.14
4.779	102.36		5.276	2288.93		4.779	369.21		5.277	571.79		9.96	4577.49
4.789	102.185		5.286	2289.4		4.789	369.07		5.287	572.595		9.98	4578.79
4.799	102.15		5.296	2289.9		4.799	369.035		5.297	573.575		10	4579.08
4.809	102.15		5.306	2290.45		4.809	369.035		5.307	574.555		10.02	4578.34
4.819	102.15		5.316	2291		4.819	369.105		5.317	575.5		10.04	4577.55
4.829	102.15		5.326	2291.53		4.829	369.175		5.327	576.515		10.06	4577.18
4.839	102.15		5.336	2292.1		4.839	369.175		5.337	577.88		10.08	4577.25
4.849	102.15		5.346	2292.72		4.849	369.175		5.347	579.805		10.1	4577.7
4.859	102.08		5.356	2293.32		4.859	369.14		5.357	582.535		10.12	4578.49
4.869	102.045		5.366	2293.88		4.869	369.105		5.367	586.91		10.14	4579.62
4.879	102.01		5.376	2294.43		4.879	369.105		5.377	594.645		10.16	4581.17
4.889	101.975		5.386	2295.03		4.889	369.14		5.387	607.07		10.18	4583.29
4.899	101.975		5.396	2295.6		4.899	369.21		5.397	621.98		10.2	4586.23
4.909	102.22		5.406	2296.15		4.909	369.49		5.407	631.43		10.22	4590.47
4.919	102.64		5.416	2296.75		4.919	370.015		5.417	628.945		10.24	4596.96
4.929	103.375		5.426	2297.45		4.929	370.82		5.427	618.13		10.26	4607.57
4.939	104.25		5.436	2298.15		4.939	371.8		5.437	607.035		10.28	4625.49
4.949	105.265		5.446	2298.85		4.949	372.815		5.447	599.475		10.3	4655.07
4.959	105.93		5.456	2299.55		4.959	373.305		5.457	595.205		10.32	4699.42
4.969	105.755		5.466	2300.22		4.969	372.885		5.467	593.07		10.34	4751.33
4.979	104.88		5.476	2300.82		4.979	371.695		5.477	592.02		10.36	4776.81
4.989	103.725		5.486	2301.5		4.989	370.4		5.487	591.565		10.38	4747.84
4.999	102.815		5.496	2302.15		4.999	369.49		5.497	591.53		10.4	4695.72
5.009	102.22		5.506	2302.82		5.009	369		5.507	591.705		10.42	4652.36
5.019	101.87		5.516	2303.57		5.019	368.79		5.517	592.09		10.44	4623.86
5.029	101.695		5.526	2304.3		5.029	368.685		5.527	592.79		10.46	4606.69
5.039	101.59		5.536	2305.05		5.039	368.58		5.537	593.665		10.48	4596.5
5.049	101.52		5.546	2305.82		5.049	368.51		5.547	594.575		10.5	4590.08
5.059	101.485		5.556	2306.7		5.059	368.44		5.557	595.59		10.52	4585.76
5.069	101.45		5.566	2307.57		5.069	368.37		5.567	596.71		10.54	4582.7
5.079	101.38		5.576	2308.43		5.079	368.335		5.577	597.795		10.56	4580.45
5.089	101.31		5.586	2309.3		5.089	368.335		5.587	598.775		10.58	4578.77
5.099	101.24		5.596	2310.18		5.099	368.3		5.597	599.825		10.6	4577.47
5.109	101.17		5.606	2310.97		5.109	368.335		5.607	600.945		10.62	4576.45
5.119	101.205		5.616	2311.72		5.119	368.37		5.617	601.995		10.64	4575.63
5.129	101.31		5.626	2312.57		5.129	368.475		5.627	603.01		10.66	4574.97
5.139	101.31		5.636	2313.55		5.139	368.545		5.637	604.095		10.68	4574.43
5.149	101.275		5.646	2314.55		5.149	368.615		5.647	605.25		10.7	4574.03
5.159	101.24		5.656	2315.5		5.159	368.685		5.657	606.44		10.72	4573.66
5.169	101.275		5.666	2316.47		5.169	368.685		5.667	607.665		10.74	4573.35
5.179	101.31		5.676	2317.53		5.179	368.755		5.677	608.995		10.76	4573.1
5.189	101.275		5.686	2318.6		5.189	368.755		5.687	610.29		10.78	4572.89
5.199	101.24		5.696	2319.62		5.199	368.79		5.697	611.445		10.8	4572.73
5.209	101.24		5.706	2320.6		5.209	368.825		5.707	612.46		10.82	4572.46
5.219	101.24		5.716	2321.5		5.219	368.825		5.717	613.51		10.84	4572.42
5.229	101.24		5.726	2322.43		5.229	368.79		5.727	614.7		10.86	4572.48
5.239	101.275		5.736	2323.43		5.239	368.79		5.737	615.89		10.88	4572.69
5.249	101.24		5.746	2324.47		5.249	368.79		5.747	617.08		10.9	4573.1
5.259	101.275		5.756	2325.5		5.259	368.755		5.757	618.445		10.92	4573.69
5.269	101.345		5.766	2326.5		5.269	368.72		5.767	619.985		10.94	4574.15
5.279	101.38		5.776	2327.62		5.279	368.755		5.777	621.49		10.96	4573.96
5.289	101.38		5.786	2328.93		5.289	368.79		5.787	622.82		10.98	4573.26
5.299	101.345		5.796	2330.25		5.299	368.825		5.797	624.22		11	4572.58
5.309	101.345		5.806	2331.5		5.309	368.86		5.807	625.795		11.02	4572.11
5.319	101.415		5.816	2332.8		5.319	368.965		5.817	627.475		11.04	4571.81
5.329	101.45		5.826	2334.2		5.329	369.07		5.827	629.12		11.06	4571.64
5.339	101.485		5.836	2335.65		5.339	369.14		5.837	630.695		11.08	4571.55
5.349	101.52		5.846	2336.85		5.349	369.245		5.847	632.27		11.1	4571.52
5.359	101.59		5.856	2337.93		5.359	369.49		5.857	633.775		11.12	4571.53
5.369	101.87		5.866	2339.2		5.369	369.98		5.867	635.245		11.14	4571.6
5.379	102.255		5.876	2340.65		5.379	370.645		5.877	636.785		11.16	4571.74
5.389	102.535		5.886	2342.15		5.389	371.485		5.887	638.5		11.18	4572
5.399	102.71		5.896	2343.65		5.399	372.395		5.897	640.285		11.2	4572.47
5.409	102.85		5.906	2345.15		5.409	373.305		5.907	641.965		11.22	4573.29
5.419	102.955		5.916	2346.53		5.419	373.935		5.917	643.68		11.24	4574.58
5.429	103.095		5.926	2347.9		5.429	374.25		5.927	645.465		11.26	4576.25
5.439	103.235		5.936	2349.38		5.439	374.25		5.937	647.32		11.28	4577.47
5.449	103.34		5.946	2350.85		5.449	373.83		5.947	649.14		11.3	4577.06
5.459	103.445		5.956	2352.3		5.459	373.13		5.957	650.925		11.32	4575.6
5.469	103.62		5.966	2353.82		5.469	372.43		5.967	652.675		11.34	4574.33
5.479	103.76		5.976	2355.4		5.479	371.87		5.977	654.46		11.36	4573.64
5.489	103.9		5.986	2356.97		5.489	371.52		5.987	656.35		11.38	4573.38
5.499	104.005		5.996	2358.57		5.499	371.31		5.997	658.31		11.4	4573.11
5.509	104.11		6.006	2360.22		5.509	371.17		6.007	660.235		11.42	4572.6
5.519	104.145		6.016	2361.95		5.519	371.135		6.017	662.16		11.44	4572.06
5.529	104.18		6.026	2363.6		5.529	371.1		6.027	664.12		11.46	4571.66
5.539	104.18		6.036	2365.32		5.539	370.995		6.037	666.185		11.48	4571.39
5.549	104.18		6.046	2367.28		5.549	370.925		6.047	668.355		11.5	4571.24
5.559	104.18		6.056	2369.25		5.559	370.96		6.057	670.63		11.52	4571.15
5.569	104.215		6.066	2371.07		5.569	371.03		6.067	673.01		11.54	4571.1
5.579	104.215		6.076	2372.82		5.579	370.995		6.077	675.425		11.56	4571.07
5.589	104.145		6.086	2374.68		5.589	370.96		6.087	677.84		11.58	4571.08
5.599	104.11		6.096	2376.6		5.599	370.995		6.097	680.22		11.6	4571.1
5.609	104.145		6.106	2378.55		5.609	371.065		6.107	682.6		11.62	4571.14
5.619	104.25		6.116	2380.5		5.619	371.17		6.117	685.05		11.64	4571.21
5.629	104.39		6.126	2382.47		5.629	371.275		6.127	687.71		11.66	4571.32
5.639	104.46		6.136	2384.47		5.639	371.38		6.137	690.615		11.68	4571.47
5.649	104.495		6.146	2386.5		5.649	371.485		6.147	693.73		11.7	4571.69
5.659	104.635		6.156	2388.6		5.659	371.625		6.157	696.915		11.72	4572.05
5.669	104.74		6.166	2390.72		5.669	371.765		6.167	700.485		11.74	4572.64
5.679	104.845		6.176	2392.82		5.679	371.87		6.177	704.685		11.76	4573.61
5.689	104.88		6.186	2394.9		5.689	371.94		6.187	709.515		11.78	4575.13
5.699	105.02		6.196	2396.95		5.699	372.08		6.197	715.36		11.8	4577.13
5.709	105.265		6.206	2399.03		5.709	372.29		6.207	722.43		11.82	4578.56
5.719	105.58		6.216	2401.22		5.719	372.605		6.217	731.215		11.84	4578.32
5.729	106		6.226	2403.43		5.729	373.13		6.227	741.505		11.86	4576.61
5.739	106.665		6.236	2405.55		5.739	374.005		6.237	751.34		11.88	4574.94
5.749	107.4		6.246	2407.7		5.749	374.845		6.247	757.395		11.9	4573.85
5.759	107.785		6.256	2409.88		5.759	375.16		6.257	757.185		11.92	4573.31
5.769	107.855		6.266	2412.18		5.769	375.125		6.267	751.935		11.94	4573.16
5.779	107.82		6.276	2414.57		5.779	374.88		6.277	745.705		11.96	4573.33
5.789	107.435		6.286	2417		5.789	374.32		6.287	741.505		11.98	4573.74
5.799	106.77		6.296	2419.47		5.799	373.62		6.297	739.72		12	4574.45
5.809	106.14		6.306	2421.93		5.809	373.06		6.307	739.37		12.02	4575.63
5.819	105.825		6.316	2424.32		5.819	372.78		6.317	739.895		12.04	4577.62
5.829	105.72		6.326	2426.72		5.829	372.71		6.327	741.085		12.06	4581.05
5.839	105.72		6.336	2429.18		5.839	372.745		6.337	742.59		12.08	4586.75
5.849	105.825		6.346	2431.57		5.849	372.85		6.347	744.305		12.1	4595.42
5.859	106		6.356	2433.85		5.859	373.025		6.357	746.3		12.12	4605.85
5.869	106.28		6.366	2436.05		5.869	373.305		6.367	748.575		12.14	4611.61
5.879	106.665		6.376	2438.35		5.879	373.585		6.377	750.92		12.16	4606.44
5.889	106.98		6.386	2440.78		5.889	373.9		6.387	753.3		12.18	4596.01
5.899	107.26		6.396	2443.2		5.899	374.18		6.397	755.68		12.2	4587.11
5.909	107.54		6.406	2445.6		5.909	374.425		6.407	758.095		12.22	4581.18
5.919	107.855		6.416	2447.97		5.919	374.565		6.417	760.44		12.24	4577.59
5.929	108.1		6.426	2450.35		5.929	374.775		6.427	762.715		12.26	4575.46
5.939	108.31		6.436	2452.65		5.939	375.02		6.437	764.955		12.28	4574.14
5.949	108.59		6.446	2454.9		5.949	375.23		6.447	767.37		12.3	4573.28
5.959	108.94		6.456	2457.15		5.959	375.44		6.457	769.855		12.32	4572.68
5.969	109.22		6.466	2459.38		5.969	375.545		6.467	772.375		12.34	4572.24
5.979	109.36		6.476	2461.57		5.979	375.58		6.477	774.755		12.36	4571.92
5.989	109.465		6.486	2463.88		5.989	375.58		6.487	777.1		12.38	4571.66
5.999	109.605		6.496	2466.25		5.999	375.65		6.497	779.585		12.4	4571.47
6.009	109.675		6.506	2468.62		6.009	375.72		6.507	782.07		12.42	4571.32
6.019	109.675		6.516	2470.97		6.019	375.79		6.517	784.45		12.44	4571.2
6.029	109.675		6.526	2473.2		6.029	375.825		6.527	786.935		12.46	4571.11
6.039	109.745		6.536	2475.3		6.039	375.825		6.537	789.42		12.48	4571.05
6.049	109.745		6.546	2477.55		6.049	375.895		6.547	791.975		12.5	4571.01
6.059	109.78		6.556	2479.9		6.059	375.965		6.557	794.46		12.52	4571
6.069	109.885		6.566	2482.18		6.069	376.105		6.567	796.875		12.54	4571.03
6.079	109.99		6.576	2484.53		6.079	376.245		6.577	799.255		12.56	4571.12
6.089	110.025		6.586	2486.9		6.089	376.315		6.587	801.74		12.58	4571.3
6.099	109.99		6.596	2489.1		6.099	376.385		6.597	804.26		12.6	4571.6
6.109	110.025		6.606	2491.12		6.109	376.525		6.607	806.815		12.62	4572
6.119	110.2		6.616	2493.18		6.119	376.735		6.617	809.265		12.64	4572.34
6.129	110.41		6.626	2495.28		6.129	376.91		6.627	811.54		12.66	4572.26
6.139	110.515		6.636	2497.35		6.139	376.98		6.637	813.815		12.68	4571.89
6.149	110.62		6.646	2499.4		6.149	377.155		6.647	816.125		12.7	4571.53
6.159	110.725		6.656	2501.45		6.159	377.435		6.657	818.575		12.72	4571.29
6.169	110.865		6.666	2503.57		6.169	377.715		6.667	821.165		12.74	4571.19
6.179	111.005		6.676	2505.82		6.179	377.995		6.677	823.755		12.76	4571.17
6.189	111.11		6.686	2507.97		6.189	378.345		6.687	826.205		12.78	4571.23
6.199	111.285		6.696	2510		6.199	378.695		6.697	828.62		12.8	4571.37
6.209	111.425		6.706	2512.03		6.209	379.115		6.707	831.035		12.82	4571.61
6.219	111.53		6.716	2514.03		6.219	379.675		6.717	833.555		12.84	4572.02
6.229	111.635		6.726	2516.1		6.229	380.41		6.727	836.25		12.86	4572.73
6.239	111.81		6.736	2518.28		6.239	381.18		6.737	839.12		12.88	4573.91
6.249	111.915		6.746	2520.45		6.249	382.055		6.747	842.095		12.9	4575.69
6.259	112.02		6.756	2522.57		6.259	382.965		6.757	845.245		12.92	4577.88
6.269	112.125		6.766	2524.8		6.269	383.63		6.767	848.64		12.94	4579.24
6.279	112.3		6.776	2527.2		6.279	383.945		6.777	852.49		12.96	4578.58
6.289	112.545		6.786	2529.53		6.289	383.875		6.787	856.9		12.98	4577.07
6.299	112.79		6.796	2531.88		6.299	383.385		6.797	861.485		13	4576.12
6.309	112.965		6.806	2534.22		6.309	382.545		6.807	865.545		13.02	4575.85
6.319	113.14		6.816	2536.75		6.319	381.67		6.817	868.59		13.04	4575.53
6.329	113.245		6.826	2539.47		6.329	381.04		6.827	870.725		13.06	4574.56
6.339	113.315		6.836	2542.25		6.339	380.69		6.837	872.58		13.08	4573.42
6.349	113.525		6.846	2544.82		6.349	380.585		6.847	874.715		13.1	4572.55
6.359	113.91		6.856	2547.32		6.359	380.655		6.857	877.34		13.12	4572
6.369	114.365		6.866	2549.95		6.369	380.865		6.867	880.28		13.14	4571.68
6.379	114.925		6.876	2552.85		6.379	381.25		6.877	883.64		13.16	4571.52
6.389	115.52		6.886	2555.93		6.389	381.635		6.887	887.455		13.18	4571.45
6.399	115.975		6.896	2559.07		6.399	381.915		6.897	891.305		13.2	4571.46
6.409	116.29		6.906	2562.28		6.409	382.09		6.907	895.295		13.22	4571.53
6.419	116.675		6.916	2565.5		6.419	382.335		6.917	899.67		13.24	4571.67
6.429	117.025		6.926	2568.8		6.429	382.545		6.927	904.255		13.26	4571.89
6.439	117.34		6.936	2572.22		6.439	382.72		6.937	908.91		13.28	4572.25
6.449	117.69		6.946	2575.82		6.449	382.93		6.947	913.81		13.3	4572.81
6.459	118.11		6.956	2579.53		6.459	383.21		6.957	918.78		13.32	4573.75
6.469	118.495		6.966	2583.53		6.469	383.49		6.967	923.82		13.34	4575.37
6.479	118.775		6.976	2587.72		6.479	383.665		6.977	929.07		13.36	4578.03
6.489	118.915		6.986	2591.97		6.489	383.875		6.987	934.6		13.38	4581.95
6.499	119.09		6.996	2596.45		6.499	384.05		6.997	940.375		13.4	4586.36
6.509	119.3		7.006	2601.05		6.509	384.19		7.007	946.325		13.42	4588.12
6.519	119.51		7.016	2605.82		6.519	384.33		7.017	952.38		13.44	4585.3
6.529	119.685		7.026	2610.8		6.529	384.4		7.027	958.715		13.46	4580.9
6.539	119.79		7.036	2615.93		6.539	384.4		7.037	965.295		13.48	4577.41
6.549	119.895		7.046	2621.28		6.549	384.4		7.047	972.12		13.5	4575.18
6.559	119.93		7.056	2626.75		6.559	384.47		7.057	979.155		13.52	4573.92
6.569	119.965		7.066	2632.45		6.569	384.54		7.067	986.295		13.54	4573.28
6.579	120		7.076	2638.35		6.579	384.645		7.077	993.61		13.56	4573.05
6.589	120.035		7.086	2644.38		6.589	384.785		7.087	1000.89		13.58	4573.14
6.599	120.105		7.096	2650.5		6.599	384.925		7.097	1008.31		13.6	4573.57
6.609	120.245		7.106	2656.7		6.609	385.065		7.107	1015.98		13.62	4574.6
6.619	120.525		7.116	2663.03		6.619	385.275		7.117	1023.64		13.64	4576.43
6.629	120.84		7.126	2669.4		6.629	385.555		7.127	1031.31		13.66	4579.17
6.639	121.155		7.136	2675.8		6.639	385.8		7.137	1039.04		13.68	4582.14
6.649	121.33		7.146	2682.15		6.649	385.975		7.147	1046.6		13.7	4583.04
6.659	121.47		7.156	2688.53		6.659	386.15		7.157	1054.06		13.72	4580.88
6.669	121.645		7.166	2694.97		6.669	386.29		7.167	1061.65		13.74	4577.95
6.679	121.89		7.176	2701.32		6.679	386.5		7.177	1069.21		13.76	4575.78
6.689	122.135		7.186	2707.47		6.689	386.745		7.187	1076.45		13.78	4574.43
6.699	122.415		7.196	2713.55		6.699	386.99		7.197	1083.56		13.8	4573.43
6.709	122.695		7.206	2719.4		6.709	387.27		7.207	1090.42		13.82	4572.6
6.719	123.01		7.216	2724.82		6.719	387.55		7.217	1096.62		13.84	4571.99
6.729	123.325		7.226	2730.05		6.729	387.795		7.227	1102.29		13.86	4571.57
6.739	123.605		7.236	2735.15		6.739	388.075		7.237	1107.95		13.88	4571.3
6.749	123.85		7.246	2739.88		6.749	388.355		7.247	1113.35		13.9	4571.12
6.759	124.13		7.256	2744.15		6.759	388.6		7.257	1118.53		13.92	4571
6.769	124.445		7.266	2748.2		6.769	388.845		7.267	1123.46		13.94	4570.92
6.779	124.83		7.276	2752.15		6.779	389.16		7.277	1127.97		13.96	4570.88
6.789	125.18		7.286	2755.8		6.789	389.545		7.287	1132.17		13.98	4570.87
6.799	125.53		7.296	2759.15		6.799	390		7.297	1136.34		14	4570.9
6.809	125.915		7.306	2762.18		6.809	390.455		7.307	1140.26		14.02	4570.97
6.819	126.335		7.316	2764.9		6.819	390.91		7.317	1143.65		14.04	4571.11
6.829	126.755		7.326	2767.55		6.829	391.435		7.327	1146.94		14.06	4571.38
6.839	127.21		7.336	2770.2		6.839	391.96		7.337	1150.34		14.08	4571.85
6.849	127.805		7.346	2772.68		6.849	392.45		7.347	1153.56		14.1	4572.59
6.859	128.54		7.356	2775.05		6.859	392.975		7.357	1156.5		14.12	4573.59
6.869	129.485		7.366	2777.3		6.869	393.605		7.367	1159.51		14.14	4574.38
6.879	130.465		7.376	2779.32		6.879	394.235		7.377	1162.66		14.16	4574.2
6.889	131.445		7.386	2781.47		6.889	394.795		7.387	1165.74		14.18	4573.26
6.899	132.285		7.396	2783.93		6.899	395.32		7.397	1168.96		14.2	4572.35
6.909	133.125		7.406	2786.53		6.909	395.915		7.407	1172.46		14.22	4571.73
6.919	133.825		7.416	2789.22		6.919	396.51		7.417	1175.99		14.24	4571.37
6.929	134.595		7.426	2792.05		6.929	397.14		7.427	1179.78		14.26	4571.2
6.939	135.575		7.436	2795.03		6.939	397.91		7.437	1183.77		14.28	4571.18
6.949	136.625		7.446	2798.07		6.949	398.68		7.447	1187.79		14.3	4571.25
6.959	137.605		7.456	2801.2		6.959	399.485		7.457	1191.82		14.32	4571.45
6.969	138.62		7.466	2804.6		6.969	400.325		7.467	1196.26		14.34	4571.83
6.979	139.53		7.476	2808		6.979	401.165		7.477	1201.19		14.36	4572.47
6.989	140.335		7.486	2811.75		6.989	401.97		7.487	1206.55		14.38	4573.4
6.999	141.105		7.496	2816.05		6.999	402.705		7.497	1212.05		14.4	4574.37
7.009	141.98		7.506	2820.7		7.009	403.475		7.507	1217.82		14.42	4574.81
7.019	142.925		7.516	2825.65		7.019	404.245		7.517	1224.22		14.44	4574.75
7.029	143.765		7.526	2830.85		7.029	404.98		7.527	1230.98		14.46	4574.92
7.039	144.465		7.536	2836.55		7.039	405.645		7.537	1238.22		14.48	4575.45
7.049	145.2		7.546	2842.85		7.049	406.38		7.547	1246.35		14.5	4575.55
7.059	146.04		7.556	2849.45		7.059	407.185		7.557	1255.13		14.52	4574.62
7.069	146.985		7.566	2856.25		7.069	408.095		7.567	1264.51		14.54	4573.35
7.079	147.86		7.576	2863.3		7.079	409.075		7.577	1274.69		14.56	4572.35
7.089	148.875		7.586	2870.47		7.089	410.055		7.587	1285.93		14.58	4571.7
7.099	149.995		7.596	2878.03		7.099	411.035		7.597	1298.85		14.6	4571.32
7.109	151.15		7.606	2885.65		7.109	411.98		7.607	1314.17		14.62	4571.1
7.119	152.375		7.616	2893.4		7.119	412.96		7.617	1332.55		14.64	4570.99
7.129	153.53		7.626	2901.75		7.129	413.94		7.627	1354.18		14.66	4570.94
7.139	154.65		7.636	2910.47		7.139	414.885		7.637	1377.98		14.68	4570.94
7.149	155.7		7.646	2919.43		7.149	415.83		7.647	1400.13		14.7	4571
7.159	156.715		7.656	2928.62		7.159	416.775		7.657	1415.15		14.72	4571.12
7.169	157.625		7.666	2937.8		7.169	417.685		7.667	1420.26		14.74	4571.36
7.179	158.71		7.676	2946.82		7.179	418.595		7.677	1418.55		14.76	4571.78
7.189	159.935		7.686	2955.85		7.189	419.505		7.687	1416.38		14.78	4572.5
7.199	160.985		7.696	2965.25		7.199	420.275		7.697	1417.42		14.8	4573.6
7.209	161.825		7.706	2974.85		7.209	420.835		7.707	1422.33		14.82	4574.93
7.219	162.455		7.716	2984.1		7.219	421.255		7.717	1429.88		14.84	4575.7
7.229	162.84		7.726	2993.38		7.229	421.675		7.727	1438.88		14.86	4575.09
7.239	163.12		7.736	3003.12		7.239	422.025		7.737	1448.79		14.88	4573.8
7.249	163.33		7.746	3012.75		7.249	422.235		7.747	1459.11		14.9	4572.73
7.259	163.54		7.756	3021.55		7.259	422.445		7.757	1469.47		14.92	4572.08
7.269	163.785		7.766	3029.62		7.269	422.62		7.767	1479.69		14.94	4571.74
7.279	163.995		7.776	3037.47		7.279	422.795		7.777	1489.38		14.96	4571.66
7.289	164.135		7.786	3045.65		7.289	422.865		7.787	1499.01		14.98	4571.8
7.299	164.17		7.796	3053.88		7.299	422.83		7.797	1509.37		15	4572.18
7.309	164.03		7.806	3061.15		7.309	422.76		7.807	1519.41		15.02	4572.92
7.319	163.785		7.816	3067.1		7.319	422.62		7.817	1527.88		15.04	4574.2
7.329	163.33		7.826	3071.85		7.329	422.375		7.827	1535.06		15.06	4576.06
7.339	162.875		7.836	3075.65		7.339	422.095		7.837	1541.18		15.08	4577.94
7.349	162.63		7.846	3078.47		7.349	421.885		7.847	1546.05		15.1	4578.27
7.359	162.525		7.856	3080.25		7.359	421.85		7.857	1549.72		15.12	4576.65
7.369	162.595		7.866	3080.6		7.369	421.92		7.867	1551.86		15.14	4574.62
7.379	162.735		7.876	3079.32		7.379	421.955		7.877	1552.7		15.16	4573.08
7.389	162.805		7.886	3077.2		7.389	421.885		7.887	1552.38		15.18	4572.11
7.399	162.805		7.896	3074.68		7.399	421.78		7.897	1550.74		15.2	4571.53
7.409	162.665		7.906	3071.28		7.409	421.57		7.907	1548.01		15.22	4571.19
7.419	162.35		7.916	3066.45		7.419	421.325		7.917	1544.4		15.24	4570.97
7.429	162.07		7.926	3060.07		7.429	421.15		7.927	1539.12		15.26	4570.83
7.439	161.965		7.936	3052.9		7.439	421.08		7.937	1532.22		15.28	4570.74
7.449	161.755		7.946	3045.32		7.449	420.975		7.947	1524.38		15.3	4570.68
7.459	161.51		7.956	3037.32		7.459	420.73		7.957	1516.02		15.32	4570.64
7.469	161.265		7.966	3029.28		7.469	420.555		7.967	1507.03		15.34	4570.62
7.479	161.02		7.976	3020.93		7.479	420.345		7.977	1497.37		15.36	4570.62
7.489	160.74		7.986	3011.88		7.489	420.135		7.987	1487.32		15.38	4570.64
7.499	160.46		7.996	3002.4		7.499	419.995		7.997	1476.82		15.4	4570.68
7.509	160.285		8.006	2992.8		7.509	419.96		8.007	1465.9		15.42	4570.77
7.519	160.285		8.016	2983.18		7.519	419.995		8.017	1455.22		15.44	4570.93
7.529	160.285		8.026	2973.57		7.529	419.89		8.027	1444.9		15.46	4571.16
7.539	160.04		8.036	2964.45		7.539	419.645		8.037	1435.45		15.48	4571.47
7.549	159.655		8.046	2955.88		7.549	419.33		8.047	1427.51		15.5	4571.72
7.559	159.34		8.056	2947.3		7.559	419.19		8.057	1420.92		15.52	4571.71
7.569	159.13		8.066	2938.65		7.569	419.19		8.067	1416.27		15.54	4571.55
7.579	159.025		8.076	2930.25		7.579	419.33		8.077	1414.45		15.56	4571.44
7.589	159.13		8.086	2922.18		7.589	419.61		8.087	1415.43		15.58	4571.44
7.599	159.27		8.096	2914.22		7.599	420.065		8.097	1418.27		15.6	4571.59
7.609	159.62		8.106	2906.43		7.609	420.59		8.107	1420.75		15.62	4571.9
7.619	160.075		8.116	2898.85		7.619	421.325		8.117	1418.58		15.64	4572.46
7.629	160.6		8.126	2891.68		7.629	422.305		8.127	1407.38		15.66	4573.44
7.639	161.125		8.136	2884.97		7.639	423.355		8.137	1386.9		15.68	4575.1
7.649	161.65		8.146	2878.68		7.649	424.51		8.147	1362.3		15.7	4577.72
7.659	162.14		8.156	2872.7		7.659	425.735		8.157	1339.34		15.72	4581.19
7.669	162.665		8.166	2866.93		7.669	426.855		8.167	1319.91		15.74	4583.95
7.679	163.26		8.176	2861.18		7.679	427.835		8.177	1303.64		15.76	4583.32
7.689	163.925		8.186	2855.95		7.689	428.78		8.187	1289.85		15.78	4580.06
7.699	164.66		8.196	2851.32		7.699	429.375		8.197	1278.02		15.8	4576.85
7.709	165.29		8.206	2846.97		7.709	429.48		8.207	1267.87		15.82	4574.61
7.719	165.885		8.216	2842.9		7.719	429.095		8.217	1259.33		15.84	4573.19
7.729	166.55		8.226	2839.28		7.729	428.5		8.227	1251.81		15.86	4572.31
7.739	167.25		8.236	2836.05		7.739	427.975		8.237	1244.98		15.88	4571.76
7.749	167.985		8.246	2832.93		7.749	427.765		8.247	1238.86		15.9	4571.41
7.759	168.93		8.256	2830.05		7.759	427.87		8.257	1233.36		15.92	4571.17
7.769	169.84		8.266	2827.5		7.769	428.01		8.267	1228.57		15.94	4571.01
7.779	170.575		8.276	2825.25		7.779	428.115		8.277	1224.26		15.96	4570.89
7.789	171.1		8.286	2823.2		7.789	428.255		8.287	1220.2		15.98	4570.81
7.799	171.52		8.296	2821.45		7.799	428.465		8.297	1216.7		16	4570.76
7.809	171.975		8.306	2820.15		7.809	428.71		8.307	1214.01		16.02	4570.73
7.819	172.43		8.316	2819.2		7.819	428.99		8.317	1211.69		16.04	4570.71
7.829	172.745		8.326	2818.25		7.829	429.165		8.327	1209.6		16.06	4570.72
7.839	173.06		8.336	2817.3		7.839	429.34		8.337	1207.63		16.08	4570.74
7.849	173.445		8.346	2816.47		7.849	429.55		8.347	1205.95		16.1	4570.79
7.859	173.9		8.356	2815.72		7.859	429.865		8.357	1204.8		16.12	4570.86
7.869	174.495		8.366	2815.1		7.869	430.355		8.367	1203.92		16.14	4570.93
7.879	174.88		8.376	2814.75		7.879	430.81		8.377	1202.88		16.16	4570.99
7.889	175.02		8.386	2814.6		7.889	430.985		8.387	1201.3		16.18	4571.06
7.899	175.125		8.396	2814.57		7.899	430.915		8.397	1199.72		16.2	4571.17
7.909	175.125		8.406	2814.72		7.909	430.81		8.407	1198.71		16.22	4571.34
7.919	175.055		8.416	2814.88		7.919	430.67		8.417	1198.26		16.24	4571.6
7.929	174.74		8.426	2814.95		7.929	430.32		8.427	1197.94		16.26	4571.99
7.939	174.25		8.436	2814.97		7.939	429.9		8.437	1197.77		16.28	4572.61
7.949	173.83		8.446	2815.05		7.949	429.515		8.447	1197.8		16.3	4573.62
7.959	173.41		8.456	2815.32		7.959	429.095		8.457	1197.9		16.32	4575.24
7.969	172.885		8.466	2815.68		7.969	428.71		8.467	1197.97		16.34	4577.63
7.979	172.36		8.476	2816.18		7.979	428.29		8.477	1198.01		16.36	4580.44
7.989	171.765		8.486	2816.93		7.989	427.765		8.487	1198.22		16.38	4582.36
7.999	171.135		8.496	2817.5		7.999	427.24		8.497	1198.61		16.4	4583.06
8.009	170.435		8.506	2817.93		8.009	426.715		8.507	1199.13		16.42	4584.12
8.019	169.7		8.516	2818.65		8.019	426.12		8.517	1199.9		16.44	4585.53
8.029	168.755		8.526	2819.5		8.029	425.385		8.527	1200.85		16.46	4584.8
8.039	167.6		8.536	2820.25		8.039	424.58		8.537	1201.65		16.48	4581.44
8.049	166.445		8.546	2821.12		8.049	423.845		8.547	1202.66		16.5	4577.85
8.059	165.535		8.556	2822.1		8.059	423.355		8.557	1204.03		16.52	4575.24
8.069	164.835		8.566	2823.1		8.069	423.075		8.567	1205.39		16.54	4573.58
8.079	164.135		8.576	2824.15		8.079	423.005		8.577	1206.52		16.56	4572.58
8.089	163.505		8.586	2825.2		8.089	423.11		8.587	1207.67		16.58	4571.96
8.099	162.98		8.596	2826.38		8.099	423.39		8.597	1208.86		16.6	4571.57
8.109	162.455		8.606	2827.65		8.109	423.775		8.607	1210.15		16.62	4571.3
8.119	161.895		8.616	2828.62		8.119	424.055		8.617	1211.48		16.64	4571.1
8.129	161.37		8.626	2829.4		8.129	424.335		8.627	1212.67		16.66	4570.96
8.139	161.02		8.636	2830.43		8.139	424.72		8.637	1213.97		16.68	4570.86
8.149	160.775		8.646	2831.75		8.149	425.07		8.647	1215.47		16.7	4570.78
8.159	160.495		8.656	2833.03		8.159	425.14		8.657	1217.19		16.72	4570.73
8.169	160.145		8.666	2834.22		8.169	424.93		8.667	1219.01		16.74	4570.7
8.179	159.9		8.676	2835.4		8.179	424.125		8.677	1220.8		16.76	4570.69
8.189	159.865		8.686	2836.53		8.189	422.865		8.687	1222.44		16.78	4570.69
8.199	159.865		8.696	2837.7		8.199	421.535		8.697	1224.15		16.8	4570.72
8.209	159.655		8.706	2839.12		8.209	420.205		8.707	1226.01		16.82	4570.76
8.219	159.48		8.716	2840.35		8.219	419.085		8.717	1227.87		16.84	4570.85
8.229	159.48		8.726	2841.3		8.229	418.28		8.727	1229.76		16.86	4570.99
8.239	159.585		8.736	2842.28		8.239	417.79		8.737	1231.86		16.88	4571.23
8.249	159.725		8.746	2843.32		8.249	417.44		8.747	1234.48		16.9	4571.65
8.259	159.69		8.756	2844.55		8.259	417.125		8.757	1237.84		16.92	4572.35
8.269	159.795		8.766	2845.93		8.269	416.915		8.767	1241.76		16.94	4573.42
8.279	160.04		8.776	2847.3		8.279	416.81		8.777	1246.13		16.96	4574.72
8.289	160.145		8.786	2848.45		8.289	416.67		8.787	1251.56		16.98	4575.53
8.299	160.145		8.796	2849.57		8.299	416.6		8.797	1258.63		17	4575.18
8.309	160.32		8.806	2850.9		8.309	416.67		8.807	1267.28		17.02	4574.37
8.319	160.635		8.816	2852.3		8.319	416.775		8.817	1277.21		17.04	4573.77
8.329	160.81		8.826	2853.68		8.329	416.915		8.827	1287.09		17.06	4573.2
8.339	160.915		8.836	2855.03		8.339	416.95		8.837	1294.51		17.08	4572.47
8.349	161.16		8.846	2856.47		8.349	416.985		8.847	1297.27		17.1	4571.79
8.359	161.685		8.856	2857.95		8.359	417.23		8.857	1294.71		17.12	4571.32
8.369	162.35		8.866	2859.32		8.369	417.65		8.867	1288.69		17.14	4571.02
8.379	162.91		8.876	2860.55		8.379	418		8.877	1282.22		17.16	4570.85
8.389	163.4		8.886	2861.78		8.389	418.315		8.887	1277.14		17.18	4570.75
8.399	163.89		8.896	2863.28		8.399	418.56		8.897	1273.96		17.2	4570.71
8.409	164.345		8.906	2864.82		8.409	418.805		8.907	1272.32		17.22	4570.7
8.419	164.73		8.916	2866.38		8.419	418.98		8.917	1271.89		17.24	4570.77
8.429	165.08		8.926	2868.03		8.429	419.19		8.927	1272.14		17.26	4570.92
8.439	165.36		8.936	2869.57		8.439	419.295		8.937	1272.81		17.28	4571.2
8.449	165.5		8.946	2870.85		8.449	419.365		8.947	1273.89		17.3	4571.66
8.459	165.605		8.956	2872.03		8.459	419.47		8.957	1275.29		17.32	4572.29
8.469	165.78		8.966	2873.38		8.469	419.575		8.967	1276.8		17.34	4572.83
8.479	165.92		8.976	2874.8		8.479	419.54		8.977	1278.51		17.36	4572.75
8.489	165.955		8.986	2876.12		8.489	419.505		8.987	1280.61		17.38	4572.14
8.499	165.885		8.996	2877.47		8.499	419.47		8.997	1282.67		17.4	4571.52
8.509	165.815		9.006	2878.95		8.509	419.47		9.007	1284.85		17.42	4571.07
8.519	165.71		9.016	2880.55		8.519	419.435		9.017	1287.12		17.44	4570.8
8.529	165.465		9.026	2881.95		8.529	419.33		9.027	1289.26		17.46	4570.66
8.539	165.08		9.036	2883.32		8.539	419.085		9.037	1291.49		17.48	4570.59
8.549	164.59		9.046	2885.15		8.549	418.91		9.047	1294.12		17.5	4570.58
8.559	164.17		9.056	2887.25		8.559	418.735		9.057	1297.03		17.52	4570.62
8.569	163.855		9.066	2889.3		8.569	418.525		9.067	1300.04		17.54	4570.7
8.579	163.575		9.076	2891.07		8.579	418.35		9.077	1302.97		17.56	4570.77
8.589	163.435		9.086	2892.82		8.589	418.245		9.087	1306.06		17.58	4570.74
8.599	163.225		9.096	2894.55		8.599	418.21		9.097	1309.38		17.6	4570.63
8.609	162.98		9.106	2896.15		8.609	418.245		9.107	1312.81		17.62	4570.54
8.619	162.91		9.116	2897.72		8.619	418.28		9.117	1316.31		17.64	4570.47
8.629	162.91		9.126	2899.55		8.629	418.385		9.127	1319.91		17.66	4570.44
8.639	162.98		9.136	2901.6		8.639	418.525		9.137	1324.08		17.68	4570.43
8.649	163.155		9.146	2903.72		8.649	418.7		9.147	1328.91		17.7	4570.44
8.659	163.19		9.156	2905.72		8.659	418.805		9.157	1334.19		17.72	4570.46
8.669	163.12		9.166	2907.85		8.669	418.805		9.167	1340.21		17.74	4570.49
8.679	163.19		9.176	2910.25		8.679	418.805		9.177	1347.14		17.76	4570.54
8.689	163.33		9.186	2912.7		8.689	418.91		9.187	1355.23		17.78	4570.61
8.699	163.4		9.196	2915.03		8.699	419.015		9.197	1365.31		17.8	4570.71
8.709	163.505		9.206	2917.18		8.709	419.155		9.207	1377.88		17.82	4570.87
8.719	163.645		9.216	2919.43		8.719	419.33		9.217	1391.91		17.84	4571.11
8.729	163.96		9.226	2922		8.729	419.61		9.227	1406.19		17.86	4571.52
8.739	164.275		9.236	2924.62		8.739	419.89		9.237	1419.42		17.88	4572.13
8.749	164.485		9.246	2927.22		8.749	420.065		9.247	1429.33		17.9	4572.89
8.759	164.73		9.256	2930		8.759	420.275		9.257	1433.24		17.92	4573.37
8.769	165.08		9.266	2932.88		8.769	420.625		9.267	1430.34		17.94	4573.13
8.779	165.325		9.276	2935.85		8.779	420.975		9.277	1423.23		17.96	4572.54
8.789	165.465		9.286	2939		8.789	421.185		9.287	1416.2		17.98	4572.07
8.799	165.71		9.296	2942.5		8.799	421.535		9.297	1412		18	4571.85
8.809	166.025		9.306	2946.22		8.809	422.06		9.307	1410.78		18.02	4571.86
8.819	166.27		9.316	2950.1		8.819	422.62		9.317	1411.27		18.04	4572.12
8.829	166.375		9.326	2954.07		8.829	423.11		9.327	1413.02		18.06	4572.66
8.839	166.585		9.336	2958.18		8.839	423.6		9.337	1415.85		18.08	4573.58
8.849	166.795		9.346	2962.5		8.849	424.23		9.347	1419.63		18.1	4575
8.859	167.285		9.356	2967.12		8.859	425.035		9.357	1424.11		18.12	4576.8
8.869	168.09		9.366	2971.93		8.869	426.015		9.367	1429.01		18.14	4578.51
8.879	168.93		9.376	2976.78		8.879	426.925		9.377	1434.33		18.16	4580.18
8.889	169.525		9.386	2981.85		8.889	427.45		9.387	1440.21		18.18	4582.26
8.899	169.84		9.396	2987.28		8.899	427.485		9.397	1446.65		18.2	4583.4
8.909	170.12		9.406	2992.8		8.909	427.24		9.407	1453.27		18.22	4581.69
8.919	170.505		9.416	2998.18		8.919	426.89		9.417	1459.98		18.24	4578.49
8.929	170.82		9.426	3003.62		8.929	426.47		9.427	1467.12		18.26	4575.77
8.939	170.995		9.436	3009.1		8.939	426.12		9.437	1474.55		18.28	4573.96
8.949	171.135		9.446	3014.5		8.949	425.84		9.447	1481.93		18.3	4572.87
8.959	171.345		9.456	3020		8.959	425.63		9.457	1489.32		18.32	4572.26
8.969	171.555		9.466	3025.68		8.969	425.595		9.467	1497.12		18.34	4571.92
8.979	171.625		9.476	3031.53		8.979	425.56		9.477	1505.52		18.36	4571.76
8.989	171.66		9.486	3037.57		8.989	425.525		9.487	1514.38		18.38	4571.74
8.999	171.73		9.496	3043.68		8.999	425.56		9.497	1523.51		18.4	4571.89
9.009	171.66		9.506	3049.78		9.009	425.56		9.507	1532.89		18.42	4572.26
9.019	171.275		9.516	3056.22		9.019	425.49		9.517	1542.65		18.44	4572.86
9.029	170.715		9.526	3062.82		9.029	425.21		9.527	1552.7		18.46	4573.58
9.039	170.085		9.536	3069.4		9.039	424.755		9.537	1562.95		18.48	4573.93
9.049	169.385		9.546	3076.15		9.049	424.335		9.547	1573.73		18.5	4573.55
9.059	168.72		9.556	3083.1		9.059	424.09		9.557	1584.93		18.52	4572.93
9.069	168.3		9.566	3090.03		9.069	424.055		9.567	1596.45		18.54	4572.51
9.079	167.915		9.576	3096.75		9.079	423.985		9.577	1608.6		18.56	4572.4
9.089	167.67		9.586	3103.55		9.089	424.02		9.587	1621.16		18.58	4572.63
9.099	167.495		9.596	3110.55		9.099	424.125		9.597	1633.38		18.6	4573.26
9.109	167.39		9.606	3117.6		9.109	424.23		9.607	1645.59		18.62	4574.46
9.119	167.215		9.616	3124.55		9.119	424.335		9.617	1658.47		18.64	4576.39
9.129	167.005		9.626	3131.43		9.129	424.51		9.627	1671.84		18.66	4578.85
9.139	166.83		9.636	3138.53		9.139	424.72		9.637	1685.53		18.68	4580.6
9.149	166.725		9.646	3145.88		9.149	424.86		9.647	1699.77		18.7	4580.12
9.159	166.585		9.656	3153.47		9.159	424.965		9.657	1714.37		18.72	4578.46
9.169	166.48		9.666	3161.35		9.169	425.14		9.667	1728.92		18.74	4577.03
9.179	166.48		9.676	3169.15		9.179	425.49		9.677	1743.38		18.76	4575.7
9.189	166.655		9.686	3177.25		9.189	425.98		9.687	1758.08		18.78	4574.36
9.199	166.97		9.696	3186.07		9.199	426.61		9.697	1773.27		18.8	4573.32
9.209	167.18		9.706	3195		9.209	427.31		9.707	1788.67		18.82	4572.67
9.219	167.285		9.716	3204.03		9.219	428.185		9.717	1804.17		18.84	4572.34
9.229	167.495		9.726	3213.53		9.229	429.165		9.727	1820.56		18.86	4572.23
9.239	167.74		9.736	3223.55		9.239	430.145		9.737	1837.85		18.88	4572.32
9.249	168.055		9.746	3234		9.249	430.915		9.747	1854.99		18.9	4572.63
9.259	168.265		9.756	3244.7		9.259	431.545		9.757	1872.08		18.92	4573.26
9.269	168.405		9.766	3255.82		9.269	432.14		9.767	1889.71		18.94	4574.4
9.279	168.685		9.776	3267.32		9.279	432.735		9.777	1907.63		18.96	4576.35
9.289	169.07		9.786	3279.53		9.289	433.225		9.787	1926.64		18.98	4579.29
9.299	169.385		9.796	3293.03		9.299	433.61		9.797	1946.77		19	4582.71
9.309	169.735		9.806	3306.82		9.309	433.855		9.807	1966.99		19.02	4584.32
9.319	170.225		9.816	3320.28		9.319	433.785		9.817	1986.63		19.04	4582.38
9.329	170.785		9.826	3333.65		9.329	433.47		9.827	2005.88		19.06	4579.02
9.339	171.17		9.836	3347.38		9.339	432.945		9.837	2025.06		19.08	4576.34
9.349	171.52		9.846	3361.32		9.349	432.49		9.847	2043.99		19.1	4574.71
9.359	172.255		9.856	3375.47		9.359	432.385		9.857	2062.65		19.12	4573.98
9.369	173.445		9.866	3389.72		9.369	432.805		9.867	2081.03		19.14	4573.98
9.379	174.495		9.876	3403.5		9.379	433.12		9.877	2098.74		19.16	4574.67
9.389	175.195		9.886	3416.8		9.389	433.4		9.887	2115.82		19.18	4576.03
9.399	176		9.896	3430.35		9.399	433.785		9.897	2132.61		19.2	4577.69
9.409	176.84		9.906	3443.9		9.409	434.17		9.907	2148.75		19.22	4578.32
9.419	177.4		9.916	3456		9.419	434.555		9.917	2163.24		19.24	4577.06
9.429	177.82		9.926	3467		9.429	434.905		9.927	2175.49		19.26	4575.12
9.439	178.275		9.936	3477.62		9.439	435.255		9.937	2186.97		19.28	4573.56
9.449	178.59		9.946	3488.05		9.449	435.605		9.947	2198.28		19.3	4572.54
9.459	178.625		9.956	3498.45		9.459	435.885		9.957	2208.64		19.32	4571.91
9.469	178.59		9.966	3508.72		9.469	436.13		9.967	2217.39		19.34	4571.54
9.479	178.695		9.976	3518.47		9.479	436.375		9.977	2225.16		19.36	4571.33
9.489	178.765		9.986	3527.12		9.489	436.585		9.987	2232.51		19.38	4571.21
9.499	178.695		9.996	3533.88		9.499	436.725		9.997	2238.56		19.4	4571.17
9.509	178.485		10.006	3540.03		9.509	436.935		10.007	2243.28		19.42	4571.2
9.519	178.17		10.016	3546.4		9.519	437.04		10.017	2247.31		19.44	4571.32
9.529	177.54		10.026	3552.05		9.529	436.9		10.027	2250.28		19.46	4571.58
9.539	176.735		10.036	3557.28		9.539	436.62		10.037	2252.24		19.48	4572.07
9.549	175.895		10.046	3562.05		9.549	436.41		10.047	2253.68		19.5	4572.86
9.559	175.16		10.056	3565.88		9.559	436.375		10.057	2254.07		19.52	4573.9
9.569	174.46		10.066	3568.32		9.569	436.235		10.067	2252.95		19.54	4574.66
9.579	173.83		10.076	3569.28		9.579	436.27		10.077	2250.28		19.56	4574.38
9.589	173.235		10.086	3569.35		9.589	436.515		10.087	2246.05		19.58	4573.39
9.599	172.71		10.096	3568.12		9.599	436.69		10.097	2240.62		19.6	4572.48
9.609	172.395		10.106	3564.95		9.609	436.655		10.107	2234.32		19.62	4571.91
9.619	172.045		10.116	3560.6		9.619	436.83		10.117	2227.05		19.64	4571.66
9.629	171.555		10.126	3555.62		9.629	437.11		10.127	2218.47		19.66	4571.68
9.639	171.1		10.136	3549.68		9.639	437.355		10.137	2208.99		19.68	4571.99
9.649	170.925		10.146	3542.88		9.649	437.495		10.147	2198.8		19.7	4572.57
9.659	170.925		10.156	3534.85		9.659	437.81		10.157	2188.12		19.72	4573.3
9.669	170.89		10.166	3525.35		9.669	438.3		10.167	2176.72		19.74	4573.62
9.679	170.68		10.176	3514.45		9.679	438.685		10.177	2164.85		19.76	4573.13
9.689	170.645		10.186	3503.03		9.689	439		10.187	2154.03		19.78	4572.31
9.699	170.82		10.196	3491.65		9.699	439.42		10.197	2144.66		19.8	4571.63
9.709	170.925		10.206	3479.95		9.709	439.875		10.207	2136.43		19.82	4571.2
9.719	170.925		10.216	3467.38		9.719	440.295		10.217	2129.32		19.84	4570.94
9.729	171.1		10.226	3454.6		9.729	440.75		10.227	2123.48		19.86	4570.79
9.739	171.38		10.236	3442.1		9.739	441.31		10.237	2118.37		19.88	4570.71
9.749	171.59		10.246	3429.2		9.749	441.87		10.247	2112.14		19.9	4570.67
9.759	171.8		10.256	3415.9		9.759	442.325		10.257	2102.2		19.92	4570.66
9.769	172.115		10.266	3402.8		9.769	442.85		10.267	2085.54		19.94	4570.68
9.779	172.36		10.276	3390.22		9.779	443.375		10.277	2061.74		19.96	4570.74
9.789	172.605		10.286	3378.35		9.789	443.9		10.287	2035.11		19.98	4570.86
9.799	172.955		10.296	3367.18		9.799	444.425		10.297	2010.08		20	4571.06
9.809	173.375		10.306	3356.15		9.809	444.88		10.307	1987.58		20.02	4571.36
9.819	173.725		10.316	3344.72		9.819	445.3		10.317	1967.9		20.04	4571.72
9.829	173.97		10.326	3332.95		9.829	445.825		10.327	1950.3		20.06	4571.92
9.839	174.145		10.336	3321.43		9.839	446.35		10.337	1934.03		20.08	4571.82
9.849	174.425		10.346	3310.5		9.849	446.875		10.347	1919.18		20.1	4571.64
9.859	175.055		10.356	3299.57		9.859	447.575		10.357	1905.54		20.12	4571.58
9.869	176.07		10.366	3288.43		9.869	448.59		10.367	1892.69		20.14	4571.71
9.879	177.085		10.376	3277.43		9.879	449.5		10.377	1880.34		20.16	4572.07
9.889	177.925		10.386	3267.2		9.889	450.235		10.387	1868.26		20.18	4572.79
9.899	178.555		10.396	3257.53		9.899	450.9		10.397	1857.13		20.2	4573.97
9.909	179.185		10.406	3247.93		9.909	451.53		10.407	1846.77		20.22	4575.66
9.919	179.675		10.416	3238.05		9.919	451.985		10.417	1836.23		20.24	4577.44
9.929	179.99		10.426	3227.95		9.929	452.125		10.427	1825.63		20.26	4578.48
9.939	180.305		10.436	3218.28		9.939	452.195		10.437	1815.8		20.28	4579.03
9.949	180.55		10.446	3209.1		9.949	452.3		10.447	1807.05		20.3	4579.4
9.959	180.585		10.456	3200.45		9.959	452.545		10.457	1799.1		20.32	4578.53
9.969	180.69		10.466	3192.05		9.969	452.755		10.467	1791.61		20.34	4576.43
9.979	180.83		10.476	3184.18		9.979	452.685		10.477	1784.96		20.36	4574.4
9.989	180.9		10.486	3177.18		9.989	452.65		10.487	1778.87		20.38	4572.97
9.999	180.97		10.496	3170.78		9.999	452.685		10.497	1772.74		20.4	4572.08
10.009	180.795		10.506	3164.57		10.009	452.545		10.507	1766.93		20.42	4571.55
10.019	180.2		10.516	3158.78		10.019	452.16		10.517	1762.24		20.44	4571.23
10.029	179.36		10.526	3153.72		10.029	451.495		10.527	1758.36		20.46	4571.03
10.039	178.345		10.536	3149.55		10.039	450.55		10.537	1754.89		20.48	4570.9
10.049	177.33		10.546	3146.07		10.049	449.71		10.547	1752.03		20.5	4570.84
10.059	176.56		10.556	3142.72		10.059	449.08		10.557	1749.89		20.52	4570.84
10.069	175.895		10.566	3139.5		10.069	448.59		10.567	1748.49		20.54	4570.88
10.079	175.3		10.576	3136.55		10.079	448.1		10.577	1747.06		20.56	4570.89
10.089	174.74		10.586	3133.85		10.089	447.68		10.587	1745.72		20.58	4570.86
10.099	174.18		10.596	3131.18		10.099	447.33		10.597	1744.85		20.6	4570.82
10.109	173.585		10.606	3128.55		10.109	446.945		10.607	1743.87		20.62	4570.83
10.119	172.99		10.616	3126.28		10.119	446.42		10.617	1742.71		20.64	4570.94
10.129	172.29		10.626	3124.22		10.129	445.895		10.627	1742.19		20.66	4571.19
10.139	171.59		10.636	3122.62		10.139	445.475		10.637	1742.22		20.68	4571.63
10.149	170.925		10.646	3121.45		10.149	445.055		10.647	1742.4		20.7	4572.34
10.159	170.365		10.656	3120.2		10.159	444.67		10.657	1742.51		20.72	4573.25
10.169	169.945		10.666	3118.62		10.169	444.285		10.667	1742.4		20.74	4573.85
10.179	169.49		10.676	3116.95		10.179	443.9		10.677	1742.33		20.76	4573.5
10.189	168.93		10.686	3115.5		10.189	443.69		10.687	1742.86		20.78	4572.59
10.199	168.58		10.696	3114.4		10.199	443.585		10.697	1743.84		20.8	4571.78
10.209	168.16		10.706	3113.8		10.209	443.445		10.707	1745.1		20.82	4571.22
10.219	167.635		10.716	3113.45		10.219	443.41		10.717	1746.36		20.84	4570.87
10.229	167.075		10.726	3113.45		10.229	443.375		10.727	1748.04		20.86	4570.67
10.239	166.55		10.736	3113.8		10.239	443.235		10.737	1750.38		20.88	4570.54
10.249	166.025		10.746	3114.15		10.249	443.165		10.747	1752.93		20.9	4570.47
10.259	165.605		10.756	3114.72		10.259	443.235		10.757	1755.6		20.92	4570.42
10.269	165.115		10.766	3115.82		10.269	443.27		10.767	1758.5		20.94	4570.39
10.279	164.485		10.776	3117.3		10.279	443.165		10.777	1761.58		20.96	4570.38
10.289	163.89		10.786	3119.78		10.289	443.06		10.787	1765.99		20.98	4570.39
10.299	163.47		10.796	3123.55		10.299	442.885		10.797	1772.01		21	4570.42
10.309	163.12		10.806	3127.12		10.309	442.535		10.807	1778.28		21.02	4570.46
10.319	162.77		10.816	3130.4		10.319	441.975		10.817	1784.4		21.04	4570.51
10.329	162.455		10.826	3133.9		10.329	441.24		10.827	1790.04		21.06	4570.54
10.339	162.105		10.836	3137.9		10.339	440.435		10.837	1795.74		21.08	4570.57
10.349	161.65		10.846	3141.68		10.349	439.56		10.847	1802.42		21.1	4570.62
10.359	161.475		10.856	3145.35		10.359	438.895		10.857	1809.42		21.12	4570.74
10.369	161.755		10.866	3149.62		10.369	438.615		10.867	1816.11		21.14	4570.97
10.379	162		10.876	3154.05		10.379	438.335		10.877	1822.48		21.16	4571.37
10.389	162		10.886	3158.45		10.389	437.985		10.887	1829.27		21.18	4572.02
10.399	161.825		10.896	3163.82		10.399	437.67		10.897	1837.25		21.2	4572.91
10.409	161.58		10.906	3169.78		10.409	437.46		10.907	1846.11		21.22	4573.76
10.419	161.44		10.916	3174.97		10.419	437.355		10.917	1854.4		21.24	4573.94
10.429	161.265		10.926	3179.38		10.429	437.145		10.927	1861.54		21.26	4573.53
10.439	161.02		10.936	3184.4		10.439	436.865		10.937	1869.03		21.28	4573.04
10.449	160.705		10.946	3190.9		10.449	436.655		10.947	1877.82		21.3	4572.45
10.459	160.355		10.956	3197.75		10.459	436.445		10.957	1887.86		21.32	4571.78
10.469	160.04		10.966	3204.57		10.469	436.235		10.967	1898.95		21.34	4571.24
10.479	159.83		10.976	3212.6		10.479	436.165		10.977	1910.37		21.36	4570.88
10.489	159.55		10.986	3221.78		10.489	435.99		10.987	1921.36		21.38	4570.65
10.499	159.165		10.996	3230.8		10.499	435.675		10.997	1932.45		21.4	4570.52
10.509	158.71		11.006	3240.22		10.509	435.395		11.007	1945.33		21.42	4570.44
10.519	158.185		11.016	3250.97		10.519	435.045		11.017	1960.38		21.44	4570.41
10.529	157.555		11.026	3262.18		10.529	434.59		11.027	1976.06		21.46	4570.41
10.539	156.785		11.036	3274.53		10.539	434.1		11.037	1993.24		21.48	4570.45
10.549	156.05		11.046	3289.35		10.549	433.61		11.047	2013.02		21.5	4570.52
10.559	155.56		11.056	3305.65		10.559	433.19		11.057	2033.32		21.52	4570.58
10.569	155.14		11.066	3321.9		10.569	432.91		11.067	2053.97		21.54	4570.54
10.579	154.72		11.076	3337.6		10.579	432.735		11.077	2075.74		21.56	4570.44
10.589	154.475		11.086	3354		10.589	432.665		11.087	2098.32		21.58	4570.35
10.599	154.195		11.096	3371.7		10.599	432.665		11.097	2121.14		21.6	4570.29
10.609	153.845		11.106	3389.68		10.609	432.56		11.107	2143.89		21.62	4570.26
10.619	153.565		11.116	3408.18		10.619	432.42		11.117	2168.32		21.64	4570.26
10.629	153.32		11.126	3428		10.629	432.315		11.127	2196.63		21.66	4570.29
10.639	153.285		11.136	3448.93		10.639	432.315		11.137	2228.3		21.68	4570.34
10.649	153.39		11.146	3471.3		10.649	432.49		11.147	2263.97		21.7	4570.37
10.659	153.53		11.156	3495.75		10.659	432.63		11.157	2305.13		21.72	4570.34
10.669	153.565		11.166	3523.05		10.669	432.735		11.167	2350.88		21.74	4570.28
10.679	153.46		11.176	3553.2		10.679	432.91		11.177	2398.16		21.76	4570.23
10.689	153.25		11.186	3588.03		10.689	433.015		11.187	2441.03		21.78	4570.19
10.699	153.215		11.196	3627.97		10.699	433.26		11.197	2472.39		21.8	4570.17
10.709	153.355		11.206	3666.65		10.709	433.47		11.207	2490.14		21.82	4570.17
10.719	153.425		11.216	3694.6		10.719	433.54		11.217	2500.39		21.84	4570.17
10.729	153.46		11.226	3710.6		10.729	433.61		11.227	2513.31		21.86	4570.19
10.739	153.565		11.236	3720.75		10.739	433.75		11.237	2535.36		21.88	4570.22
10.749	153.635		11.246	3731.62		10.749	433.925		11.247	2565.07		21.9	4570.27
10.759	153.67		11.256	3747.8		10.759	434.135		11.257	2600.64		21.92	4570.36
10.769	153.6		11.266	3769.78		10.769	434.275		11.267	2640.39		21.94	4570.5
10.779	153.53		11.276	3796.4		10.779	434.45		11.277	2680.75		21.96	4570.71
10.789	153.6		11.286	3828.62		10.789	434.695		11.287	2725.45		21.98	4570.94
10.799	153.635		11.296	3865.38		10.799	434.87		11.297	2777.77		22	4571.01
10.809	153.635		11.306	3903.32		10.809	435.01		11.307	2830.45		22.02	4570.87
10.819	153.635		11.316	3940.95		10.819	435.29		11.317	2879.09		22.04	4570.68
10.829	153.53		11.326	3977.07		10.829	435.43		11.327	2925.78		22.06	4570.55
10.839	153.425		11.336	4013.12		10.839	435.465		11.337	2973.77		22.08	4570.52
10.849	153.39		11.346	4050.55		10.849	435.535		11.347	3024.66		22.1	4570.58
10.859	153.705		11.356	4086.62		10.859	435.885		11.357	3075.62		22.12	4570.73
10.869	154.405		11.366	4122.25		10.869	436.62		11.367	3125.46		22.14	4570.98
10.879	155.175		11.376	4157.32		10.879	437.39		11.377	3176.59		22.16	4571.21
10.889	155.7		11.386	4191.45		10.889	437.915		11.387	3224.86		22.18	4571.26
10.899	156.015		11.396	4225.95		10.899	438.335		11.397	3270.32		22.2	4571.13
10.909	156.19		11.406	4259.07		10.909	438.545		11.407	3317.4		22.22	4570.97
10.919	156.33		11.416	4287.35		10.919	438.72		11.417	3360.94		22.24	4570.8
10.929	156.54		11.426	4310.3		10.929	439.07		11.427	3394.89		22.26	4570.62
10.939	156.61		11.436	4331.65		10.939	439.385		11.437	3423.07		22.28	4570.49
10.949	156.68		11.446	4354.95		10.949	439.525		11.447	3452.99		22.3	4570.42
10.959	156.75		11.456	4379.98		10.959	439.665		11.457	3488.97		22.32	4570.4
10.969	156.855		11.466	4402.95		10.969	439.91		11.467	3525.34		22.34	4570.43
10.979	157.1		11.476	4424.23		10.979	440.33		11.477	3557.64		22.36	4570.52
10.989	157.345		11.486	4444.82		10.989	440.645		11.487	3589.32		22.38	4570.7
10.999	157.52		11.496	4462.48		10.999	440.75		11.497	3616.61		22.4	4570.99
11.009	157.485		11.506	4478.75		11.009	440.785		11.507	3638.28		22.42	4571.43
11.019	157.275		11.516	4492.02		11.019	440.75		11.517	3656.86		22.44	4571.9
11.029	156.995		11.526	4501.93		11.029	440.435		11.527	3676.15		22.46	4572.01
11.039	156.68		11.536	4515.62		11.039	440.19		11.537	3696.84		22.48	4571.65
11.049	156.4		11.546	4533.05		11.049	440.085		11.547	3716.47		22.5	4571.18
11.059	156.19		11.556	4544		11.059	439.98		11.557	3729.03		22.52	4570.82
11.069	156.155		11.566	4548.05		11.069	440.015		11.567	3736.88		22.54	4570.62
11.079	156.26		11.576	4548.8		11.079	440.225		11.577	3742.37		22.56	4570.52
11.089	156.435		11.586	4546.32		11.089	440.505		11.587	3742.55		22.58	4570.52
11.099	156.645		11.596	4538.9		11.099	440.785		11.597	3736.8		22.6	4570.57
11.109	156.855		11.606	4526.55		11.109	441.1		11.607	3722.28		22.62	4570.63
11.119	157.135		11.616	4511.95		11.119	441.555		11.617	3700.41		22.64	4570.64
11.129	157.625		11.626	4493.85		11.129	442.29		11.627	3676.57		22.66	4570.6
11.139	158.325		11.636	4471.23		11.139	443.27		11.637	3652.53		22.68	4570.55
11.149	159.585		11.646	4447.7		11.149	444.775		11.647	3624.39		22.7	4570.46
11.159	161.685		11.656	4422.62		11.159	447.015		11.657	3589.74		22.72	4570.35
11.169	164.765		11.666	4389.52		11.169	449.57		11.667	3545.81		22.74	4570.27
11.179	168.72		11.676	4349		11.179	451.845		11.677	3496.46		22.76	4570.22
11.189	173.06		11.686	4309.73		11.189	453.28		11.687	3448.82		22.78	4570.2
11.199	176.49		11.696	4273.3		11.199	453.245		11.697	3404.13		22.8	4570.18
11.209	177.435		11.706	4235.98		11.209	451.81		11.707	3361.36		22.82	4570.18
11.219	175.44		11.716	4196.85		11.219	449.78		11.717	3314.78		22.84	4570.19
11.229	171.625		11.726	4158.38		11.229	448.065		11.727	3262.49		22.86	4570.21
11.239	167.705		11.736	4120.55		11.239	447.085		11.737	3210.76		22.88	4570.24
11.249	164.695		11.746	4081.4		11.249	446.595		11.747	3162.11		22.9	4570.27
11.259	162.91		11.756	4041.53		11.259	446.455		11.757	3112.47		22.92	4570.29
11.269	162.14		11.766	4001.95		11.269	446.665		11.767	3060.5		22.94	4570.31
11.279	161.755		11.776	3962.75		11.279	446.875		11.777	3008.39		22.96	4570.34
11.289	161.545		11.786	3926.53		11.289	447.12		11.787	2962.01		22.98	4570.41
11.299	161.58		11.796	3893.8		11.299	447.47		11.797	2921.03		23	4570.54
11.309	161.79		11.806	3859.97		11.309	447.855		11.807	2877.34		23.02	4570.75
11.319	162.14		11.816	3824.62		11.319	448.275		11.817	2830.76		23.04	4571.08
11.329	162.49		11.826	3788.35		11.329	448.66		11.827	2784.49		23.06	4571.48
11.339	162.875		11.836	3751.85		11.339	449.045		11.837	2737.49		23.08	4571.83
11.349	163.295		11.846	3715.9		11.349	449.535		11.847	2690.16		23.1	4572.09
11.359	163.96		11.856	3680.22		11.359	450.34		11.857	2644.35		23.12	4572.23
11.369	165.045		11.866	3645.05		11.369	451.39		11.867	2599.8		23.14	4572.02
11.379	166.165		11.876	3610.2		11.379	452.405		11.877	2555.45		23.16	4571.52
11.389	167.04		11.886	3575.35		11.389	453.245		11.887	2510.23		23.18	4571.06
11.399	167.74		11.896	3542.65		11.399	453.84		11.897	2466.8		23.2	4570.74
11.409	168.405		11.906	3511.72		11.409	454.33		11.907	2427.21		23.22	4570.56
11.419	168.93		11.916	3479.43		11.419	454.89		11.917	2387.62		23.24	4570.47
11.429	169.455		11.926	3446.1		11.429	455.52		11.927	2346.61		23.26	4570.44
11.439	169.945		11.936	3414.57		11.439	456.08		11.937	2307.34		23.28	4570.46
11.449	170.26		11.946	3385.38		11.449	456.5		11.947	2270.72		23.3	4570.53
11.459	170.47		11.956	3357.9		11.459	456.885		11.957	2235.83		23.32	4570.65
11.469	170.75		11.966	3331.07		11.469	457.41		11.967	2202.86		23.34	4570.76
11.479	171.1		11.976	3305.38		11.479	457.865		11.977	2171.92		23.36	4570.77
11.489	171.45		11.986	3281.32		11.489	458.25		11.987	2142.73		23.38	4570.7
11.499	171.765		11.996	3257.97		11.499	458.495		11.997	2114.03		23.4	4570.67
11.509	171.87		12.006	3235.2		11.509	458.53		12.007	2085.75		23.42	4570.73
11.519	171.66		12.016	3213.82		11.519	458.39		12.017	2059.36		23.44	4570.92
11.529	171.205		12.026	3193.62		11.529	458.11		12.027	2034.83		23.46	4571.29
11.539	170.715		12.036	3174.97		11.539	457.76		12.037	2011.13		23.48	4571.83
11.549	170.33		12.046	3157.78		11.549	457.48		12.047	1987.79		23.5	4572.35
11.559	170.015		12.056	3141.07		11.559	457.305		12.057	1963.39		23.52	4572.39
11.569	169.63		12.066	3124.7		11.569	457.13		12.067	1939.48		23.54	4571.88
11.579	169.385		12.076	3108.43		11.579	456.99		12.077	1917.26		23.56	4571.3
11.589	169.245		12.086	3092.55		11.589	456.92		12.087	1895.98		23.58	4570.87
11.599	168.965		12.096	3077.55		11.599	456.815		12.097	1875.33		23.6	4570.61
11.609	168.51		12.106	3063.05		11.609	456.64		12.107	1855.2		23.62	4570.45
11.619	168.195		12.116	3048.93		11.619	456.465		12.117	1835.95		23.64	4570.36
11.629	168.02		12.126	3035.25		11.629	456.325		12.127	1817.76		23.66	4570.31
11.639	167.74		12.136	3021.97		11.639	456.29		12.137	1800.64		23.68	4570.28
11.649	167.355		12.146	3009.5		11.649	456.185		12.147	1784.86		23.7	4570.26
11.659	166.97		12.156	2997.57		11.659	455.94		12.157	1770.02		23.72	4570.27
11.669	166.515		12.166	2985.53		11.669	455.625		12.167	1754.4		23.74	4570.3
11.679	165.92		12.176	2973.53		11.679	455.31		12.177	1738.13		23.76	4570.34
11.689	165.29		12.186	2962.15		11.689	454.89		12.187	1723.12		23.78	4570.37
11.699	164.625		12.196	2951.55		11.699	454.575		12.197	1709.71		23.8	4570.38
11.709	163.855		12.206	2941.45		11.709	454.26		12.207	1696.65		23.82	4570.4
11.719	163.05		12.216	2931.72		11.719	453.77		12.217	1683.6		23.84	4570.44
11.729	162.245		12.226	2922.45		11.729	453.28		12.227	1671.17		23.86	4570.55
11.739	161.405		12.236	2913.62		11.739	452.755		12.237	1660.15		23.88	4570.76
11.749	160.495		12.246	2905.07		11.749	452.16		12.247	1649.96		23.9	4571.1
11.759	159.62		12.256	2896.85		11.759	451.6		12.257	1639.43		23.92	4571.54
11.769	158.745		12.266	2889.05		11.769	451.005		12.267	1629.11		23.94	4571.9
11.779	157.695		12.276	2881.55		11.779	450.235		12.277	1619.23		23.96	4571.91
11.789	156.54		12.286	2874.5		11.789	449.36		12.287	1609.79		23.98	4571.7
11.799	155.525		12.296	2868.07		11.799	448.555		12.297	1601.24		24	4571.42
11.809	154.405		12.306	2861.82		11.809	447.785		12.307	1593.3		24.02	4571.07
11.819	153.25		12.316	2855.43		11.819	446.945		12.317	1585.21		24.04	4570.75
11.829	152.27		12.326	2849		11.829	446.21		12.327	1577.06		24.06	4570.52
11.839	151.22		12.336	2842.85		11.839	445.51		12.337	1569.12		24.08	4570.38
11.849	150.205		12.346	2836.82		11.849	444.705		12.347	1561.52		24.1	4570.3
11.859	149.47		12.356	2830.72		11.859	444.18		12.357	1553.99		24.12	4570.25
11.869	149.085		12.366	2824.72		11.869	444.145		12.367	1546.37		24.14	4570.22
11.879	148.7		12.376	2818.95		11.879	444.11		12.377	1538.94		24.16	4570.21
11.889	148.14		12.386	2813.2		11.889	443.655		12.387	1531.6		24.18	4570.2
11.899	147.51		12.396	2807.7		11.899	443.095		12.397	1524.35		24.2	4570.21
11.909	146.705		12.406	2802.55		11.909	442.57		12.407	1517.56		24.22	4570.21
11.919	145.865		12.416	2797.2		11.919	442.01		12.417	1510.81		24.24	4570.2
11.929	144.955		12.426	2791.65		11.929	441.415		12.427	1503.91		24.26	4570.2
11.939	144.08		12.436	2786.15		11.939	440.855		12.437	1497.09		24.28	4570.22
11.949	143.275		12.446	2780.85		11.949	440.33		12.447	1490.51		24.3	4570.27
11.959	142.54		12.456	2775.75		11.959	439.805		12.457	1484.17		24.32	4570.36
11.969	141.875		12.466	2770.68		11.969	439.385		12.467	1477.8		24.34	4570.48
11.979	141.245		12.476	2765.65		11.979	439.07		12.477	1471.71		24.36	4570.62
11.989	140.685		12.486	2760.8		11.989	438.72		12.487	1466.11		24.38	4570.7
11.999	140.125		12.496	2756.1		11.999	438.3		12.497	1460.58		24.4	4570.72
12.009	139.495		12.506	2751.5		12.009	437.81		12.507	1454.88		24.42	4570.69
12.019	138.69		12.516	2747.03		12.019	437.145		12.517	1449.38		24.44	4570.57
12.029	137.745		12.526	2742.47		12.029	436.375		12.527	1444.38		24.46	4570.42
12.039	136.8		12.536	2738.22		12.039	435.675		12.537	1439.96		24.48	4570.31
12.049	135.96		12.546	2734.32		12.049	435.08		12.547	1436.26		24.5	4570.24
12.059	135.33		12.556	2730.4		12.059	434.52		12.557	1433.11		24.52	4570.2
12.069	134.77		12.566	2726.57		12.069	434.03		12.567	1430.44		24.54	4570.17
12.079	134.245		12.576	2723.03		12.079	433.61		12.577	1427.12		24.56	4570.16
12.089	133.895		12.586	2719.57		12.089	433.33		12.587	1421.41		24.58	4570.16
12.099	133.65		12.596	2716.15		12.099	433.12		12.597	1413.82		24.6	4570.17
12.109	133.475		12.606	2712.53		12.109	432.875		12.607	1405.94		24.62	4570.18
12.119	133.44		12.616	2708.47		12.119	432.595		12.617	1398.84		24.64	4570.2
12.129	133.37		12.626	2704.18		12.129	432.385		12.627	1392.86		24.66	4570.23
12.139	133.265		12.636	2699.8		12.139	432.21		12.637	1387.92		24.68	4570.29
12.149	133.125		12.646	2695.55		12.149	431.965		12.647	1383.37		24.7	4570.38
12.159	133.02		12.656	2691.57		12.159	431.755		12.657	1378.75		24.72	4570.54
12.169	132.915		12.666	2687.7		12.169	431.65		12.667	1373.99		24.74	4570.79
12.179	132.845		12.676	2683.72		12.179	431.58		12.677	1369.19		24.76	4571.12
12.189	132.81		12.686	2679.82		12.189	431.58		12.687	1364.61		24.78	4571.41
12.199	132.775		12.696	2676.1		12.199	431.58		12.697	1360.23		24.8	4571.44
12.209	132.845		12.706	2672.57		12.209	431.615		12.707	1356		24.82	4571.27
12.219	132.915		12.716	2669.18		12.219	431.65		12.717	1351.9		24.84	4571.06
12.229	132.95		12.726	2665.88		12.229	431.65		12.727	1347.98		24.86	4570.82
12.239	132.915		12.736	2662.65		12.239	431.545		12.737	1344.24		24.88	4570.62
12.249	132.845		12.746	2659.45		12.249	431.405		12.747	1340.57		24.9	4570.49
12.259	132.81		12.756	2656.25		12.259	431.335		12.757	1337.03		24.92	4570.43
12.269	132.67		12.766	2653.12		12.269	431.195		12.767	1333.7		24.94	4570.43
12.279	132.46		12.776	2650		12.279	430.985		12.777	1330.56		24.96	4570.49
12.289	132.25		12.786	2647.15		12.289	430.74		12.787	1327.58		24.98	4570.61
12.299	132.11		12.796	2644.62		12.299	430.67		12.797	1324.71		25	4570.82
12.309	131.935		12.806	2642.12		12.309	430.635		12.807	1321.7		25.02	4571.1
12.319	131.76		12.816	2639.62		12.319	430.565		12.817	1318.8		25.04	4571.3
12.329	131.62		12.826	2637.15		12.329	430.495		12.827	1315.75		25.06	4571.25
12.339	131.48		12.836	2634.68		12.339	430.25		12.837	1312.78		25.08	4571.07
12.349	131.34		12.846	2632.28		12.349	430.04		12.847	1309.94		25.1	4570.96
12.359	131.305		12.856	2629.82		12.359	430.11		12.857	1307.11		25.12	4571.02
12.369	131.585		12.866	2627.4		12.369	430.46		12.867	1304.27		25.14	4571.28
12.379	131.865		12.876	2625.15		12.379	430.775		12.877	1301.3		25.16	4571.75
12.389	131.83		12.886	2623.05		12.389	430.81		12.887	1298.6		25.18	4572.3
12.399	131.655		12.896	2620.9		12.399	430.67		12.897	1296.22		25.2	4572.5
12.409	131.445		12.906	2618.75		12.409	430.46		12.907	1293.7		25.22	4572.08
12.419	131.2		12.916	2616.57		12.419	430.32		12.917	1290.8		25.24	4571.47
12.429	130.92		12.926	2614.4		12.429	430.25		12.927	1287.61		25.26	4570.99
12.439	130.675		12.936	2612.35		12.439	430.075		12.937	1284.36		25.28	4570.67
12.449	130.36		12.946	2610.4		12.449	429.76		12.947	1280.96		25.3	4570.48
12.459	129.94		12.956	2608.47		12.459	429.375		12.957	1277.46		25.32	4570.37
12.469	129.555		12.966	2606.57		12.469	429.06		12.967	1274.07		25.34	4570.31
12.479	129.17		12.976	2604.68		12.479	428.85		12.977	1270.98		25.36	4570.26
12.489	128.82		12.986	2602.78		12.489	428.64		12.987	1268.15		25.38	4570.24
12.499	128.4		12.996	2601.05		12.499	428.255		12.997	1265.24		25.4	4570.22
12.509	127.875		13.006	2599.5		12.509	427.835		13.007	1262.34		25.42	4570.21
12.519	127.21		13.016	2597.88		12.519	427.275		13.017	1259.54		25.44	4570.22
12.529	126.545		13.026	2596.2		12.529	426.505		13.027	1256.78		25.46	4570.23
12.539	125.845		13.036	2594.57		12.539	425.77		13.037	1254.15		25.48	4570.25
12.549	125.145		13.046	2592.95		12.549	425.21		13.047	1251.81		25.5	4570.3
12.559	124.55		13.056	2591.25		12.559	424.755		13.057	1249.63		25.52	4570.38
12.569	124.025		13.066	2589.4		12.569	424.335		13.067	1247.39		25.54	4570.51
12.579	123.5		13.076	2587.47		12.579	423.81		13.077	1245.12		25.56	4570.73
12.589	123.08		13.086	2585.72		12.589	423.425		13.087	1242.98		25.58	4571.02
12.599	122.8		13.096	2584.07		12.599	423.215		13.097	1240.99		25.6	4571.27
12.609	122.485		13.106	2582.35		12.609	423.04		13.107	1238.89		25.62	4571.35
12.619	122.17		13.116	2580.47		12.619	422.795		13.117	1236.51		25.64	4571.3
12.629	121.855		13.126	2578.62		12.629	422.585		13.127	1234.03		25.66	4571.15
12.639	121.68		13.136	2576.85		12.639	422.41		13.137	1231.82		25.68	4570.88
12.649	121.505		13.146	2575.3		12.649	422.305		13.147	1229.79		25.7	4570.65
12.659	121.33		13.156	2573.9		12.659	422.27		13.157	1227.69		25.72	4570.49
12.669	121.015		13.166	2572.38		12.669	422.165		13.167	1225.41		25.74	4570.41
12.679	120.77		13.176	2570.85		12.679	421.99		13.177	1223.17		25.76	4570.41
12.689	120.49		13.186	2569.28		12.689	421.745		13.187	1221.14		25.78	4570.46
12.699	120.21		13.196	2567.65		12.699	421.605		13.197	1219.33		25.8	4570.6
12.709	120		13.206	2566.15		12.709	421.465		13.207	1217.47		25.82	4570.81
12.719	119.86		13.216	2564.62		12.719	421.36		13.217	1215.44		25.84	4571.01
12.729	119.65		13.226	2563.05		12.729	421.29		13.227	1213.31		25.86	4571.03
12.739	119.335		13.236	2561.57		12.739	421.15		13.237	1211.24		25.88	4570.82
12.749	119.02		13.246	2560.12		12.749	420.94		13.247	1209.11		25.9	4570.58
12.759	118.775		13.256	2558.57		12.759	420.695		13.257	1206.97		25.92	4570.4
12.769	118.53		13.266	2557.05		12.769	420.485		13.267	1205.12		25.94	4570.29
12.779	118.25		13.276	2555.65		12.779	420.31		13.277	1203.37		25.96	4570.23
12.789	118.005		13.286	2554.35		12.789	420.135		13.287	1201.68		25.98	4570.2
12.799	117.69		13.296	2553.22		12.799	419.925		13.297	1200.04		26	4570.18
12.809	117.375		13.306	2552		12.809	419.75		13.307	1198.29		26.02	4570.16
12.819	117.13		13.316	2550.7		12.819	419.61		13.317	1196.3		26.04	4570.14
12.829	116.885		13.326	2549.45		12.829	419.435		13.327	1194.23		26.06	4570.13
12.839	116.605		13.336	2548.28		12.839	419.155		13.337	1192.1		26.08	4570.12
12.849	116.36		13.346	2547.2		12.849	418.91		13.347	1189.96		26.1	4570.12
12.859	116.36		13.356	2546.12		12.859	419.015		13.357	1187.93		26.12	4570.13
12.869	116.535		13.366	2545		12.869	419.4		13.367	1186.04		26.14	4570.14
12.879	116.745		13.376	2543.8		12.879	419.645		13.377	1184.08		26.16	4570.16
12.889	116.78		13.386	2542.55		12.889	419.75		13.387	1182.05		26.18	4570.21
12.899	116.605		13.396	2541.4		12.899	419.75		13.397	1180.27		26.2	4570.27
12.909	116.395		13.406	2540.32		12.909	419.575		13.407	1178.62		26.22	4570.36
12.919	116.15		13.416	2539.12		12.919	419.4		13.417	1176.8		26.24	4570.44
12.929	115.975		13.426	2538		12.929	419.19		13.427	1174.84		26.26	4570.45
12.939	115.8		13.436	2536.95		12.939	418.98		13.437	1173.06		26.28	4570.4
12.949	115.555		13.446	2535.97		12.949	418.735		13.447	1171.55		26.3	4570.36
12.959	115.31		13.456	2534.97		12.959	418.455		13.457	1170.05		26.32	4570.38
12.969	115.17		13.466	2533.93		12.969	418.14		13.467	1168.3		26.34	4570.46
12.979	115.065		13.476	2532.93		12.979	417.895		13.477	1166.47		26.36	4570.62
12.989	114.925		13.486	2532		12.989	417.755		13.487	1164.72		26.38	4570.82
12.999	114.785		13.496	2530.93		12.999	417.545		13.497	1163.05		26.4	4571
13.009	114.575		13.506	2529.82		13.009	417.195		13.507	1161.51		26.42	4571.09
13.019	114.155		13.516	2528.9		13.019	416.6		13.517	1160.11		26.44	4571.09
13.029	113.525		13.526	2528.18		13.029	415.83		13.527	1158.7		26.46	4570.93
13.039	112.895		13.536	2527.6		13.039	415.2		13.537	1157.31		26.48	4570.69
13.049	112.37		13.546	2527.12		13.049	414.71		13.547	1156.12		26.5	4570.49
13.059	111.95		13.556	2526.57		13.059	414.22		13.557	1154.99		26.52	4570.36
13.069	111.635		13.566	2525.97		13.069	413.765		13.567	1153.6		26.54	4570.29
13.079	111.32		13.576	2525.5		13.079	413.38		13.577	1151.91		26.56	4570.27
13.089	111.04		13.586	2525.12		13.089	413.275		13.587	1150.2		26.58	4570.28
13.099	110.935		13.596	2524.6		13.099	413.24		13.597	1148.56		26.6	4570.33
13.109	110.9		13.606	2523.88		13.109	413.17		13.607	1146.73		26.62	4570.4
13.119	110.795		13.616	2522.9		13.119	413.065		13.617	1144.78		26.64	4570.43
13.129	110.725		13.626	2521.8		13.129	412.925		13.627	1143.03		26.66	4570.4
13.139	110.62		13.636	2520.68		13.139	412.855		13.637	1141.28		26.68	4570.36
13.149	110.48		13.646	2519.57		13.149	412.855		13.647	1139.6		26.7	4570.37
13.159	110.41		13.656	2518.53		13.159	412.82		13.657	1138.09		26.72	4570.43
13.169	110.34		13.666	2517.4		13.169	412.75		13.667	1136.38		26.74	4570.57
13.179	110.2		13.676	2516.15		13.179	412.645		13.677	1134.66		26.76	4570.76
13.189	110.13		13.686	2514.95		13.189	412.54		13.687	1133.22		26.78	4570.88
13.199	110.2		13.696	2513.85		13.199	412.645		13.697	1131.93		26.8	4570.8
13.209	110.2		13.706	2512.88		13.209	412.75		13.707	1130.49		26.82	4570.6
13.219	110.165		13.716	2511.95		13.219	412.855		13.717	1128.82		26.84	4570.41
13.229	110.13		13.726	2510.95		13.229	412.82		13.727	1127.1		26.86	4570.29
13.239	110.095		13.736	2509.82		13.239	412.645		13.737	1125.53		26.88	4570.22
13.249	109.99		13.746	2508.62		13.249	412.47		13.747	1123.85		26.9	4570.19
13.259	109.815		13.756	2507.6		13.259	412.33		13.757	1122.13		26.92	4570.17
13.269	109.71		13.766	2506.7		13.269	412.19		13.767	1120.56		26.94	4570.17
13.279	109.605		13.776	2505.7		13.279	411.98		13.777	1119.26		26.96	4570.2
13.289	109.465		13.786	2504.82		13.289	411.7		13.787	1118.17		26.98	4570.24
13.299	109.325		13.796	2504.12		13.299	411.56		13.797	1116.98		27	4570.3
13.309	109.29		13.806	2503.43		13.309	411.525		13.807	1115.59		27.02	4570.35
13.319	109.22		13.816	2502.78		13.319	411.455		13.817	1114.01		27.04	4570.33
13.329	109.115		13.826	2502.18		13.329	411.42		13.827	1112.61		27.06	4570.28
13.339	109.045		13.836	2501.53		13.339	411.315		13.837	1111.35		27.08	4570.25
13.349	108.975		13.846	2500.82		13.349	411.21		13.847	1110.27		27.1	4570.26
13.359	109.08		13.856	2500.12		13.359	411.28		13.857	1109.08		27.12	4570.31
13.369	109.36		13.866	2499.38		13.369	411.595		13.867	1107.74		27.14	4570.39
13.379	109.64		13.876	2498.57		13.379	411.875		13.877	1106.41		27.16	4570.47
13.389	109.745		13.886	2497.85		13.389	411.91		13.887	1105.3		27.18	4570.47
13.399	109.745		13.896	2497.32		13.399	411.84		13.897	1104.28		27.2	4570.42
13.409	109.71		13.906	2496.8		13.409	411.735		13.907	1103.34		27.22	4570.35
13.419	109.71		13.916	2496.2		13.419	411.665		13.917	1102.36		27.24	4570.28
13.429	109.71		13.926	2495.65		13.429	411.525		13.927	1101.23		27.26	4570.22
13.439	109.675		13.936	2495.18		13.439	411.385		13.937	1100.05		27.28	4570.2
13.449	109.605		13.946	2494.7		13.449	411.21		13.947	1099.17		27.3	4570.19
13.459	109.465		13.956	2494.12		13.459	411		13.957	1098.47		27.32	4570.21
13.469	109.29		13.966	2493.53		13.469	410.825		13.967	1097.53		27.34	4570.25
13.479	109.185		13.976	2493		13.479	410.755		13.977	1096.4		27.36	4570.32
13.489	109.115		13.986	2492.6		13.489	410.615		13.987	1095.42		27.38	4570.41
13.499	109.01		13.996	2492.1		13.499	410.37		13.997	1094.55		27.4	4570.49
13.509	108.87		14.006	2491.53		13.509	409.985		14.007	1093.57		27.42	4570.49
13.519	108.66		14.016	2491.07		13.519	409.495		14.017	1092.48		27.44	4570.47
13.529	108.345		14.026	2490.78		13.529	408.935		14.027	1091.4		27.46	4570.5
13.539	108.03		14.036	2490.45		13.539	408.41		14.037	1090.56		27.48	4570.62
13.549	107.82		14.046	2490.28		13.549	408.06		14.047	1089.89		27.5	4570.84
13.559	107.715		14.056	2490.12		13.559	407.85		14.057	1089.09		27.52	4571.17
13.569	107.645		14.066	2489.7		13.569	407.605		14.067	1088.25		27.54	4571.48
13.579	107.61		14.076	2489.2		13.579	407.36		14.077	1087.48		27.56	4571.57
13.589	107.61		14.086	2488.93		13.589	407.255		14.087	1086.78		27.58	4571.49
13.599	107.68		14.096	2488.82		13.599	407.185		14.097	1086.08		27.6	4571.26
13.609	107.68		14.106	2488.68		13.609	407.115		14.107	1085.35		27.62	4570.93
13.619	107.61		14.116	2488.3		13.619	407.08		14.117	1084.43		27.64	4570.64
13.629	107.54		14.126	2487.95		13.629	407.01		14.127	1083.42		27.66	4570.45
13.639	107.54		14.136	2487.82		13.639	406.94		14.137	1082.72		27.68	4570.33
13.649	107.575		14.146	2487.72		13.649	406.94		14.147	1082.34		27.7	4570.26
13.659	107.54		14.156	2487.5		13.659	407.01		14.157	1082.09		27.72	4570.23
13.669	107.47		14.166	2487.18		13.669	407.115		14.167	1081.67		27.74	4570.22
13.679	107.435		14.176	2486.9		13.679	407.08		14.177	1081.11		27.76	4570.22
13.689	107.365		14.186	2486.85		13.689	407.045		14.187	1080.69		27.78	4570.22
13.699	107.365		14.196	2486.9		13.699	407.01		14.197	1080.52		27.8	4570.23
13.709	107.435		14.206	2486.88		13.709	407.045		14.207	1080.31		27.82	4570.24
13.719	107.47		14.216	2486.8		13.719	407.045		14.217	1080.03		27.84	4570.29
13.729	107.435		14.226	2486.72		13.729	406.94		14.227	1079.74		27.86	4570.39
13.739	107.33		14.236	2486.65		13.739	406.73		14.237	1079.61		27.88	4570.54
13.749	107.26		14.246	2486.62		13.749	406.59		14.247	1079.71		27.9	4570.73
13.759	107.19		14.256	2486.7		13.759	406.555		14.257	1079.61		27.92	4570.87
13.769	107.12		14.266	2486.93		13.769	406.485		14.267	1079.18		27.94	4570.88
13.779	107.015		14.276	2487.05		13.779	406.38		14.277	1078.97		27.96	4570.8
13.789	106.945		14.286	2487.12		13.789	406.24		14.287	1078.87		27.98	4570.64
13.799	106.84		14.296	2487.22		13.799	406.1		14.297	1078.73		28	4570.46
13.809	106.77		14.306	2487.35		13.809	405.995		14.307	1078.69		28.02	4570.32
13.819	106.7		14.316	2487.5		13.819	405.89		14.317	1078.69		28.04	4570.23
13.829	106.665		14.326	2487.68		13.829	405.82		14.327	1078.59		28.06	4570.17
13.839	106.63		14.336	2487.9		13.839	405.715		14.337	1078.52		28.08	4570.14
13.849	106.595		14.346	2488.2		13.849	405.645		14.347	1078.52		28.1	4570.13
13.859	106.665		14.356	2488.47		13.859	405.75		14.357	1078.38		28.12	4570.13
13.869	106.98		14.366	2488.57		13.869	406.1		14.367	1078.03		28.14	4570.13
13.879	107.26		14.376	2488.62		13.879	406.38		14.377	1077.71		28.16	4570.12
13.889	107.365		14.386	2488.68		13.889	406.485		14.387	1077.47		28.18	4570.11
13.899	107.4		14.396	2488.78		13.899	406.485		14.397	1077.15		28.2	4570.1
13.909	107.435		14.406	2488.93		13.909	406.45		14.407	1076.73		28.22	4570.09
13.919	107.4		14.416	2489.07		13.919	406.38		14.417	1076.28		28.24	4570.1
13.929	107.365		14.426	2489.07		13.929	406.275		14.427	1075.79		28.26	4570.12
13.939	107.295		14.436	2488.97		13.939	406.17		14.437	1075.37		28.28	4570.13
13.949	107.19		14.446	2488.93		13.949	405.96		14.447	1074.95		28.3	4570.13
13.959	107.085		14.456	2488.75		13.959	405.715		14.457	1074.14		28.32	4570.11
13.969	106.98		14.466	2488.38		13.969	405.61		14.467	1073.1		28.34	4570.08
13.979	106.91		14.476	2488		13.979	405.575		14.477	1072.12		28.36	4570.07
13.989	106.91		14.486	2487.7		13.989	405.505		14.487	1071.17		28.38	4570.06
13.999	106.875		14.496	2487.18		13.999	405.4		14.497	1069.94		28.4	4570.06
14.009	106.735		14.506	2486.5		14.009	405.19		14.507	1068.62		28.42	4570.07
14.019	106.49		14.516	2485.95		14.019	404.84		14.517	1067.42		28.44	4570.08
14.029	106.14		14.526	2485.4		14.029	404.315		14.527	1066.38		28.46	4570.1
14.039	105.79		14.536	2484.72		14.039	403.79		14.537	1065.22		28.48	4570.13
14.049	105.475		14.546	2484.1		14.049	403.405		14.547	1063.96		28.5	4570.17
14.059	105.265		14.556	2483.32		14.059	403.09		14.557	1062.42		28.52	4570.18
14.069	105.09		14.566	2482.3		14.069	402.88		14.567	1060.74		28.54	4570.16
14.079	105.055		14.576	2481.35		14.079	402.705		14.577	1059.16		28.56	4570.15
14.089	105.125		14.586	2480.45		14.089	402.67		14.587	1057.73		28.58	4570.14
14.099	105.16		14.596	2479.4		14.099	402.705		14.597	1056.12		28.6	4570.17
14.109	105.195		14.606	2478.2		14.109	402.775		14.607	1054.19		28.62	4570.21
14.119	105.23		14.616	2476.95		14.119	402.74		14.617	1052.1		28.64	4570.28
14.129	105.265		14.626	2475.68		14.129	402.705		14.627	1050.03		28.66	4570.34
14.139	105.335		14.636	2474.32		14.139	402.705		14.637	1048.14		28.68	4570.37
14.149	105.405		14.646	2473		14.149	402.705		14.647	1046.32		28.7	4570.36
14.159	105.475		14.656	2471.7		14.159	402.81		14.657	1044.39		28.72	4570.29
14.169	105.475		14.666	2470.35		14.169	402.88		14.667	1042.22		28.74	4570.21
14.179	105.51		14.676	2468.97		14.179	402.88		14.677	1040.16		28.76	4570.14
14.189	105.58		14.686	2467.55		14.189	402.845		14.687	1038.27		28.78	4570.11
14.199	105.72		14.696	2466.15		14.199	402.95		14.697	1036.38		28.8	4570.08
14.209	105.825		14.706	2464.78		14.209	403.09		14.707	1034.28		28.82	4570.07
14.219	105.895		14.716	2463.4		14.219	403.16		14.717	1032.01		28.84	4570.06
14.229	105.93		14.726	2462.05		14.229	403.125		14.727	1029.66		28.86	4570.06
14.239	105.895		14.736	2460.78		14.239	403.055		14.737	1027.24		28.88	4570.07
14.249	105.825		14.746	2459.45		14.249	402.915		14.747	1025.04		28.9	4570.07
14.259	105.72		14.756	2458.15		14.259	402.775		14.757	1023.15		28.92	4570.09
14.269	105.685		14.766	2456.93		14.269	402.74		14.767	1021.33		28.94	4570.11
14.279	105.65		14.776	2455.72		14.279	402.635		14.777	1019.54		28.96	4570.16
14.289	105.615		14.786	2454.57		14.289	402.53		14.787	1017.79		28.98	4570.22
14.299	105.58		14.796	2453.55		14.299	402.495		14.797	1016.01		29	4570.28
14.309	105.58		14.806	2452.45		14.309	402.425		14.807	1014.12		29.02	4570.3
14.319	105.615		14.816	2451.32		14.319	402.425		14.817	1012.26		29.04	4570.26
14.329	105.615		14.826	2450.28		14.329	402.425		14.827	1010.76		29.06	4570.21
14.339	105.58		14.836	2449.25		14.339	402.425		14.837	1009.43		29.08	4570.15
14.349	105.58		14.846	2448.28		14.349	402.39		14.847	1008.1		29.1	4570.11
14.359	105.72		14.856	2447.4		14.359	402.495		14.857	1006.52		29.12	4570.09
14.369	106.035		14.866	2446.38		14.369	402.81		14.867	1004.91		29.14	4570.08
14.379	106.315		14.876	2445.25		14.379	403.16		14.877	1003.48		29.16	4570.08
14.389	106.455		14.886	2444.22		14.389	403.3		14.887	1002.12		29.18	4570.09
14.399	106.455		14.896	2443.3		14.399	403.265		14.897	1000.72		29.2	4570.11
14.409	106.42		14.906	2442.45		14.409	403.125		14.907	999.385		29.22	4570.13
14.419	106.385		14.916	2441.57		14.419	403.055		14.917	998.125		29.24	4570.14
14.429	106.315		14.926	2440.7		14.429	403.055		14.927	996.935		29.26	4570.14
14.439	106.245		14.936	2439.88		14.439	402.985		14.937	995.78		29.28	4570.13
14.449	106.175		14.946	2439.15		14.449	402.845		14.947	994.695		29.3	4570.15
14.459	106.035		14.956	2438.32		14.459	402.635		14.957	993.575		29.32	4570.19
14.469	105.895		14.966	2437.45		14.469	402.39		14.967	992.245		29.34	4570.25
14.479	105.72		14.976	2436.6		14.479	402.25		14.977	990.845		29.36	4570.31
14.489	105.58		14.986	2435.88		14.489	402.11		14.987	989.55		29.38	4570.31
14.499	105.405		14.996	2435.12		14.499	401.9		14.997	988.08		29.4	4570.25
14.509	105.16		15.006	2434.28		14.509	401.515		15.007	986.47		29.42	4570.19
14.519	104.775		15.016	2433.55		14.519	401.025		15.017	985.21		29.44	4570.14
14.529	104.285		15.026	2432.95		14.529	400.43		15.027	984.16		29.46	4570.11
14.539	103.76		15.036	2432.32		14.539	399.905		15.037	983.04		29.48	4570.09
14.549	103.41		15.046	2431.65		14.549	399.52		15.047	981.955		29.5	4570.09
14.559	103.165		15.056	2430.95		14.559	399.205		15.057	980.87		29.52	4570.1
14.569	102.99		15.066	2430.22		14.569	398.96		15.067	979.68		29.54	4570.13
14.579	102.885		15.076	2429.57		14.579	398.82		15.077	978.665		29.56	4570.17
14.589	102.78		15.086	2428.97		14.589	398.715		15.087	977.965		29.58	4570.2
14.599	102.675		15.096	2428.45		14.599	398.61		15.097	977.265		29.6	4570.2
14.609	102.57		15.106	2427.95		14.609	398.54		15.107	976.215		29.62	4570.18
14.619	102.43		15.116	2427.4		14.619	398.365		15.117	975.13		29.64	4570.16
14.629	102.36		15.126	2426.75		14.629	398.12		15.127	974.22		29.66	4570.16
14.639	102.29		15.136	2426.03		14.639	398.05		15.137	973.1		29.68	4570.19
14.649	102.22		15.146	2425.38		14.649	398.12		15.147	972.015		29.7	4570.24
14.659	102.15		15.156	2424.88		14.659	398.155		15.157	970.965		29.72	4570.26
14.669	102.115		15.166	2424.4		14.669	398.085		15.167	969.81		29.74	4570.23
14.679	102.045		15.176	2423.95		14.679	397.98		15.177	968.76		29.76	4570.17
14.689	101.94		15.186	2423.47		14.689	397.91		15.187	967.78		29.78	4570.12
14.699	101.905		15.196	2422.9		14.699	397.805		15.197	966.59		29.8	4570.09
14.709	101.87		15.206	2422.28		14.709	397.735		15.207	965.365		29.82	4570.07
14.719	101.8		15.216	2421.55		14.719	397.665		15.217	964.21		29.84	4570.06
14.729	101.625		15.226	2420.8		14.729	397.49		15.227	963.125		29.86	4570.05
14.739	101.38		15.236	2420.18		14.739	397.245		15.237	962.075		29.88	4570.05
14.749	101.17		15.246	2419.57		14.749	397.035		15.247	960.92		29.9	4570.05
14.759	100.995		15.256	2418.88		14.759	396.79		15.257	959.94		29.92	4570.05
14.769	100.89		15.266	2418.2		14.769	396.65		15.267	959.135		29.94	4570.05
14.779	100.82		15.276	2417.55		14.779	396.545		15.277	958.26		29.96	4570.05
14.789	100.68		15.286	2416.85		14.789	396.405		15.287	957.28		29.98	4570.06
14.799	100.435		15.296	2416.18		14.799	396.23		15.297	956.37		30	4570.07
14.809	100.295		15.306	2415.57		14.809	396.055		15.307	955.425		30.02	4570.09
14.819	100.225		15.316	2415.03		14.819	395.88		15.317	954.48		30.04	4570.13
14.829	100.12		15.326	2414.57		14.829	395.775		15.327	953.64		30.06	4570.17
14.839	99.98		15.336	2414.1		14.839	395.6		15.337	952.765		30.08	4570.22
14.849	99.875		15.346	2413.55		14.849	395.425		15.347	951.89		30.1	4570.26
14.859	99.91		15.356	2412.95		14.859	395.46		15.357	951.12		30.12	4570.26
14.869	100.12		15.366	2412.38		14.869	395.705		15.367	950.42		30.14	4570.22
14.879	100.295		15.376	2411.75		14.879	396.02		15.377	949.79		30.16	4570.18
14.889	100.4		15.386	2411.1		14.889	396.125		15.387	949.02		30.18	4570.15
14.899	100.4		15.396	2410.57		14.899	396.055		15.397	947.9		30.2	4570.15
14.909	100.33		15.406	2410.1		14.909	395.95		15.407	946.85		30.22	4570.17
14.919	100.26		15.416	2409.53		14.919	395.775		15.417	946.08		30.24	4570.22
14.929	100.155		15.426	2409.07		14.929	395.635		15.427	945.45		30.26	4570.28
14.939	100.015		15.436	2408.68		14.939	395.46		15.437	944.715		30.28	4570.34
14.949	99.875		15.446	2408.15		14.949	395.25		15.447	943.91		30.3	4570.35
14.959	99.735		15.456	2407.57		14.959	395.005		15.457	943.07		30.32	4570.34
14.969	99.595		15.466	2406.97		14.969	394.795		15.467	942.195		30.34	4570.38
14.979	99.455		15.476	2406.43		14.979	394.655		15.477	941.46		30.36	4570.48
14.989	99.35		15.486	2405.9		14.989	394.585		15.487	940.725		30.38	4570.65
14.999	99.245		15.496	2405.28		14.999	394.445		15.497	939.85		30.4	4570.85
15.009	99.07		15.506	2404.72		15.009	394.27		15.507	939.22		30.42	4570.92
15.019	98.825		15.516	2404.45		15.019	393.885		15.517	938.695		30.44	4570.81
15.029	98.475		15.526	2404.18		15.029	393.325		15.527	938.17		30.46	4570.64
15.039	98.125		15.536	2403.7		15.039	392.905		15.537	937.785		30.48	4570.46
15.049	97.88		15.546	2403.25		15.049	392.66		15.547	937.4		30.5	4570.32
15.059	97.74		15.556	2402.85		15.059	392.485		15.557	936.84		30.52	4570.23
15.069	97.705		15.566	2402.35		15.069	392.38		15.567	936.315		30.54	4570.18
15.079	97.705		15.576	2401.9		15.079	392.38		15.577	935.895		30.56	4570.15
15.089	97.845		15.586	2401.62		15.089	392.555		15.587	935.44		30.58	4570.14
15.099	98.09		15.596	2401.35		15.099	392.765		15.597	934.845		30.6	4570.13
15.109	98.405		15.606	2400.93		15.109	392.94		15.607	934.145		30.62	4570.14
15.119	98.79		15.616	2400.38		15.119	393.01		15.617	933.375		30.64	4570.16
15.129	99.21		15.626	2399.95		15.129	392.975		15.627	932.535		30.66	4570.19
15.139	99.7		15.636	2399.6		15.139	392.94		15.637	931.695		30.68	4570.25
15.149	100.26		15.646	2399.12		15.149	392.87		15.647	931.135		30.7	4570.35
15.159	100.785		15.656	2398.72		15.159	392.765		15.657	930.505		30.72	4570.51
15.169	101.31		15.666	2398.38		15.169	392.66		15.667	929.525		30.74	4570.68
15.179	101.66		15.676	2398.03		15.179	392.45		15.677	928.51		30.76	4570.77
15.189	101.87		15.686	2397.72		15.189	392.205		15.687	927.845		30.78	4570.71
15.199	102.01		15.696	2397.45		15.199	392.1		15.697	927.32		30.8	4570.58
15.209	101.94		15.706	2397.05		15.209	392.03		15.707	926.69		30.82	4570.44
15.219	101.695		15.716	2396.53		15.219	391.96		15.717	925.78		30.84	4570.33
15.229	101.205		15.726	2396.15		15.229	391.785		15.727	924.87		30.86	4570.27
15.239	100.575		15.736	2395.75		15.239	391.61		15.737	924.275		30.88	4570.26
15.249	99.98		15.746	2395.32		15.249	391.435		15.747	923.82		30.9	4570.29
15.259	99.455		15.756	2394.88		15.259	391.33		15.757	923.225		30.92	4570.36
15.269	99.07		15.766	2394.43		15.269	391.26		15.767	922.595		30.94	4570.48
15.279	98.72		15.776	2394.03		15.279	391.19		15.777	922.07		30.96	4570.57
15.289	98.37		15.786	2393.65		15.289	390.98		15.787	921.545		30.98	4570.55
15.299	98.02		15.796	2393.3		15.299	390.805		15.797	920.95		31	4570.44
15.309	97.775		15.806	2392.95		15.309	390.735		15.807	920.285		31.02	4570.34
15.319	97.635		15.816	2392.55		15.319	390.665		15.817	919.83		31.04	4570.29
15.329	97.495		15.826	2392.18		15.329	390.595		15.827	919.655		31.06	4570.29
15.339	97.32		15.836	2391.93		15.339	390.56		15.837	919.41		31.08	4570.32
15.349	97.25		15.846	2391.65		15.349	390.56		15.847	919.13		31.1	4570.31
15.359	97.32		15.856	2391.32		15.359	390.7		15.857	918.57		31.12	4570.25
15.369	97.495		15.866	2390.97		15.369	390.945		15.867	917.73		31.14	4570.18
15.379	97.74		15.876	2390.55		15.379	391.155		15.877	917.03		31.16	4570.13
15.389	97.88		15.886	2390.1		15.389	391.225		15.887	916.47		31.18	4570.1
15.399	97.845		15.896	2389.72		15.399	391.155		15.897	916.05		31.2	4570.08
15.409	97.705		15.906	2389.35		15.409	391.015		15.907	915.77		31.22	4570.07
15.419	97.6		15.916	2388.95		15.419	391.015		15.917	915.21		31.24	4570.07
15.429	97.565		15.926	2388.55		15.429	390.98		15.927	914.58		31.26	4570.07
15.439	97.495		15.936	2388.2		15.439	390.945		15.937	914.09		31.28	4570.07
15.449	97.355		15.946	2387.93		15.449	390.84		15.947	913.565		31.3	4570.08
15.459	97.18		15.956	2387.62		15.459	390.63		15.957	912.865		31.32	4570.08
15.469	97.005		15.966	2387.22		15.469	390.42		15.967	912.41		31.34	4570.08
15.479	96.935		15.976	2386.8		15.479	390.28		15.977	912.2		31.36	4570.09
15.489	96.9		15.986	2386.47		15.489	390.21		15.987	911.815		31.38	4570.12
15.499	96.9		15.996	2386.2		15.499	390.105		15.997	911.22		31.4	4570.15
15.509	96.69		16.006	2385.85		15.509	389.825		16.007	910.73		31.42	4570.19
15.519	96.34		16.016	2385.45		15.519	389.37		16.017	910.31		31.44	4570.22
15.529	95.99		16.026	2385.1		15.529	388.95		16.027	909.925		31.46	4570.23
15.539	95.71		16.036	2384.88		15.539	388.635		16.037	909.575		31.48	4570.21
15.549	95.465		16.046	2384.7		15.549	388.39		16.047	909.225		31.5	4570.17
15.559	95.395		16.056	2384.38		15.559	388.18		16.057	908.735		31.52	4570.13
15.569	95.36		16.066	2384.03		15.569	388.005		16.067	908.21		31.54	4570.12
15.579	95.29		16.076	2383.8		15.579	387.935		16.077	907.825		31.56	4570.12
15.589	95.29		16.086	2383.57		15.589	388.005		16.087	907.615		31.58	4570.14
15.599	95.325		16.096	2383.28		15.599	388.075		16.097	907.405		31.6	4570.18
15.609	95.395		16.106	2382.97		15.609	388.18		16.107	907.09		31.62	4570.22
15.619	95.43		16.116	2382.8		15.619	388.18		16.117	906.74		31.64	4570.24
15.629	95.465		16.126	2382.53		15.629	388.145		16.127	906.39		31.66	4570.22
15.639	95.5		16.136	2382.12		15.639	388.11		16.137	906.18		31.68	4570.19
15.649	95.57		16.146	2381.93		15.649	388.18		16.147	906.25		31.7	4570.18
15.659	95.64		16.156	2381.93		15.659	388.32		16.157	906.495		31.72	4570.2
15.669	95.745		16.166	2381.72		15.669	388.46		16.167	906.67		31.74	4570.24
15.679	95.815		16.176	2381.5		15.679	388.53		16.177	906.985		31.76	4570.3
15.689	95.885		16.186	2381.4		15.689	388.6		16.187	907.685		31.78	4570.33
15.699	95.955		16.196	2381.43		15.699	388.6		16.197	908.595		31.8	4570.33
15.709	96.025		16.206	2381.6		15.709	388.635		16.207	909.435		31.82	4570.28
15.719	95.99		16.216	2381.82		15.719	388.635		16.217	909.89		31.84	4570.21
15.729	95.955		16.226	2382.3		15.729	388.565		16.227	909.89		31.86	4570.16
15.739	95.885		16.236	2382.9		15.739	388.425		16.237	909.33		31.88	4570.13
15.749	95.815		16.246	2383.22		15.749	388.215		16.247	908.315		31.9	4570.12
15.759	95.815		16.256	2383.12		15.759	388.145		16.257	907.44		31.92	4570.13
15.769	95.92		16.266	2382.55		15.769	388.18		16.267	906.67		31.94	4570.16
15.779	96.025		16.276	2381.62		15.779	388.18		16.277	905.865		31.96	4570.18
15.789	96.06		16.286	2380.62		15.789	388.11		16.287	905.305		31.98	4570.17
15.799	95.955		16.296	2379.68		15.799	388.04		16.297	904.78		32	4570.14
15.809	95.78		16.306	2378.97		15.809	388.005		16.307	904.08		32.02	4570.12
15.819	95.71		16.316	2378.53		15.819	388.005		16.317	903.38		32.04	4570.12
15.829	95.675		16.326	2378.22		15.829	388.005		16.327	902.785		32.06	4570.13
15.839	95.71		16.336	2378		15.839	388.005		16.337	902.225		32.08	4570.17
15.849	95.745		16.346	2377.85		15.849	388.005		16.347	901.56		32.1	4570.22
15.859	95.78		16.356	2377.62		15.859	388.04		16.357	900.685		32.12	4570.26
15.869	95.99		16.366	2377.32		15.869	388.285		16.367	899.845		32.14	4570.25
15.879	96.235		16.376	2377.1		15.879	388.635		16.377	899.285		32.16	4570.21
15.889	96.41		16.386	2376.95		15.889	388.81		16.387	899.04		32.18	4570.16
15.899	96.48		16.396	2376.88		15.899	388.845		16.397	898.83		32.2	4570.13
15.909	96.48		16.406	2376.8		15.909	388.775		16.407	898.585		32.22	4570.12
15.919	96.445		16.416	2376.62		15.919	388.705		16.417	898.27		32.24	4570.12
15.929	96.445		16.426	2376.45		15.929	388.705		16.427	898.06		32.26	4570.14
15.939	96.375		16.436	2376.35		15.939	388.67		16.437	897.99		32.28	4570.17
15.949	96.305		16.446	2376.4		15.949	388.53		16.447	897.78		32.3	4570.19
15.959	96.2		16.456	2376.4		15.959	388.355		16.457	897.43		32.32	4570.18
15.969	96.025		16.466	2376.28		15.969	388.145		16.467	897.22		32.34	4570.19
15.979	95.92		16.476	2376.18		15.979	388.04		16.477	897.185		32.36	4570.23
15.989	95.885		16.486	2376.1		15.989	388.005		16.487	897.29		32.38	4570.31
15.999	95.885		16.496	2376.05		15.999	387.97		16.497	897.535		32.4	4570.39
16.009	95.78		16.506	2376.1		16.009	387.83		16.507	898.13		32.42	4570.41
16.019	95.5		16.516	2376.3		16.019	387.48		16.517	899.285		32.44	4570.34
16.029	95.115		16.526	2376.75		16.029	387.025		16.527	900.86		32.46	4570.25
16.039	94.835		16.536	2377.43		16.039	386.64		16.537	903.1		32.48	4570.18
16.049	94.695		16.546	2378.3		16.049	386.465		16.547	906.04		32.5	4570.14
16.059	94.625		16.556	2379.53		16.059	386.36		16.557	909.33		32.52	4570.13
16.069	94.59		16.566	2381.4		16.069	386.29		16.567	912.515		32.54	4570.13
16.079	94.59		16.576	2384.07		16.079	386.255		16.577	915.035		32.56	4570.16
16.089	94.66		16.586	2387.25		16.089	386.22		16.587	915.91		32.58	4570.2
16.099	94.765		16.596	2390.28		16.099	386.29		16.597	914.405		32.6	4570.25
16.109	94.8		16.606	2392.43		16.109	386.36		16.607	911.115		32.62	4570.28
16.119	94.87		16.616	2392.97		16.119	386.43		16.617	906.95		32.64	4570.27
16.129	94.905		16.626	2391.7		16.129	386.465		16.627	902.89		32.66	4570.26
16.139	94.94		16.636	2388.97		16.139	386.535		16.637	899.81		32.68	4570.28
16.149	95.01		16.646	2385.68		16.149	386.64		16.647	897.92		32.7	4570.35
16.159	95.185		16.656	2382.5		16.159	386.815		16.657	896.695		32.72	4570.44
16.169	95.325		16.666	2379.93		16.169	387.025		16.667	895.855		32.74	4570.5
16.179	95.465		16.676	2378.18		16.179	387.2		16.677	895.47		32.76	4570.46
16.189	95.57		16.686	2377.15		16.189	387.235		16.687	895.26		32.78	4570.37
16.199	95.71		16.696	2376.47		16.199	387.305		16.697	895.015		32.8	4570.27
16.209	95.885		16.706	2375.95		16.209	387.48		16.707	894.805		32.82	4570.19
16.219	96.095		16.716	2375.53		16.219	387.55		16.717	894.56		32.84	4570.14
16.229	96.27		16.726	2375.3		16.229	387.515		16.727	894.455		32.86	4570.11
16.239	96.34		16.736	2375.22		16.239	387.41		16.737	894.63		32.88	4570.1
16.249	96.27		16.746	2375.18		16.249	387.305		16.747	894.77		32.9	4570.09
16.259	96.165		16.756	2375.12		16.259	387.2		16.757	894.84		32.92	4570.1
16.269	96.025		16.766	2375.12		16.269	387.165		16.767	894.875		32.94	4570.1
16.279	95.92		16.776	2375.05		16.279	387.13		16.777	894.91		32.96	4570.09
16.289	95.78		16.786	2374.95		16.289	386.99		16.787	894.91		32.98	4570.09
16.299	95.605		16.796	2374.93		16.299	386.885		16.797	894.84		33	4570.1
16.309	95.465		16.806	2374.88		16.309	386.85		16.807	894.77		33.02	4570.12
16.319	95.465		16.816	2374.75		16.319	386.85		16.817	894.77		33.04	4570.16
16.329	95.5		16.826	2374.65		16.329	386.885		16.827	894.84		33.06	4570.19
16.339	95.5		16.836	2374.72		16.339	386.955		16.837	895.085		33.08	4570.2
16.349	95.535		16.846	2374.82		16.349	386.99		16.847	895.505		33.1	4570.19
16.359	95.675		16.856	2374.85		16.359	387.165		16.857	895.785		33.12	4570.16
16.369	95.955		16.866	2374.93		16.369	387.445		16.867	896.03		33.14	4570.12
16.379	96.235		16.876	2375.12		16.379	387.69		16.877	896.555		33.16	4570.1
16.389	96.41		16.886	2375.43		16.389	387.865		16.887	897.29		33.18	4570.09
16.399	96.515		16.896	2375.9		16.399	387.9		16.897	898.13		33.2	4570.09
16.409	96.48		16.906	2376.68		16.409	387.83		16.907	898.69		33.22	4570.09
16.419	96.445		16.916	2377.47		16.419	387.76		16.917	898.55		33.24	4570.11
16.429	96.48		16.926	2378.12		16.429	387.76		16.927	897.99		33.26	4570.12
16.439	96.55		16.936	2378.57		16.439	387.76		16.937	897.22		33.28	4570.13
16.449	96.55		16.946	2378.78		16.449	387.69		16.947	896.38		33.3	4570.15
16.459	96.48		16.956	2378.6		16.459	387.55		16.957	895.54		33.32	4570.19
16.469	96.34		16.966	2377.9		16.469	387.34		16.967	894.875		33.34	4570.26
16.479	96.34		16.976	2377.03		16.479	387.27		16.977	894.525		33.36	4570.36
16.489	96.375		16.986	2376.35		16.489	387.305		16.987	894.315		33.38	4570.44
16.499	96.41		16.996	2375.93		16.499	387.27		16.997	894.105		33.4	4570.47
16.509	96.34		17.006	2375.62		16.509	387.13		17.007	894.105		33.42	4570.43
16.519	96.235		17.016	2375.5		16.519	386.92		17.017	894.245		33.44	4570.34
16.529	95.99		17.026	2375.47		16.529	386.675		17.027	894.35		33.46	4570.25
16.539	95.885		17.036	2375.35		16.539	386.605		17.037	894.28		33.48	4570.19
16.549	96.025		17.046	2375.28		16.549	386.71		17.047	894.14		33.5	4570.17
16.559	96.375		17.056	2375.32		16.559	386.955		17.057	894.07		33.52	4570.18
16.569	96.83		17.066	2375.35		16.569	387.2		17.067	894.14		33.54	4570.21
16.579	97.39		17.076	2375.4		16.579	387.41		17.077	894.315		33.56	4570.24
16.589	98.055		17.086	2375.5		16.589	387.48		17.087	894.385		33.58	4570.25
16.599	98.615		17.096	2375.65		16.599	387.41		17.097	894.455		33.6	4570.21
16.609	98.895		17.106	2375.8		16.609	387.235		17.107	894.63		33.62	4570.18
16.619	98.825		17.116	2375.93		16.619	387.06		17.117	894.84		33.64	4570.18
16.629	98.475		17.126	2376		16.629	386.815		17.127	894.91		33.66	4570.2
16.639	98.02		17.136	2375.97		16.639	386.64		17.137	894.98		33.68	4570.22
16.649	97.565		17.146	2376		16.649	386.57		17.147	895.12		33.7	4570.21
16.659	97.25		17.156	2376.1		16.659	386.64		17.157	895.295		33.72	4570.17
16.669	97.075		17.166	2376.12		16.669	386.71		17.167	895.47		33.74	4570.12
16.679	96.97		17.176	2376.2		16.679	386.815		17.177	895.715		33.76	4570.09
16.689	96.865		17.186	2376.43		16.689	386.85		17.187	895.855		33.78	4570.07
16.699	96.83		17.196	2376.57		16.699	386.885		17.197	895.925		33.8	4570.06
16.709	96.83		17.206	2376.55		16.709	386.885		17.207	896.065		33.82	4570.06
16.719	96.83		17.216	2376.57		16.719	386.885		17.217	896.065		33.84	4570.06
16.729	96.83		17.226	2376.72		16.729	386.885		17.227	895.925		33.86	4570.06
16.739	96.795		17.236	2376.93		16.739	386.85		17.237	895.89		33.88	4570.07
16.749	96.69		17.246	2377.05		16.749	386.745		17.247	896.03		33.9	4570.08
16.759	96.655		17.256	2377.1		16.759	386.675		17.257	896.205		33.92	4570.11
16.769	96.69		17.266	2377.22		16.769	386.71		17.267	896.31		33.94	4570.15
16.779	96.76		17.276	2377.45		16.779	386.78		17.277	896.415		33.96	4570.22
16.789	96.795		17.286	2377.62		16.789	386.78		17.287	896.485		33.98	4570.31
16.799	96.725		17.296	2377.65		16.799	386.745		17.297	896.485		34	4570.36
16.809	96.69		17.306	2377.7		16.809	386.71		17.307	896.38		34.02	4570.34
16.819	96.725		17.316	2377.8		16.819	386.71		17.317	896.345		34.04	4570.27
16.829	96.76		17.326	2377.95		16.829	386.745		17.327	896.555		34.06	4570.2
16.839	96.795		17.336	2378.15		16.839	386.815		17.337	896.87		34.08	4570.15
16.849	96.9		17.346	2378.38		16.849	386.92		17.347	897.045		34.1	4570.11
16.859	97.075		17.356	2378.5		16.859	387.095		17.357	897.115		34.12	4570.09
16.869	97.425		17.366	2378.53		16.869	387.48		17.367	897.185		34.14	4570.09
16.879	97.81		17.376	2378.53		16.879	387.935		17.377	897.255		34.16	4570.09
16.889	98.125		17.386	2378.6		16.889	388.18		17.387	897.43		34.18	4570.1
16.899	98.335		17.396	2378.8		16.899	388.215		17.397	897.64		34.2	4570.1
16.909	98.51		17.406	2379.03		16.909	388.18		17.407	897.85		34.22	4570.11
16.919	98.65		17.416	2379.2		16.919	388.18		17.417	897.92		34.24	4570.13
16.929	98.755		17.426	2379.32		16.929	388.145		17.427	897.92		34.26	4570.17
16.939	98.755		17.436	2379.47		16.939	388.005		17.437	897.99		34.28	4570.23
16.949	98.65		17.446	2379.68		16.949	387.83		17.447	898.2		34.3	4570.3
16.959	98.405		17.456	2379.82		16.959	387.585		17.457	898.2		34.32	4570.33
16.969	98.09		17.466	2379.9		16.969	387.34		17.467	898.2		34.34	4570.31
16.979	97.775		17.476	2380.05		16.979	387.2		17.477	898.41		34.36	4570.25
16.989	97.6		17.486	2380.32		16.989	387.165		17.487	898.725		34.38	4570.19
16.999	97.53		17.496	2380.65		16.999	387.095		17.497	898.97		34.4	4570.13
17.009	97.39		17.506	2380.88		17.009	386.885		17.507	899.285		34.42	4570.1
17.019	97.04		17.516	2380.93		17.019	386.605		17.517	899.67		34.44	4570.08
17.029	96.655		17.526	2380.97		17.029	386.185		17.527	899.845		34.46	4570.08
17.039	96.41		17.536	2381.1		17.039	385.87		17.537	899.88		34.48	4570.07
17.049	96.34		17.546	2381.4		17.049	385.765		17.547	900.055		34.5	4570.08
17.059	96.375		17.556	2381.65		17.059	385.73		17.557	900.195		34.52	4570.09
17.069	96.34		17.566	2381.8		17.069	385.695		17.567	900.16		34.54	4570.11
17.079	96.34		17.576	2381.88		17.079	385.695		17.577	900.09		34.56	4570.15
17.089	96.445		17.586	2381.93		17.089	385.765		17.587	900.125		34.58	4570.21
17.099	96.62		17.596	2382.05		17.099	385.87		17.597	900.265		34.6	4570.28
17.109	96.725		17.606	2382.12		17.109	385.975		17.607	900.405		34.62	4570.31
17.119	96.83		17.616	2382.12		17.119	386.08		17.617	900.475		34.64	4570.28
17.129	96.9		17.626	2382.07		17.129	386.185		17.627	900.65		34.66	4570.22
17.139	96.97		17.636	2382.05		17.139	386.29		17.637	900.895		34.68	4570.16
17.149	97.075		17.646	2382.15		17.149	386.395		17.647	901.175		34.7	4570.12
17.159	97.215		17.656	2382.4		17.159	386.535		17.657	901.385		34.72	4570.09
17.169	97.355		17.666	2382.57		17.169	386.71		17.667	901.28		34.74	4570.08
17.179	97.46		17.676	2382.65		17.179	386.815		17.677	901.14		34.76	4570.09
17.189	97.565		17.686	2382.72		17.189	386.885		17.687	901.385		34.78	4570.1
17.199	97.6		17.696	2382.85		17.199	386.92		17.697	901.735		34.8	4570.11
17.209	97.705		17.706	2382.93		17.209	386.92		17.707	901.91		34.82	4570.11
17.219	97.81		17.716	2382.95		17.219	386.955		17.717	901.945		34.84	4570.1
17.229	97.845		17.726	2383.07		17.229	386.955		17.727	902.085		34.86	4570.11
17.239	97.845		17.736	2383.35		17.239	386.92		17.737	902.295		34.88	4570.12
17.249	97.775		17.746	2383.55		17.249	386.815		17.747	902.47		34.9	4570.15
17.259	97.775		17.756	2383.68		17.259	386.85		17.757	902.82		34.92	4570.17
17.269	97.845		17.766	2383.9		17.269	386.92		17.767	903.17		34.94	4570.15
17.279	97.915		17.776	2384.1		17.279	386.955		17.777	903.275		34.96	4570.11
17.289	97.985		17.786	2384.1		17.289	386.92		17.787	903.345		34.98	4570.08
17.299	97.985		17.796	2384.07		17.299	386.85		17.797	903.275		35	4570.07
17.309	98.02		17.806	2384.2		17.309	386.885		17.807	903.205		35.02	4570.06
17.319	98.09		17.816	2384.47		17.319	386.955		17.817	903.205		35.04	4570.06
17.329	98.16		17.826	2384.78		17.329	387.06		17.827	903.38		35.06	4570.06
17.339	98.265		17.836	2384.97		17.339	387.13		17.837	903.73		35.08	4570.07
17.349	98.335		17.846	2385.18		17.349	387.165		17.847	904.15		35.1	4570.09
17.359	98.545		17.856	2385.35		17.359	387.305		17.857	904.43		35.12	4570.09
17.369	98.86		17.866	2385.47		17.369	387.655		17.867	904.43		35.14	4570.08
17.379	99.245		17.876	2385.65		17.379	388.04		17.877	904.36		35.16	4570.08
17.389	99.455		17.886	2385.97		17.389	388.285		17.887	904.57		35.18	4570.09
17.399	99.56		17.896	2386.3		17.399	388.355		17.897	905.025		35.2	4570.1
17.409	99.63		17.906	2386.62		17.409	388.32		17.907	905.375		35.22	4570.12
17.419	99.665		17.916	2386.85		17.419	388.285		17.917	905.55		35.24	4570.13
17.429	99.665		17.926	2387.07		17.429	388.285		17.927	905.76		35.26	4570.13
17.439	99.735		17.936	2387.3		17.439	388.285		17.937	906.11		35.28	4570.12
17.449	99.77		17.946	2387.45		17.449	388.25		17.947	906.565		35.3	4570.1
17.459	99.735		17.956	2387.57		17.459	388.145		17.957	906.915		35.32	4570.1
17.469	99.63		17.966	2387.82		17.469	387.97		17.967	907.195		35.34	4570.11
17.479	99.56		17.976	2388.2		17.479	387.935		17.977	907.58		35.36	4570.14
17.489	99.63		17.986	2388.6		17.489	387.97		17.987	907.93		35.38	4570.18
17.499	99.665		17.996	2388.9		17.499	388.005		17.997	908.28		35.4	4570.23
17.509	99.595		18.006	2389.1		17.509	387.865		18.007	908.77		35.42	4570.25
17.519	99.385		18.016	2389.43		17.519	387.55		18.017	909.155		35.44	4570.23
17.529	99.105		18.026	2389.72		17.529	387.235		18.027	909.435		35.46	4570.22
17.539	98.965		18.036	2389.93		17.539	386.99		18.037	909.82		35.48	4570.25
17.549	99.035		18.046	2390.15		17.549	386.955		18.047	910.1		35.5	4570.31
17.559	99.105		18.056	2390.47		17.559	386.99		18.057	910.1		35.52	4570.35
17.569	99.07		18.066	2390.82		17.569	386.99		18.067	910.1		35.54	4570.32
17.579	99.105		18.076	2391.18		17.579	386.99		18.077	910.275		35.56	4570.24
17.589	99.21		18.086	2391.55		17.589	387.06		18.087	910.59		35.58	4570.17
17.599	99.385		18.096	2391.88		17.599	387.235		18.097	910.975		35.6	4570.12
17.609	99.595		18.106	2392.05		17.609	387.445		18.107	911.255		35.62	4570.09
17.619	99.77		18.116	2392.25		17.619	387.62		18.117	911.395		35.64	4570.07
17.629	99.91		18.126	2392.55		17.629	387.725		18.127	911.57		35.66	4570.06
17.639	100.05		18.136	2392.85		17.639	387.865		18.137	911.675		35.68	4570.05
17.649	100.19		18.146	2393.22		17.649	388.075		18.147	911.815		35.7	4570.05
17.659	100.435		18.156	2393.65		17.659	388.25		18.157	911.92		35.72	4570.06
17.669	100.715		18.166	2393.97		17.669	388.425		18.167	912.165		35.74	4570.06
17.679	100.925		18.176	2394.38		17.679	388.565		18.177	912.48		35.76	4570.08
17.689	101.03		18.186	2394.85		17.689	388.67		18.187	912.69		35.78	4570.1
17.699	101.1		18.196	2395.28		17.699	388.74		18.197	912.935		35.8	4570.14
17.709	101.17		18.206	2395.65		17.709	388.88		18.207	913.425		35.82	4570.19
17.719	101.31		18.216	2396.03		17.719	389.055		18.217	913.74		35.84	4570.24
17.729	101.45		18.226	2396.35		17.729	389.09		18.227	913.74		35.86	4570.26
17.739	101.485		18.236	2396.68		17.739	388.985		18.237	913.81		35.88	4570.23
17.749	101.485		18.246	2397.03		17.749	388.845		18.247	914.09		35.9	4570.18
17.759	101.485		18.256	2397.43		17.759	388.845		18.257	914.58		35.92	4570.15
17.769	101.59		18.266	2397.85		17.769	388.985		18.267	914.93		35.94	4570.14
17.779	101.73		18.276	2398.12		17.779	389.125		18.277	915.21		35.96	4570.15
17.789	101.8		18.286	2398.3		17.789	389.195		18.287	915.49		35.98	4570.19
17.799	101.8		18.296	2398.55		17.799	389.16		18.297	915.735		36	4570.22
17.809	101.8		18.306	2398.93		17.809	389.16		18.307	915.84		36.02	4570.22
17.819	101.905		18.316	2399.28		17.819	389.265		18.317	915.84		36.04	4570.18
17.829	102.08		18.326	2399.57		17.829	389.405		18.327	915.945		36.06	4570.16
17.839	102.115		18.336	2399.82		17.839	389.51		18.337	916.085		36.08	4570.15
17.849	102.15		18.346	2400.15		17.849	389.58		18.347	916.085		36.1	4570.16
17.859	102.395		18.356	2400.47		17.859	389.79		18.357	915.91		36.12	4570.16
17.869	102.78		18.366	2400.72		17.869	390.14		18.367	915.7		36.14	4570.14
17.879	103.095		18.376	2400.9		17.879	390.455		18.377	915.56		36.16	4570.1
17.889	103.375		18.386	2401		17.889	390.665		18.387	915.665		36.18	4570.08
17.899	103.55		18.396	2401.22		17.899	390.735		18.397	915.945		36.2	4570.06
17.909	103.55		18.406	2401.45		17.909	390.735		18.407	915.91		36.22	4570.05
17.919	103.48		18.416	2401.57		17.919	390.7		18.417	915.595		36.24	4570.04
17.929	103.445		18.426	2401.62		17.929	390.7		18.427	915.56		36.26	4570.04
17.939	103.48		18.436	2401.68		17.939	390.735		18.437	915.875		36.28	4570.05
17.949	103.48		18.446	2401.82		17.949	390.665		18.447	916.015		36.3	4570.05
17.959	103.41		18.456	2401.82		17.959	390.56		18.457	915.875		36.32	4570.06
17.969	103.305		18.466	2401.7		17.969	390.42		18.467	915.49		36.34	4570.07
17.979	103.27		18.476	2401.72		17.979	390.315		18.477	915.175		36.36	4570.1
17.989	103.27		18.486	2401.88		17.989	390.28		18.487	915.105		36.38	4570.14
17.999	103.27		18.496	2402		17.999	390.28		18.497	914.86		36.4	4570.19
18.009	103.235		18.506	2402.1		18.009	390.175		18.507	914.51		36.42	4570.23
18.019	103.095		18.516	2402.1		18.019	389.825		18.517	914.405		36.44	4570.23
18.029	102.745		18.526	2401.97		18.029	389.44		18.527	914.16		36.46	4570.2
18.039	102.535		18.536	2401.88		18.039	389.265		18.537	913.705		36.48	4570.15
18.049	102.57		18.546	2401.75		18.049	389.195		18.547	913.32		36.5	4570.11
18.059	102.675		18.556	2401.55		18.059	389.195		18.557	912.9		36.52	4570.08
18.069	102.745		18.566	2401.43		18.069	389.195		18.567	912.34		36.54	4570.06
18.079	102.745		18.576	2401.32		18.079	389.16		18.577	911.745		36.56	4570.06
18.089	102.78		18.586	2401.25		18.089	389.195		18.587	911.115		36.58	4570.06
18.099	102.99		18.596	2401.2		18.099	389.37		18.597	910.625		36.6	4570.06
18.109	103.305		18.606	2401.05		18.109	389.58		18.607	910.205		36.62	4570.07
18.119	103.55		18.616	2400.78		18.119	389.72		18.617	909.61		36.64	4570.08
18.129	103.655		18.626	2400.55		18.129	389.825		18.627	908.98		36.66	4570.11
18.139	103.795		18.636	2400.4		18.139	389.93		18.637	908.56		36.68	4570.15
18.149	104.04		18.646	2400.32		18.149	390.105		18.647	908.35		36.7	4570.19
18.159	104.355		18.656	2400.28		18.159	390.35		18.657	908.175		36.72	4570.23
18.169	104.705		18.666	2400.1		18.169	390.63		18.667	907.755		36.74	4570.23
18.179	104.95		18.676	2399.95		18.179	390.735		18.677	907.195		36.76	4570.19
18.189	105.055		18.686	2399.82		18.189	390.735		18.687	906.565		36.78	4570.14
18.199	105.16		18.696	2399.68		18.199	390.805		18.697	905.97		36.8	4570.1
18.209	105.3		18.706	2399.57		18.209	390.91		18.707	905.305		36.82	4570.07
18.219	105.545		18.716	2399.5		18.219	391.015		18.717	904.675		36.84	4570.05
18.229	105.79		18.726	2399.43		18.229	391.155		18.727	904.115		36.86	4570.05
18.239	105.965		18.736	2399.25		18.239	391.26		18.737	903.73		36.88	4570.04
18.249	106		18.746	2398.95		18.249	391.19		18.747	903.345		36.9	4570.04
18.259	106.07		18.756	2398.7		18.259	391.19		18.757	902.89		36.92	4570.05
18.269	106.28		18.766	2398.55		18.269	391.33		18.767	902.47		36.94	4570.06
18.279	106.56		18.776	2398.5		18.279	391.54		18.777	901.91		36.96	4570.07
18.289	106.735		18.786	2398.47		18.289	391.68		18.787	901.14		36.98	4570.1
18.299	106.875		18.796	2398.43		18.299	391.785		18.797	900.405		37	4570.11
18.309	107.05		18.806	2398.38		18.309	391.925		18.807	899.845		37.02	4570.11
18.319	107.26		18.816	2398.32		18.319	392.065		18.817	899.285		37.04	4570.1
18.329	107.54		18.826	2398.22		18.329	392.205		18.827	898.795		37.06	4570.08
18.339	107.89		18.836	2398.2		18.339	392.345		18.837	898.375		37.08	4570.06
18.349	108.24		18.846	2398.25		18.349	392.555		18.847	898.2		37.1	4570.05
18.359	108.66		18.856	2398.3		18.359	392.87		18.857	897.99		37.12	4570.05
18.369	109.22		18.866	2398.45		18.369	393.325		18.867	897.465		37.14	4570.06
18.379	109.745		18.876	2398.57		18.379	393.78		18.877	896.94		37.16	4570.07
18.389	110.235		18.886	2398.38		18.389	394.165		18.887	896.59		37.18	4570.08
18.399	110.655		18.896	2398.07		18.399	394.41		18.897	896.135		37.2	4570.08
18.409	110.9		18.906	2397.82		18.409	394.585		18.907	895.61		37.22	4570.08
18.419	111.11		18.916	2397.5		18.419	394.655		18.917	894.98		37.24	4570.09
18.429	111.39		18.926	2397.05		18.429	394.76		18.927	894.21		37.26	4570.12
18.439	111.67		18.936	2396.65		18.439	395.005		18.937	893.37		37.28	4570.13
18.449	112.02		18.946	2396.35		18.449	395.215		18.947	892.565		37.3	4570.11
18.459	112.3		18.956	2396.2		18.459	395.285		18.957	891.795		37.32	4570.08
18.469	112.545		18.966	2396.1		18.469	395.32		18.967	891.235		37.34	4570.06
18.479	112.825		18.976	2395.97		18.479	395.39		18.977	890.955		37.36	4570.04
18.489	113.175		18.986	2395.78		18.489	395.53		18.987	890.535		37.38	4570.03
18.499	113.56		18.996	2395.47		18.499	395.74		18.997	889.94		37.4	4570.03
18.509	113.91		19.006	2395.18		18.509	395.95		19.007	889.38		37.42	4570.03
18.519	114.155		19.016	2394.93		18.519	395.915		19.017	888.715		37.44	4570.03
18.529	114.225		19.026	2394.68		18.529	395.74		19.027	887.98		37.46	4570.03
18.539	114.4		19.036	2394.53		18.539	395.775		19.037	887.315		37.48	4570.04
18.549	114.715		19.046	2394.43		18.549	395.985		19.047	886.755		37.5	4570.04
18.559	115.205		19.056	2394.32		18.559	396.265		19.057	886.335		37.52	4570.05
18.569	115.765		19.066	2394.07		18.569	396.51		19.067	885.985		37.54	4570.07
18.579	116.255		19.076	2393.85		18.579	396.72		19.077	885.6		37.56	4570.09
18.589	116.745		19.086	2393.68		18.589	397.105		19.087	884.865		37.58	4570.1
18.599	117.375		19.096	2393.6		18.599	397.56		19.097	883.885		37.6	4570.1
18.609	118.04		19.106	2393.55		18.609	397.98		19.107	883.08		37.62	4570.09
18.619	118.6		19.116	2393.38		18.619	398.33		19.117	882.695		37.64	4570.07
18.629	119.125		19.126	2393.2		18.629	398.645		19.127	882.345		37.66	4570.05
18.639	119.685		19.136	2393.12		18.639	398.96		19.137	881.785		37.68	4570.05
18.649	120.21		19.146	2393.2		18.649	399.38		19.147	881.33		37.7	4570.05
18.659	120.7		19.156	2393.22		18.659	399.835		19.157	880.805		37.72	4570.06
18.669	121.26		19.166	2393.05		18.669	400.29		19.167	880.035		37.74	4570.06
18.679	121.785		19.176	2392.97		18.679	400.605		19.177	879.265		37.76	4570.06
18.689	122.17		19.186	2392.95		18.689	400.78		19.187	878.635		37.78	4570.05
18.699	122.38		19.196	2392.85		18.699	400.885		19.197	878.285		37.8	4570.05
18.709	122.695		19.206	2392.78		18.709	401.06		19.207	877.97		37.82	4570.05
18.719	123.01		19.216	2392.78		18.719	401.27		19.217	877.55		37.84	4570.06
18.729	123.255		19.226	2392.88		18.729	401.445		19.227	877.13		37.86	4570.06
18.739	123.395		19.236	2392.9		18.739	401.48		19.237	876.745		37.88	4570.06
18.749	123.465		19.246	2392.78		18.749	401.48		19.247	876.185		37.9	4570.06
18.759	123.57		19.256	2392.7		18.759	401.515		19.257	875.555		37.92	4570.05
18.769	123.71		19.266	2392.68		18.769	401.62		19.267	875.1		37.94	4570.04
18.779	123.815		19.276	2392.62		18.779	401.76		19.277	874.575		37.96	4570.04
18.789	123.85		19.286	2392.55		18.789	401.795		19.287	873.805		37.98	4570.04
18.799	123.815		19.296	2392.5		18.799	401.655		19.297	873.175		38	4570.05
18.809	123.64		19.306	2392.5		18.809	401.515		19.307	872.895		38.02	4570.06
18.819	123.465		19.316	2392.47		18.819	401.41		19.317	872.615		38.04	4570.07
18.829	123.36		19.326	2392.38		18.829	401.375		19.327	871.95		38.06	4570.08
18.839	123.29		19.336	2392.28		18.839	401.305		19.337	871.215		38.08	4570.11
18.849	123.115		19.346	2392.22		18.849	401.165		19.347	870.69		38.1	4570.16
18.859	123.01		19.356	2392.07		18.859	401.13		19.357	870.375		38.12	4570.21
18.869	122.975		19.366	2391.95		18.869	401.235		19.367	869.885		38.14	4570.22
18.879	122.905		19.376	2391.9		18.879	401.34		19.377	869.185		38.16	4570.19
18.889	122.695		19.386	2391.9		18.889	401.305		19.387	868.905		38.18	4570.15
18.899	122.345		19.396	2391.97		18.899	401.025		19.397	868.835		38.2	4570.11
18.909	121.82		19.406	2392		18.909	400.57		19.407	868.345		38.22	4570.08
18.919	121.155		19.416	2391.9		18.919	400.115		19.417	867.4		38.24	4570.08
18.929	120.49		19.426	2391.75		18.929	399.73		19.427	866.735		38.26	4570.08
18.939	119.93		19.436	2391.57		18.939	399.31		19.437	866.84		38.28	4570.1
18.949	119.3		19.446	2391.43		18.949	398.785		19.447	866.91		38.3	4570.12
18.959	118.565		19.456	2391.32		18.959	398.19		19.457	866.525		38.32	4570.12
18.969	117.83		19.466	2391.35		18.969	397.455		19.467	865.965		38.34	4570.1
18.979	117.165		19.476	2391.45		18.979	396.86		19.477	865.79		38.36	4570.09
18.989	116.465		19.486	2391.53		18.989	396.37		19.487	865.44		38.38	4570.09
18.999	115.8		19.496	2391.5		18.999	395.915		19.497	864.74		38.4	4570.09
19.009	115.205		19.506	2391.35		19.009	395.39		19.507	864.11		38.42	4570.09
19.019	114.47		19.516	2391.28		19.019	394.69		19.517	863.445		38.44	4570.07
19.029	113.455		19.526	2391.25		19.029	393.815		19.527	862.71		38.46	4570.06
19.039	112.545		19.536	2391.15		19.039	393.045		19.537	862.185		38.48	4570.04
19.049	111.88		19.546	2391.03		19.049	392.415		19.547	861.835		38.5	4570.03
19.059	111.355		19.556	2390.93		19.059	391.925		19.557	861.45		38.52	4570.03
19.069	110.97		19.566	2390.93		19.069	391.47		19.567	860.715		38.54	4570.03
19.079	110.585		19.576	2391		19.079	391.015		19.577	859.945		38.56	4570.03
19.089	110.165		19.586	2391.03		19.089	390.56		19.587	859.42		38.58	4570.03
19.099	109.745		19.596	2391.05		19.099	390.21		19.597	859.105		38.6	4570.03
19.109	109.43		19.606	2391.1		19.109	390.035		19.607	859.035		38.62	4570.04
19.119	109.15		19.616	2391		19.119	389.825		19.617	859.035		38.64	4570.06
19.129	108.87		19.626	2390.8		19.129	389.51		19.627	858.86		38.66	4570.08
19.139	108.52		19.636	2390.72		19.139	389.125		19.637	858.405		38.68	4570.1
19.149	108.135		19.646	2390.95		19.149	388.88		19.647	857.81		38.7	4570.11
19.159	107.925		19.656	2391.28		19.159	388.705		19.657	857.18		38.72	4570.09
19.169	107.75		19.666	2391.4		19.169	388.495		19.667	856.445		38.74	4570.07
19.179	107.575		19.676	2391.43		19.179	388.18		19.677	855.815		38.76	4570.06
19.189	107.295		19.686	2391.47		19.189	387.865		19.687	855.465		38.78	4570.05
19.199	106.98		19.696	2391.53		19.199	387.55		19.697	855.15		38.8	4570.06
19.209	106.7		19.706	2391.7		19.209	387.27		19.707	854.765		38.82	4570.07
19.219	106.455		19.716	2391.85		19.219	386.99		19.717	854.66		38.84	4570.09
19.229	106.21		19.726	2391.97		19.229	386.64		19.727	854.555		38.86	4570.11
19.239	106		19.736	2392.2		19.239	386.255		19.737	854.345		38.88	4570.11
19.249	105.755		19.746	2392.53		19.249	385.94		19.747	853.925		38.9	4570.09
19.259	105.44		19.756	2392.9		19.259	385.66		19.757	853.295		38.92	4570.08
19.269	105.195		19.766	2393.18		19.269	385.45		19.767	852.875		38.94	4570.07
19.279	105.02		19.776	2393.35		19.279	385.275		19.777	852.525		38.96	4570.07
19.289	104.88		19.786	2393.53		19.289	385.065		19.787	852.455		38.98	4570.07
19.299	104.67		19.796	2393.65		19.299	384.82		19.797	852.735		39	4570.06
19.309	104.495		19.806	2393.85		19.309	384.505		19.807	852.945		39.02	4570.04
19.319	104.39		19.816	2394.2		19.319	384.295		19.817	852.805		39.04	4570.03
19.329	104.285		19.826	2394.62		19.329	384.19		19.827	852.49		39.06	4570.03
19.339	104.11		19.836	2395.03		19.339	384.085		19.837	852.455		39.08	4570.02
19.349	104.04		19.846	2395.4		19.349	383.945		19.847	852.665		39.1	4570.02
19.359	104.11		19.856	2395.68		19.359	383.91		19.857	852.735		39.12	4570.02
19.369	104.215		19.866	2395.93		19.369	384.05		19.867	853.225		39.14	4570.02
19.379	104.32		19.876	2396.3		19.379	384.19		19.877	853.68		39.16	4570.02
19.389	104.32		19.886	2396.72		19.389	384.225		19.887	853.575		39.18	4570.03
19.399	104.25		19.896	2397.2		19.399	384.155		19.897	853.4		39.2	4570.04
19.409	104.11		19.906	2397.65		19.409	383.98		19.907	853.4		39.22	4570.05
19.419	103.935		19.916	2398.03		19.419	383.735		19.917	852.945		39.24	4570.07
19.429	103.795		19.926	2398.47		19.429	383.49		19.927	852.42		39.26	4570.08
19.439	103.655		19.936	2398.9		19.439	383.28		19.937	852.42		39.28	4570.07
19.449	103.48		19.946	2399.3		19.449	383.07		19.947	852.665		39.3	4570.06
19.459	103.27		19.956	2399.82		19.459	382.825		19.957	852.21		39.32	4570.04
19.469	103.06		19.966	2400.53		19.469	382.545		19.967	851.02		39.34	4570.04
19.479	102.78		19.976	2401.22		19.479	382.335		19.977	850.215		39.36	4570.03
19.489	102.57		19.986	2401.75		19.489	382.16		19.987	849.83		39.38	4570.04
19.499	102.465		19.996	2402.18		19.499	381.985		19.997	849.235		39.4	4570.04
19.509	102.43		20.006	2402.72		19.509	381.81		20.007	848.64		39.42	4570.04
19.519	102.22		20.016	2403.35		19.519	381.495		20.017	848.465		39.44	4570.04
19.529	101.8		20.026	2403.95		19.529	381.005		20.027	848.5		39.46	4570.04
19.539	101.485		20.036	2404.68		19.539	380.585		20.037	848.43		39.48	4570.04
19.549	101.345		20.046	2405.4		19.549	380.34		20.047	847.765		39.5	4570.04
19.559	101.31		20.056	2405.95		19.559	380.27		20.057	846.82		39.52	4570.05
19.569	101.24		20.066	2406.45		19.569	380.165		20.067	846.12		39.54	4570.04
19.579	101.205		20.076	2406.97		19.579	380.025		20.077	845.455		39.56	4570.03
19.589	101.17		20.086	2407.62		19.589	379.85		20.087	846.085		39.58	4570.03
19.599	101.135		20.096	2408.3		19.599	379.885		20.097	847.555		39.6	4570.03
19.609	101.205		20.106	2408.97		19.609	379.92		20.107	847.975		39.62	4570.03
19.619	101.275		20.116	2409.68		19.619	379.955		20.117	846.155		39.64	4570.03
19.629	101.31		20.126	2410.28		19.629	379.955		20.127	842.305		39.66	4570.04
19.639	101.275		20.136	2410.9		19.639	379.885		--	--		39.68	4570.05
19.649	101.275		20.146	2411.62		19.649	379.815		--	--		39.7	4570.05
19.659	101.31		20.156	2412.3		19.659	379.78		--	--		39.72	4570.05
19.669	101.38		20.166	2412.75		19.669	379.815		--	--		39.74	4570.06
19.679	101.38		20.176	2413.2		19.679	379.78		--	--		39.76	4570.07
19.689	101.31		20.186	2413.8		19.689	379.57		--	--		39.78	4570.08
19.699	101.135		20.196	2414.45		19.699	379.395		--	--		39.8	4570.09
19.709	101.03		20.206	2415.03		19.709	379.325		--	--		39.82	4570.08
19.719	100.96		20.216	2415.5		19.719	379.29		--	--		39.84	4570.07
19.729	100.855		20.226	2415.95		19.729	379.22		--	--		39.86	4570.05
19.739	100.75		20.236	2416.47		19.739	379.08		--	--		39.88	4570.04
19.749	100.645		20.246	2417		19.749	378.835		--	--		39.9	4570.04
19.759	100.54		20.256	2417.35		19.759	378.695		--	--		39.92	4570.05
19.769	100.505		20.266	2417.6		19.769	378.59		--	--		39.94	4570.05
19.779	100.435		20.276	2417.9		19.779	378.555		--	--		39.96	4570.06
19.789	100.4		20.286	2418.2		19.789	378.485		--	--		39.98	4570.06
19.799	100.365		20.296	2418.43		19.799	378.415		--	--		40	4570.05
19.809	100.26		20.306	2418.5		19.809	378.24		--	--		40.02	4570.04
19.819	100.12		20.316	2418.55		19.819	378.135		--	--		40.04	4570.04
19.829	100.085		20.326	2418.65		19.829	378.1		--	--		40.06	4570.05
19.839	100.085		20.336	2418.8		19.839	378.1		--	--		40.08	4570.06
19.849	100.085		20.346	2418.8		19.849	378.065		--	--		40.1	4570.06
19.859	100.19		20.356	2418.72		19.859	378.03		--	--		40.12	4570.05
19.869	100.365		20.366	2418.68		19.869	378.17		--	--		40.14	4570.04
19.879	100.61		20.376	2418.5		19.879	378.38		--	--		40.16	4570.03
19.889	100.75		20.386	2418.2		19.889	378.45		--	--		40.18	4570.02
19.899	100.75		20.396	2417.95		19.899	378.45		--	--		40.2	4570.02
19.909	100.715		20.406	2417.7		19.909	378.38		--	--		40.22	4570.01
19.919	100.61		20.416	2417.25		19.919	378.205		--	--		40.24	4570.01
19.929	100.47		20.426	2416.78		19.929	378.03		--	--		40.26	4570.01
19.939	100.33		20.436	2416.38		19.939	377.82		--	--		40.28	4570.01
19.949	100.26		20.446	2415.93		19.949	377.715		--	--		40.3	4570.02
19.959	100.19		20.456	2415.38		19.959	377.61		--	--		40.32	4570.02
19.969	100.015		20.466	2414.62		19.969	377.4		--	--		40.34	4570.02
19.979	99.84		20.476	2413.85		19.979	377.19		--	--		40.36	4570.02
19.989	99.77		20.486	2413.22		19.989	377.05		--	--		40.38	4570.01
19.999	99.77		20.496	2412.6		19.999	376.945		--	--		40.4	4570.01
20.009	99.805		20.506	2411.9		20.009	376.84		--	--		40.42	4570.01
20.019	99.665		20.516	2411.15		20.019	376.63		--	--		40.44	4570.02
20.029	99.385		20.526	2410.38		20.029	376.245		--	--		40.46	4570.02
20.039	99.14		20.536	2409.53		20.039	375.965		--	--		40.48	4570.02
20.049	99		20.546	2408.6		20.049	375.86		--	--		40.5	4570.03
20.059	99		20.556	2407.65		20.059	375.79		--	--		40.52	4570.03
20.069	99.105		20.566	2406.68		20.069	375.755		--	--		40.54	4570.03
20.079	99.175		20.576	2405.78		20.079	375.72		--	--		40.56	4570.04
20.089	99.21		20.586	2404.95		20.089	375.685		--	--		40.58	4570.04
20.099	99.35		20.596	2404.1		20.099	375.72		--	--		40.6	4570.05
20.109	99.56		20.606	2403.15		20.109	375.79		--	--		40.62	4570.04
20.119	99.77		20.616	2402.2		20.119	375.86		--	--		40.64	4570.03
20.129	99.875		20.626	2401.35		20.129	375.895		--	--		40.66	4570.02
20.139	99.98		20.636	2400.62		20.139	375.895		--	--		40.68	4570.02
20.149	100.085		20.646	2399.93		20.149	375.965		--	--		40.7	4570.01
20.159	100.19		20.656	2399.1		20.159	376.105		--	--		40.72	4570.01
20.169	100.295		20.666	2398.22		20.169	376.21		--	--		40.74	4570.01
20.179	100.33		20.676	2397.35		20.179	376.175		--	--		40.76	4570.01
20.189	100.365		20.686	2396.5		20.189	376.07		--	--		40.78	4570.01
20.199	100.435		20.696	2395.78		20.199	375.93		--	--		40.8	4570.01
20.209	100.47		20.706	2395.12		20.209	375.825		--	--		40.82	4570.02
20.219	100.575		20.716	2394.32		20.219	375.79		--	--		40.84	4570.02
20.229	100.68		20.726	2393.53		20.229	375.79		--	--		40.86	4570.03
20.239	100.715		20.736	2392.85		20.239	375.79		--	--		40.88	4570.03
20.249	100.68		20.746	2392.2		20.249	375.615		--	--		40.9	4570.03
20.259	100.575		20.756	2391.6		20.259	375.51		--	--		40.92	4570.03
20.269	100.575		20.766	2391		20.269	375.51		--	--		40.94	4570.02
[truncated: 2,214 more rows]

## Sheet: Supp_Fig.32_XRD
	air	Water	MeOH	Acetone	MeCN				air	Water	MeOH	Acetone	MeCN
2θ (º)	Intensity (a.u.)	Intensity (a.u.)	Intensity (a.u.)	Intensity (a.u.)	Intensity (a.u.)			2θ (º)	Intensity (a.u.)	Intensity (a.u.)	Intensity (a.u.)	Intensity (a.u.)	Intensity (a.u.)
2.084	307348	517270	95803	958110	741164			2.084	519658	817479	229636	1442620	1128010
2.088	307637	518046	95914.6	959728	742107			2.088	521018	820122	232238	1444320	1131090
2.092	307724	518429	96582	959031	742009			2.092	520845	821335	233005	1444930	1130480
2.096	308423	518479	96940.4	959652	743606			2.096	523208	821208	233848	1444480	1129140
2.1	308338	518965	96682.8	959900	743126			2.1	523720	822130	234472	1444890	1131180
2.104	308261	519247	96670.7	960225	742516			2.104	524089	822998	234436	1445400	1132110
2.108	308308	519569	97153.8	960358	742055			2.108	524681	823747	234650	1446020	1131200
2.112	308114	519399	97016	960179	742559			2.112	524546	823429	235686	1445540	1131550
2.116	307479	519086	96895.9	959467	742388			2.116	524017	823120	234575	1444860	1131180
2.12	307753	518359	97462.4	959190	741767			2.12	522522	822345	233083	1444830	1129820
2.124	307725	518740	96386.5	960065	742102			2.124	523239	821768	234158	1445200	1130760
2.128	307301	519089	97613.8	959955	742141			2.128	524353	823641	234099	1445110	1130990
2.132	307732	519151	97750.6	959823	741976			2.132	523416	822464	233314	1446260	1131140
2.136	307992	519767	98207.4	960651	743104			2.136	525099	823563	236428	1445990	1133020
2.14	307556	518785	97380.4	959890	741572			2.14	524999	822393	236270	1446270	1130810
2.144	308035	518641	97711.2	960935	743024			2.144	527496	825104	236980	1445670	1132130
2.148	307736	519419	98141.2	960590	742566			2.148	523743	821649	235122	1446320	1129850
2.152	307938	519572	96484.3	960904	742446			2.152	525265	823483	237412	1446410	1133310
2.156	307624	520201	97889.3	961116	742822			2.156	526763	824159	237389	1447050	1133710
2.16	307133	519188	97323.8	959915	742216			2.16	525052	822011	235435	1445480	1132760
2.164	307596	519048	97693.6	960170	742411			2.164	524398	822658	235008	1445230	1131900
2.168	307396	519455	97653.7	960434	742788			2.168	524380	824381	234653	1447010	1131960
2.172	307239	519988	96947.1	960168	742901			2.172	524206	824962	234988	1446290	1131530
2.176	307796	519881	97437.4	960096	741861			2.176	525994	824705	236850	1445450	1132300
2.18	307849	519346	97598.9	959941	741787			2.18	526456	823431	236701	1445550	1131970
2.184	307620	519862	97914.7	960951	742251			2.184	526138	824341	236844	1446580	1133860
2.188	307757	520454	98568.5	961594	742677			2.188	526950	826285	237656	1446060	1134730
2.192	307507	520436	97404.1	961654	742641			2.192	528113	825964	238190	1445710	1133460
2.196	307531	518796	99174.8	960697	742607			2.196	525009	823624	236385	1446050	1132530
2.2	307377	520238	97981.1	961084	742888			2.2	528666	825798	237199	1447360	1135750
2.204	307120	520706	98279.1	962006	743608			2.204	527706	827299	240116	1447490	1133630
2.208	307270	520173	97060.7	961375	741930			2.208	527348	824239	236324	1445570	1133770
2.212	306877	519219	96768.6	960471	742082			2.212	524139	824006	236307	1445770	1133010
2.216	307094	518801	97547.2	960895	742282			2.216	527092	824322	235668	1445940	1132790
2.22	306328	519179	97162.5	961134	741893			2.22	526698	824960	236957	1445620	1132120
2.224	306904	520011	97517.3	960628	742187			2.224	525695	823912	236096	1445430	1132230
2.228	307257	519769	97819.1	960225	742332			2.228	526140	824496	235998	1445810	1131890
2.232	307178	519782	97495.7	960271	742090			2.232	526998	825292	236634	1446430	1133720
2.236	307330	519968	97576.9	961170	741707			2.236	527258	825356	236951	1447220	1133600
2.24	307448	519927	97597	962265	742372			2.24	528054	824709	238241	1447070	1133170
2.244	307482	519897	97922.3	961574	742635			2.244	528265	825811	238423	1446840	1133540
2.248	306909	520194	98243.9	960643	742381			2.248	527975	825918	237544	1445930	1133020
2.252	306639	520341	98787.6	961273	741926			2.252	526467	824961	236147	1446260	1132950
2.256	307096	520781	98801.9	961312	742503			2.256	527722	826498	237669	1446400	1135970
2.26	307594	520517	98713	963124	742899			2.26	528929	826102	238398	1447540	1135960
2.264	306729	520257	97734.8	962036	743038			2.264	528718	826107	237686	1447190	1133480
2.268	307248	520812	99555.4	961393	742505			2.268	528421	826582	238278	1445660	1134380
2.272	307040	521079	98463.8	961579	743273			2.272	528749	826558	237852	1447100	1134260
2.276	307383	521210	99398.2	961525	742586			2.276	530181	828512	239241	1447550	1134380
2.28	307594	521079	99393	962271	742965			2.28	530412	827800	238865	1447830	1136180
2.284	307490	520589	98429	961323	743166			2.284	530983	828024	240479	1447860	1134920
2.288	306491	520740	98069.3	961029	743055			2.288	528509	826842	239568	1446600	1134650
2.292	306152	520195	98400.8	961154	742835			2.292	527165	825445	237578	1446020	1133610
2.296	306959	520453	99062.7	962150	743254			2.296	530032	827239	239659	1447360	1134500
2.3	307461	520455	99038.4	962654	743174			2.3	531171	829836	239058	1448070	1136000
2.304	306862	521244	99538.6	961594	742307			2.304	530225	827318	238730	1447050	1134820
2.308	307010	521661	98614.9	961989	742356			2.308	529924	827398	241066	1448090	1136360
2.312	306472	521134	99037.8	961966	742154			2.312	529093	826484	240675	1446190	1133580
2.316	306964	520420	99239.5	961800	743231			2.316	530383	827498	239575	1445960	1135270
2.32	306643	520032	97129	961086	742190			2.32	527531	826322	238814	1446050	1133730
2.324	306119	520081	99757.6	961357	742620			2.324	527868	826883	238992	1445710	1132390
2.328	307320	520494	99916	961725	742755			2.328	530790	828484	240818	1447940	1137520
2.332	306690	520267	99031.1	961946	742400			2.332	529907	827445	239920	1447270	1135630
2.336	306373	520150	98905.7	961812	743499			2.336	528533	826455	237650	1446150	1134060
2.34	306607	520710	99037.7	961983	744540			2.34	528436	827216	238939	1447000	1134940
2.344	306806	520611	99269.6	962084	744148			2.344	528841	827667	239752	1447140	1135930
2.348	306570	520663	99813.1	961709	743917			2.348	529531	827251	238628	1447230	1135470
2.352	306920	521015	100358	962353	743823			2.352	530044	827934	238559	1448580	1135470
2.356	306605	520457	99689.4	962172	744126			2.356	530461	828162	240354	1447750	1135810
2.36	306545	521593	100009	962513	743924			2.36	530453	828124	240620	1447140	1135880
2.364	306418	520999	99632.2	962524	744141			2.364	529349	826553	240452	1447030	1135540
2.368	306515	521366	98252.8	962577	744239			2.368	530900	827624	241855	1448600	1136120
2.372	306672	520631	99372	961803	743307			2.372	529021	826167	239135	1447150	1134060
2.376	306291	519885	99125.7	962105	743968			2.376	530605	826991	240953	1446800	1134910
2.38	306580	520585	100677	962257	743806			2.38	529656	827598	240358	1447370	1134760
2.384	306920	521201	100126	963576	744608			2.384	531616	829103	241855	1448280	1135470
2.388	306480	520745	99613	962324	743969			2.388	530383	827671	240729	1447770	1134690
2.392	306385	521386	99977.9	962128	744169			2.392	530932	829108	240959	1448180	1136560
2.396	306534	520898	100426	962327	743796			2.396	530066	828250	239657	1447270	1135460
2.4	306316	521364	100967	962265	744079			2.4	530888	828611	241030	1447900	1136320
2.404	306394	521571	100427	963090	744625			2.404	531980	829997	242501	1448550	1136920
2.408	306291	521116	100330	962757	744681			2.408	529836	828758	241621	1446770	1136270
2.412	306270	521083	100233	961908	744350			2.412	529816	828215	240034	1447130	1135700
2.416	306175	521464	100691	961799	743966			2.416	531217	828478	240415	1448310	1135840
2.42	305963	520627	99985.7	962615	744246			2.42	530966	829587	241951	1447070	1136450
2.424	306447	520300	99819.4	962094	744392			2.424	531394	829010	240714	1447580	1136610
2.428	306573	521134	100727	962770	744149			2.428	530900	829033	241100	1447920	1136070
2.432	306597	521513	101422	963018	744151			2.432	531183	829169	242061	1448200	1136780
2.436	306488	521903	101090	963196	744430			2.436	532618	830198	242255	1448560	1136490
2.44	306488	522319	100742	962879	744487			2.44	533541	831976	242931	1448450	1137450
2.444	306143	521657	100409	962162	744728			2.444	532830	829342	242065	1448040	1137010
2.448	306652	521664	100866	961988	744620			2.448	531219	829512	240533	1447730	1136720
2.452	306475	521406	100466	962747	744439			2.452	532298	830235	241401	1447850	1136930
2.456	306144	521604	100253	962319	743962			2.456	532525	829279	241068	1447970	1136870
2.46	305950	521546	100898	962203	743989			2.46	531820	829253	241583	1447310	1136100
2.464	306084	521875	100343	963136	744311			2.464	532675	830472	242687	1447610	1136900
2.468	305938	521318	100493	962837	743394			2.468	531416	828914	241033	1447090	1136100
2.472	305818	520889	99932.7	962455	743469			2.472	531428	828578	240851	1447280	1136810
2.476	306118	521197	100453	962587	744263			2.476	531474	830534	241994	1448000	1136380
2.48	305705	520758	101300	962285	744738			2.48	531794	829621	241294	1447310	1137090
2.484	306310	521621	100395	963024	744823			2.484	533177	831644	243295	1449160	1137750
2.488	305985	521733	100727	962766	744218			2.488	532110	830793	242302	1448340	1137250
2.492	306476	522201	100752	962889	744631			2.492	532264	829747	242859	1447970	1137730
2.496	305682	521643	101316	962665	744199			2.496	531925	829625	242162	1447860	1137610
2.5	305975	521837	100863	962871	744118			2.5	533148	831334	244112	1448680	1138400
2.504	305736	521825	101337	962798	744017			2.504	532020	830480	243427	1447930	1136570
2.508	306032	522631	101396	963311	744941			2.508	533338	831605	244960	1448310	1138280
2.512	305914	521915	100892	963026	744883			2.512	532609	831063	244506	1449330	1137300
2.516	305860	522052	100929	962883	744734			2.516	532084	830513	243380	1448160	1136440
2.52	305854	522098	101289	962604	744591			2.52	532966	830282	243243	1448020	1137530
2.524	305643	521966	101590	963023	744682			2.524	533296	831755	244577	1448400	1137420
2.528	305763	522157	101865	964050	744677			2.528	533743	832614	245481	1448590	1137850
2.532	306536	522205	102175	963522	744998			2.532	534492	832118	247716	1449250	1138520
2.536	306023	522163	102892	963231	744807			2.536	533302	830693	247436	1448810	1137810
2.54	305690	521463	103814	962650	744154			2.54	531655	830869	248013	1448050	1136420
2.544	305804	521803	108320	962115	744243			2.544	533182	830291	251461	1447880	1137120
2.548	306049	522695	113400	963780	744987			2.548	534121	832068	258460	1449580	1138510
2.552	306087	522040	122235	963287	744676			2.552	532782	830392	264191	1448240	1136870
2.556	306121	522093	137786	963034	745028			2.556	533864	830301	273593	1448620	1137810
2.56	306272	522581	160552	964145	744648			2.56	534941	832644	286829	1449390	1138230
2.564	305838	521662	187679	962686	743806			2.564	531982	830541	297226	1447710	1136830
2.568	305367	522288	205104	964122	744707			2.568	534407	831660	307205	1448940	1138270
2.572	305778	521928	215669	962398	744688			2.572	532664	829769	313063	1447970	1136960
2.576	306157	521716	225942	963061	744590			2.576	533563	830752	319544	1448770	1137260
2.58	305893	522235	227427	963585	744554			2.58	534684	832194	322043	1448870	1139380
2.584	305637	522291	219578	963356	745143			2.584	533910	832453	316912	1448310	1138200
2.588	305409	522359	198617	963240	744715			2.588	533614	831308	308564	1448200	1137710
2.592	305253	521922	168493	963244	744290			2.592	532979	830992	296253	1448190	1137160
2.596	305386	522484	141748	963545	744098			2.596	533345	831733	281574	1448690	1137650
2.6	305954	522925	119005	963199	744891			2.6	534687	833484	267637	1448950	1138680
2.604	306129	522835	106348	964062	745143			2.604	534155	833366	256187	1449120	1139460
2.608	305815	522397	103973	962885	744446			2.608	533479	831362	250026	1448510	1137870
2.612	305682	523218	103280	963170	745046			2.612	535260	832024	248282	1448950	1139270
2.616	305875	522272	102471	963553	745410			2.616	534883	833606	247768	1448750	1139460
2.62	305827	522691	101684	963650	744620			2.62	533237	832416	246518	1448520	1139740
2.624	305751	522414	102234	963365	744697			2.624	534895	832415	247912	1448550	1138800
2.628	305863	522801	102328	963098	745374			2.628	534885	832677	246478	1449020	1139150
2.632	305732	523107	101915	963395	744613			2.632	534201	832727	245938	1449380	1138980
2.636	305659	522547	102270	963168	744501			2.636	534424	832152	245268	1448070	1138330
2.64	305718	522476	101609	963971	745078			2.64	534942	833537	245931	1449210	1139760
2.644	305392	522936	102139	963957	745013			2.644	535575	831966	245762	1448620	1139470
2.648	305645	522359	102631	964151	744741			2.648	536111	832445	246408	1448460	1139020
2.652	305571	522599	101814	964477	745356			2.652	536850	833917	247676	1449630	1139350
2.656	305464	522800	101439	963974	744725			2.656	534689	832614	246798	1449690	1138750
2.66	305473	522535	101328	963827	744745			2.66	535863	832137	245272	1448960	1139000
2.664	305889	522824	101409	963378	745232			2.664	535727	833449	246041	1449320	1139700
2.668	305931	523091	100984	963299	745092			2.668	534624	832874	246197	1448390	1138680
2.672	305658	522586	101523	963257	744740			2.672	534758	832243	245413	1448300	1137510
2.676	305569	522420	102811	963508	744955			2.676	535230	832944	244458	1448980	1138220
2.68	305578	522586	102540	963904	744332			2.68	536316	832909	245987	1448900	1139810
2.684	305887	523362	102602	964442	745239			2.684	536640	834185	247453	1449560	1140900
2.688	305644	523812	102224	964333	745254			2.688	538034	833848	246789	1449920	1139960
2.692	305714	523246	102861	964029	745184			2.692	535528	833411	245693	1449140	1139680
2.696	305907	523316	102014	964088	744992			2.696	536837	833256	245978	1449550	1139410
2.7	305327	522637	102326	963457	744403			2.7	535063	832776	244988	1448970	1138720
2.704	305189	522686	101215	963246	744516			2.704	535214	833334	244203	1448780	1138860
2.708	304737	522579	102745	963301	744398			2.708	534383	833149	243466	1448490	1138590
2.712	305508	523190	102130	965446	745379			2.712	538195	834509	245836	1449890	1140510
2.716	305075	522769	101662	963553	745049			2.716	535864	832531	244907	1448460	1139160
2.72	304787	522759	102644	963163	744654			2.72	535035	832692	243974	1448770	1138610
2.724	305733	523613	102819	964778	745380			2.724	537771	835325	247618	1450010	1140960
2.728	305635	523992	101803	965534	745678			2.728	538136	835903	247424	1449780	1141300
2.732	305016	522611	102544	964162	744466			2.732	534449	832022	245461	1448090	1138260
2.736	305615	522575	101987	964105	744775			2.736	537201	833832	244850	1448950	1139010
2.74	305156	522974	101449	963823	745102			2.74	535840	833498	245847	1448650	1139330
2.744	305250	522721	102957	964265	744739			2.744	534737	832982	243634	1448220	1139150
2.748	305151	523120	102940	964126	745070			2.748	537751	834315	246783	1449580	1140500
2.752	305107	523529	101933	964326	744636			2.752	536593	834071	246536	1449210	1140170
2.756	304908	523042	101869	965523	745226			2.756	536306	835278	246175	1449080	1140650
2.76	305198	523009	103000	964601	744792			2.76	535357	834809	245555	1448840	1139650
2.764	305222	523219	103122	964157	745011			2.764	536815	835090	246242	1448850	1139390
2.768	305740	523484	102959	964148	744768			2.768	537198	834734	246682	1449330	1140690
2.772	305380	522987	102586	964340	744879			2.772	537409	835067	246340	1449600	1140830
2.776	305340	523164	102957	964347	744943			2.776	537386	835143	246958	1449920	1139530
2.78	305140	523608	102732	964913	745126			2.78	537066	835298	247487	1449670	1140980
2.784	305432	522569	102390	964639	745076			2.784	536560	835049	246015	1449120	1140300
2.788	305151	523521	102852	964764	744912			2.788	537510	835543	247508	1449540	1141090
2.792	305078	522844	102346	964730	745370			2.792	538149	837073	247697	1448870	1141140
2.796	305153	522391	102600	963783	744725			2.796	536665	835597	246795	1449160	1140160
2.8	304898	522303	102142	964756	745087			2.8	536200	834685	245753	1449150	1140050
2.804	304767	522849	102505	964504	744697			2.804	535715	833257	245422	1448740	1139360
2.808	305007	523700	103901	964944	744898			2.808	535961	833941	245132	1448580	1139790
2.812	305284	523898	102992	965161	745218			2.812	539636	836652	248226	1449490	1141590
2.816	305382	523643	102505	965008	745153			2.816	539035	835732	247711	1449110	1140720
2.82	304955	523402	102280	964499	745161			2.82	536910	835368	247476	1449120	1140340
2.824	304894	522768	102704	963518	744718			2.824	537456	834466	246467	1448370	1140350
2.828	305298	523708	102223	964907	745279			2.828	537638	836120	248472	1449560	1140900
2.832	305111	523633	102476	964868	744885			2.832	537729	834778	247406	1449110	1140830
2.836	305094	523057	102677	964303	744275			2.836	535679	834582	246282	1448310	1138930
2.84	304713	523799	101982	964677	744949			2.84	535270	834659	246836	1448720	1139660
2.844	304263	522723	103300	964086	744716			2.844	536320	833597	245763	1448320	1139270
2.848	304860	523065	103128	964614	744566			2.848	536057	834659	246730	1449430	1140380
2.852	305029	523382	103011	965141	745530			2.852	537992	836527	246642	1449250	1141320
2.856	305099	522740	102958	964603	745589			2.856	537414	835998	247363	1449000	1140100
2.86	305005	523179	103267	964061	745244			2.86	537270	835674	246781	1449480	1141720
2.864	305125	523426	102383	964730	745415			2.864	538521	835824	247546	1450440	1141230
2.868	305083	523597	102406	964738	744784			2.868	536976	834550	245910	1448350	1139500
2.872	304824	523458	103609	965027	745591			2.872	537544	835091	247228	1449130	1140140
2.876	305083	523466	103028	965208	745624			2.876	537097	835176	247391	1448990	1140040
2.88	304858	523410	103002	964883	744966			2.88	537732	835754	247105	1448470	1139550
2.884	304440	523887	103146	964702	744671			2.884	538284	836177	247058	1449110	1140560
2.888	304838	524175	103325	965068	745192			2.888	538966	836537	247319	1448890	1141760
2.892	305216	523863	103535	964814	745535			2.892	539436	837207	247268	1449190	1141190
2.896	305143	523311	102885	965160	745388			2.896	538257	837128	247550	1449260	1140300
2.9	305074	523316	102310	965346	745745			2.9	539470	836843	248229	1449830	1140400
2.904	304921	522919	103647	965119	745847			2.904	538027	835911	247480	1448670	1139830
2.908	305208	524166	103228	965581	746253			2.908	540475	838019	249028	1449630	1142450
2.912	305020	523956	102765	965381	745248			2.912	539425	836682	248582	1448980	1141640
2.916	305253	523604	103254	965328	745076			2.916	538075	835527	248078	1447930	1140890
2.92	304897	523956	102814	965538	744952			2.92	538215	836474	246880	1449150	1140480
2.924	304824	523183	102498	964659	744942			2.924	537723	835361	246983	1448860	1140130
2.928	304891	524198	102568	964896	745430			2.928	539274	836410	247327	1449930	1140340
2.932	305049	524063	102975	965058	745717			2.932	539038	835542	247158	1449170	1140170
2.936	305162	524084	103111	965303	745686			2.936	538221	836777	249920	1449420	1141290
2.94	305483	523492	103573	965225	745014			2.94	539612	836914	248705	1449170	1140990
2.944	304932	524095	103564	966241	745809			2.944	540055	837696	250277	1449560	1141400
2.948	304577	524701	104032	965232	745393			2.948	539862	837898	248027	1449310	1140840
2.952	304434	524217	103334	965505	744910			2.952	539505	836478	248556	1449630	1140980
2.956	304322	523249	104130	964931	744939			2.956	537780	835503	247417	1448670	1139640
2.96	304630	523427	103837	964995	744883			2.96	538880	837274	247613	1448640	1139540
2.964	304783	523755	102778	964893	745541			2.964	538185	837575	248365	1449230	1140780
2.968	304441	523464	104182	964063	744988			2.968	537898	836329	247463	1448540	1139600
2.972	305227	524883	104709	966174	745563			2.972	541515	838145	250208	1450700	1142630
2.976	305175	524707	103302	966803	746055			2.976	541481	838438	250820	1450330	1143330
2.98	304793	523789	102658	965847	745458			2.98	539933	836857	248537	1450100	1141240
2.984	304495	522813	102873	964948	745050			2.984	538137	835995	246705	1448240	1139910
2.988	304925	524014	103723	965582	744873			2.988	539215	837245	247269	1448330	1140700
2.992	304453	523278	104756	965198	744762			2.992	539141	836840	248332	1449180	1140580
2.996	305200	523981	104111	966047	745930			2.996	541280	838792	250108	1449730	1142300
3	304728	524157	104777	965515	745545			3	540340	837660	248389	1448870	1141960
3.004	304548	524510	104043	966311	745705			3.004	540705	837471	249576	1449940	1141590
3.008	304256	524154	104162	965588	745005			3.008	539501	836553	248620	1449540	1140700
3.012	304716	523842	104445	965837	745035			3.012	538967	837183	248832	1449460	1141120
3.016	304875	523905	104846	966338	745597			3.016	540604	838773	248510	1449600	1141990
3.02	304854	523893	104129	966683	745611			3.02	542064	838210	250370	1449880	1142120
3.024	305358	524501	104601	965715	745528			3.024	540111	838147	249616	1448880	1142790
3.028	304842	524394	104479	965586	745881			3.028	540938	839136	251084	1449570	1142870
3.032	304403	523509	104365	965985	745596			3.032	538965	837532	248714	1449250	1141340
3.036	304556	524251	104900	966292	745731			3.036	540553	838644	249713	1450400	1142090
3.04	305256	524965	104439	965989	746040			3.04	541779	839795	251378	1450300	1143020
3.044	305346	524785	104485	966137	745603			3.044	539862	838764	248779	1449460	1141290
3.048	305326	524183	103568	966233	745920			3.048	540678	839472	249992	1449920	1142360
3.052	304864	524178	103217	965192	745555			3.052	540145	837785	248377	1449640	1141090
3.056	304354	523330	104986	965023	744982			3.056	538934	836501	246888	1448790	1140270
3.06	305152	524238	105282	966572	745772			3.06	541121	838899	250505	1450370	1141950
3.064	305487	524734	104665	967068	746359			3.064	542786	840443	252311	1450090	1143360
3.068	304914	524316	103978	965875	745556			3.068	541952	840015	249865	1449560	1141650
3.072	304838	523993	104211	966344	745398			3.072	540715	838177	249333	1449300	1141270
3.076	304945	524553	104313	966576	745880			3.076	540791	839043	249946	1449520	1142760
3.08	304982	524588	104368	965966	745496			3.08	540028	839819	249557	1449760	1141730
3.084	304663	524308	104748	965638	745006			3.084	539970	837613	249053	1448830	1140240
3.088	304640	524095	104025	966972	745750			3.088	540810	838781	251372	1449740	1142020
3.092	305001	525458	105302	966392	745619			3.092	540321	839936	251635	1449710	1140900
3.096	305038	524365	105182	966190	745419			3.096	539796	838256	250885	1448770	1141100
3.1	305084	524670	105884	966609	745910			3.1	541126	838640	251763	1449150	1142320
3.104	305226	524810	106683	966449	746397			3.104	541183	841009	253559	1449550	1141960
3.108	305340	524724	111631	966157	745479			3.108	541253	839923	255056	1449630	1141650
3.112	304816	525449	118097	967131	745399			3.112	541489	840478	259914	1450060	1141890
3.116	305321	524832	129883	966939	745184			3.116	541936	838419	264926	1450530	1141800
3.12	305030	524102	149588	966512	745758			3.12	540487	838110	273574	1450340	1140530
3.124	305498	524693	178097	966299	745631			3.124	540051	838623	287284	1449430	1141280
3.128	305181	525032	200042	966900	745669			3.128	540365	839459	302771	1449420	1141380
3.132	305206	524846	212999	966698	745432			3.132	541008	839560	313967	1449210	1141860
3.136	304984	524775	225224	966781	745619			3.136	540705	839693	321050	1449100	1142380
3.14	305358	525573	231902	967766	746156			3.14	541439	841121	329343	1450120	1142740
3.144	305216	525635	230187	966543	745604			3.144	541088	840745	331508	1450040	1141990
3.148	305299	525727	212714	967800	745874			3.148	541739	841696	331254	1450630	1143410
3.152	305381	525838	183625	967218	746270			3.152	541174	841072	320895	1449880	1143490
3.156	305066	525608	154785	966640	745444			3.156	539993	840125	307778	1450430	1141590
3.16	304872	525595	129120	967742	745836			3.16	540910	841003	291133	1450080	1141530
3.164	305131	525880	113020	967300	745684			3.164	542083	841148	272590	1450110	1141090
3.168	305280	526741	106868	967703	745835			3.168	541977	842642	261094	1449980	1142200
3.172	305294	525646	106006	968010	745551			3.172	541469	842431	254478	1450590	1141000
3.176	306122	527271	105605	968177	745745			3.176	543763	843290	254796	1450470	1142320
3.18	306511	527437	105696	968537	745863			3.18	542425	842908	254074	1451570	1142560
3.184	306642	528882	105593	968927	746068			3.184	544041	845074	252615	1452180	1143760
3.188	306950	529457	105273	968994	746168			3.188	544898	846227	252352	1452140	1143840
3.192	307421	530141	105826	970436	746440			3.192	546290	848257	252793	1452210	1143940
3.196	307711	531182	105237	971036	746410			3.196	545950	850285	251505	1453950	1144230
3.2	308007	532515	106041	971465	746087			3.2	545422	851901	250433	1453780	1143870
3.204	309005	536449	104616	972832	746589			3.204	546104	855843	252341	1455010	1144850
3.208	309829	542496	105295	973740	746198			3.208	546247	859882	250790	1455360	1143520
3.212	312739	553918	104390	976394	746039			3.212	550426	872318	250398	1456970	1144410
3.216	317980	575255	105404	981227	745829			3.216	551109	891314	250617	1460320	1144980
3.22	327930	612128	105301	990494	747008			3.22	560200	927224	252679	1468190	1147140
3.224	342793	681149	106366	1005350	747596			3.224	569224	982378	250663	1480650	1147100
3.228	371463	781879	106532	1027840	748407			3.228	582426	1062150	252452	1500500	1149820
3.232	418431	865993	108362	1062810	751400			3.232	602949	1138220	253069	1533590	1151970
3.236	484727	914254	112217	1106630	757256			3.236	640759	1192250	254098	1580870	1156620
3.24	548028	968876	118099	1147040	770050			3.24	672580	1239750	257939	1624100	1164560
3.244	578784	1016840	129089	1176770	790143			3.244	690193	1265950	261078	1652890	1175700
3.248	608363	1052440	142179	1202200	821044			3.248	705340	1256310	268795	1682310	1196230
3.252	641622	1047300	152284	1221180	845017			3.252	720783	1211070	274909	1700280	1217200
3.256	668088	995425	157717	1230820	860160			3.256	729517	1137160	282080	1696210	1236750
3.26	669297	902999	164348	1221610	872701			3.26	724295	1058810	282234	1673500	1248420
3.264	634166	778915	166037	1194010	888920			3.264	706107	976745	288543	1640140	1257470
3.268	575323	647084	165916	1153560	897738			3.268	672775	902347	290154	1599110	1250910
3.272	491283	569878	155674	1099240	898123			3.272	628942	868338	288577	1547150	1231700
3.276	392598	545753	141844	1043100	883031			3.276	584356	858377	284513	1488010	1203730
3.28	335909	538262	128244	1005530	861158			3.28	561006	854683	281137	1463330	1178130
3.284	317654	533802	116185	988711	826497			3.284	553663	851993	273855	1457310	1160800
3.288	311771	531635	108796	979361	781088			3.288	550535	849022	264354	1455080	1150520
3.292	309110	529487	105463	975286	756739			3.292	548900	848297	257978	1453820	1148030
3.296	306625	527924	106063	970926	749132			3.296	545719	845549	253314	1451630	1145320
3.3	306047	527730	105092	970789	748051			3.3	546243	846328	254020	1451300	1144850
3.304	305666	526768	106015	969122	747044			3.304	543630	843836	251663	1449980	1143690
3.308	305335	526488	105789	968132	746926			3.308	543919	843197	251178	1449780	1143290
3.312	305211	526838	105428	968268	746377			3.312	543815	842961	250706	1449450	1142390
3.316	304669	526065	105175	968144	746110			3.316	543289	842397	250253	1449240	1141690
3.32	304214	525393	105539	967182	745904			3.32	542740	840876	250639	1448040	1141430
3.324	304850	525819	106075	968967	745687			3.324	543233	842206	251786	1448970	1142380
3.328	304652	525905	105912	967903	745966			3.328	543592	841869	250953	1449100	1142540
3.332	304635	525495	105576	967122	745724			3.332	541722	840250	251235	1448650	1141870
3.336	304363	525715	105596	966830	745249			3.336	541364	841623	250184	1448680	1142050
3.34	304003	525692	105677	967430	746076			3.34	542216	842689	251895	1449120	1142260
3.344	304092	525569	105065	967107	746016			3.344	542889	841527	251586	1449080	1140990
3.348	303820	524976	105814	967497	745326			3.348	541416	841380	250169	1448330	1140870
3.352	303460	524591	105247	966736	745977			3.352	541107	838414	250739	1448200	1141300
3.356	303161	524998	105243	967227	745352			3.356	541671	840002	250603	1447890	1140680
3.36	303157	524506	105521	966755	745626			3.36	541384	839333	250233	1447570	1140010
3.364	303849	525215	105252	967717	745899			3.364	542333	840075	251746	1448120	1141140
3.368	303320	524941	105237	966476	745221			3.368	539944	839291	250249	1447310	1139440
3.372	303857	524550	105404	966475	745642			3.372	540180	839523	250903	1447580	1140730
3.376	303693	524081	105778	966180	745254			3.376	539688	838742	250556	1447420	1140250
3.38	303578	524780	105861	967437	745799			3.38	541404	838667	252822	1448100	1141910
3.384	303165	524509	105803	967182	745588			3.384	539768	838500	250960	1446970	1140180
3.388	303269	524914	105557	967085	745734			3.388	540782	838978	250624	1447430	1139860
3.392	303438	524796	106103	966789	745693			3.392	540903	839135	250787	1447030	1140480
3.396	303691	524348	105769	966906	745386			3.396	541394	839475	250597	1447620	1140970
3.4	303683	524844	105799	967162	745692			3.4	541115	839834	250985	1447460	1140180
3.404	303881	524426	104721	967512	745597			3.404	540634	838327	250712	1447520	1139760
3.408	303509	523585	105191	965806	744928			3.408	538055	837470	248918	1446010	1139090
3.412	302980	524029	106025	966152	745292			3.412	539654	838615	250749	1447630	1139470
3.416	303532	524819	105997	966806	746150			3.416	541325	839774	252458	1447410	1139990
3.42	303245	524099	106542	966829	745263			3.42	540072	839047	251877	1446540	1139880
3.424	303714	524605	106551	966699	745900			3.424	540756	838518	251086	1447560	1139910
3.428	303831	524554	106578	967012	745781			3.428	539739	838792	253030	1447430	1139290
3.432	303630	525029	106959	967541	746137			3.432	541335	839952	254068	1447680	1139980
3.436	303775	524833	106474	967188	746277			3.436	541564	840083	254242	1447210	1141010
3.44	303583	524597	108057	966632	745735			3.44	540179	839295	251819	1447080	1140670
3.444	303483	525182	109349	966845	746234			3.444	540952	839880	252719	1447910	1141430
3.448	303550	525210	112076	967678	745757			3.448	541642	839429	255872	1447610	1141480
3.452	303480	525243	117686	966616	745466			3.452	541102	838899	258577	1447160	1139830
3.456	303562	524475	126139	966017	745844			3.456	540523	838726	261317	1446550	1139690
3.46	303216	524448	133878	966475	745627			3.46	539432	838847	265373	1447110	1138130
3.464	303084	523845	138337	967037	745632			3.464	539238	837589	269275	1447350	1138850
3.468	303063	524587	141959	966478	745782			3.468	539505	838587	272246	1447060	1139240
3.472	303878	524819	144697	966816	746086			3.472	540636	838831	275478	1447050	1139790
3.476	303684	524649	144917	966708	746036			3.476	539128	837984	276878	1446420	1140230
3.48	303513	524058	142414	966855	745596			3.48	539818	838896	277036	1447500	1140330
3.484	303302	524774	133234	966983	746309			3.484	540421	839478	276074	1447590	1140160
3.488	303652	524554	123799	966655	745960			3.488	541065	839381	270658	1447610	1140040
3.492	303403	524331	116012	966009	745771			3.492	538651	837302	264153	1446790	1138740
3.496	303366	524672	109121	966937	745828			3.496	540454	838636	261092	1447030	1139710
3.5	304013	524820	106688	966841	745520			3.5	539764	838348	254812	1447230	1139910
3.504	303957	524500	105689	967258	746007			3.504	542278	839559	254497	1447540	1140660
3.508	303211	523989	105717	965891	745374			3.508	538829	838012	250844	1446520	1138230
3.512	303211	523472	106232	966143	745012			3.512	539498	837599	252030	1446030	1138490
3.516	303361	524400	106194	967299	746235			3.516	539735	838504	253192	1446860	1140330
3.52	303914	524157	106040	967037	745419			3.52	539821	838547	252694	1447100	1139830
3.524	303162	524072	105545	966829	746296			3.524	539465	837320	251445	1446280	1138490
3.528	302947	523149	106249	966449	745879			3.528	538286	836917	249209	1445580	1137270
3.532	303088	524304	105564	966893	746038			3.532	540482	837920	251338	1446510	1139640
3.536	303792	524450	106472	967042	745736			3.536	540323	837766	251523	1446970	1139650
3.54	303223	524510	106656	967669	745701			3.54	539819	837160	250971	1446990	1138530
3.544	303253	524938	106453	966057	746190			3.544	539779	837125	251096	1447220	1137790
3.548	303288	523948	106047	967017	745880			3.548	539228	838158	250559	1446770	1139340
3.552	303448	523664	105527	967514	745724			3.552	539182	837353	250866	1446320	1139640
3.556	303200	523713	105921	967411	745447			3.556	539342	837787	250108	1445550	1139320
3.56	303086	524308	106280	966844	745778			3.56	539453	838133	251212	1446460	1139000
3.564	303185	523993	106324	966646	745602			3.564	538751	837107	250734	1445820	1138020
3.568	303426	524363	105986	966533	745562			3.568	537969	837546	250114	1445830	1138130
3.572	302993	524048	106413	966134	745449			3.572	539348	838583	250241	1446370	1138880
3.576	303364	524407	106240	967320	745367			3.576	540354	838048	251046	1446200	1139400
3.58	303552	524628	106652	966727	746189			3.58	540820	838458	250647	1446450	1140060
3.584	303366	524923	106563	966830	746305			3.584	540278	838406	251965	1447360	1138620
3.588	303405	524454	107060	967587	746074			3.588	541435	839543	251997	1447350	1138420
3.592	303363	524746	106114	967545	746203			3.592	540801	839638	251850	1447150	1139520
3.596	303438	524265	105534	967315	745553			3.596	539023	837417	250056	1446030	1138770
3.6	302844	524154	105762	966955	745139			3.6	537831	837784	249391	1445970	1138400
3.604	302992	524245	105939	966415	745314			3.604	537909	836902	250804	1446210	1137680
3.608	303555	524576	106171	967468	745320			3.608	539753	837879	250945	1446750	1138080
3.612	303467	524460	106229	967704	746291			3.612	539955	837783	251131	1446240	1139020
3.616	303036	524291	106894	967220	745990			3.616	540049	838016	251224	1446430	1139430
3.62	303153	524937	106341	967380	746314			3.62	539743	838991	252175	1446580	1139300
3.624	303421	524261	106405	966926	745657			3.624	538990	838658	249898	1446460	1138120
3.628	303328	524020	106700	967575	745850			3.628	539110	838054	250217	1446170	1139100
3.632	303682	524473	106348	967227	745943			3.632	539836	838251	251598	1446460	1138850
3.636	303435	523860	105969	966692	745850			3.636	539637	838343	251065	1445620	1138510
3.64	303211	523951	106453	966801	745199			3.64	539323	837692	249287	1445870	1137540
3.644	303222	525298	105435	967738	746075			3.644	539865	837980	251169	1446360	1139660
3.648	303147	524000	106807	966787	745602			3.648	538066	836346	250391	1445920	1138990
3.652	303492	524503	106459	967277	746066			3.652	538858	837191	251091	1445130	1138260
3.656	303348	524669	106240	966562	745837			3.656	539858	837635	250804	1445140	1138630
3.66	303107	524420	107316	967276	745585			3.66	539111	836663	250725	1445820	1138520
3.664	303357	524970	106519	967506	745525			3.664	540587	838658	253141	1446610	1138080
3.668	303324	524466	106390	967680	745503			3.668	538416	837050	251938	1445750	1138650
3.672	303463	524958	107084	967871	745657			3.672	538965	837623	251888	1446660	1137940
3.676	303486	524970	107379	968498	746297			3.676	539872	839393	252907	1447340	1139080
3.68	303561	524596	106529	968051	746621			3.68	540235	837906	252814	1446820	1140060
3.684	303267	524401	106090	967439	745896			3.684	540110	837814	252101	1446250	1138850
3.688	302601	523971	106817	967073	745121			3.688	538581	836927	250042	1445510	1138380
3.692	302736	524576	107912	966709	745594			3.692	538258	836630	250626	1444890	1138460
3.696	303413	525698	106074	968037	746446			3.696	540922	839301	254307	1446490	1140400
3.7	303356	524593	106293	966864	745327			3.7	538576	836874	250215	1445720	1138990
3.704	303404	525034	106430	967820	745581			3.704	537728	837462	251668	1445530	1138250
3.708	303273	524682	106792	968456	746020			3.708	539156	837393	252764	1446180	1139460
3.712	303421	524273	106393	968270	745943			3.712	540362	837842	252395	1446520	1138850
3.716	303240	524207	106090	967143	745829			3.716	539823	837065	252183	1446280	1138550
3.72	303329	524762	107146	967182	745843			3.72	539280	837139	251104	1446820	1137920
3.724	303240	525123	106993	967748	746158			3.724	539635	838076	252041	1446880	1138920
3.728	303444	525441	106927	969246	746158			3.728	541095	838873	253144	1446880	1139000
3.732	303002	525012	107477	967201	745966			3.732	538174	837224	252222	1445890	1138840
3.736	303138	525329	106756	967749	745820			3.736	538492	838039	252837	1446430	1139390
3.74	303339	524339	106669	966613	745691			3.74	538200	837642	251021	1445970	1138410
3.744	303341	524704	106490	966803	745702			3.744	538776	838360	252084	1446000	1138580
3.748	303216	524615	106452	967568	745864			3.748	538864	838230	252510	1446170	1139840
3.752	303546	525015	107612	968103	745834			3.752	538185	837727	252076	1445700	1138820
3.756	303088	525022	106487	967855	746193			3.756	538906	838526	252723	1446490	1138460
3.76	303329	525096	106635	967583	745755			3.76	538992	836798	250888	1445910	1138130
3.764	303663	525003	107217	967038	745958			3.764	538839	837219	250807	1446130	1138140
3.768	303496	524669	107252	967637	746061			3.768	538294	836926	251484	1445230	1137720
3.772	303499	524100	106708	967352	745525			3.772	536761	836372	251152	1445160	1137460
3.776	303212	524459	106844	967605	745552			3.776	537423	837396	251695	1444960	1138130
3.78	302985	524618	106337	967419	746296			3.78	538083	836540	251255	1445490	1137660
3.784	302919	524553	106646	967342	745650			3.784	537448	836331	251565	1445600	1137810
3.788	302959	525052	106837	967546	745355			3.788	538625	836957	251195	1445540	1138130
3.792	303401	524815	106785	967835	745945			3.792	539546	837822	252136	1445540	1139050
3.796	303274	524698	106650	967912	746029			3.796	540209	838487	251417	1446450	1138480
3.8	303079	523726	106656	967564	745993			3.8	538020	836994	251464	1445560	1137460
3.804	303348	524028	106814	967708	745726			3.804	537537	838058	251504	1446090	1137530
3.808	303306	524804	106910	968106	746173			3.808	538623	837443	251976	1445550	1137980
3.812	303224	524877	107226	967972	746042			3.812	538396	837733	251889	1445380	1138110
3.816	303273	524212	106468	967238	745479			3.816	539710	838658	250721	1445240	1137030
3.82	302798	523743	106498	967833	745265			3.82	536792	836218	249850	1445540	1137630
3.824	302990	524684	107086	968602	745673			3.824	538013	836383	251038	1445500	1138280
3.828	303492	524500	107644	968763	745615			3.828	539438	837729	252897	1445740	1138510
3.832	303281	524534	107324	967478	746086			3.832	539629	836864	251239	1445070	1137990
3.836	303528	524732	107032	967804	746266			3.836	538662	837075	250882	1445710	1137860
3.84	303292	524725	106596	967420	746147			3.84	537893	837046	251209	1445730	1138040
3.844	302954	524587	106857	967966	746220			3.844	537433	837514	251087	1445800	1138190
3.848	302918	523699	106609	967594	745926			3.848	537800	836308	251040	1445500	1138000
3.852	302841	523732	107800	967556	745410			3.852	537194	835838	251669	1445690	1137330
3.856	303409	524688	106838	968386	746156			3.856	539300	837467	253541	1446070	1139270
3.86	302953	524145	107302	967858	746442			3.86	538245	837220	252443	1445520	1138140
3.864	303607	524689	107574	967980	746698			3.864	538777	838301	252903	1445800	1138900
3.868	303568	524896	107543	968192	746496			3.868	538400	837644	252039	1446030	1138070
3.872	303607	524636	107469	968113	745862			3.872	537833	836935	251732	1446010	1137750
3.876	303136	524406	107606	967533	745600			3.876	537351	835702	251904	1444870	1138050
3.88	303589	525009	107487	968215	746051			3.88	539078	836987	252828	1446080	1138830
3.884	303316	524617	106886	967122	745443			3.884	538129	836403	251632	1445470	1138460
3.888	303257	524257	106432	967858	745515			3.888	537504	836336	250145	1445180	1136880
3.892	303284	524788	106969	967376	745505			3.892	536838	834968	250491	1445770	1135850
3.896	303140	525156	106707	967818	746098			3.896	538108	835971	252120	1445460	1138090
3.9	303332	524496	106982	967196	745568			3.9	536786	835498	251725	1444960	1137610
3.904	303311	524406	107677	968151	746149			3.904	537537	836729	252352	1445430	1137810
3.908	303411	524558	107275	968142	745858			3.908	538258	836679	252105	1445730	1139100
3.912	302955	524605	107371	968395	745376			3.912	537636	836299	251724	1445650	1138770
3.916	303127	523951	107610	967980	745597			3.916	537713	836759	251201	1445460	1137480
3.92	303274	524777	107486	968049	745672			3.92	537840	836947	251839	1445970	1137510
3.924	303226	525243	107831	968093	746199			3.924	538523	836678	251538	1446300	1139660
3.928	303362	525006	107361	968631	745818			3.928	538412	836383	252985	1446050	1138540
3.932	303399	524862	106561	968641	746399			3.932	538187	836580	252109	1445300	1137950
3.936	303058	523763	106233	967604	745501			3.936	535856	833812	248128	1444010	1134850
3.94	303176	523917	107530	967782	745510			3.94	535964	836532	251184	1445030	1137450
3.944	303210	524329	107327	968090	745680			3.944	536966	835308	252020	1445500	1137650
3.948	303592	524132	107133	968193	745749			3.948	536538	836077	250862	1445200	1138110
3.952	303130	523939	107939	967230	745905			3.952	535028	835885	249006	1445070	1135830
3.956	303125	524809	107418	968173	745926			3.956	536767	837402	251799	1445730	1137800
3.96	303259	524307	107957	968003	745978			3.96	536899	835545	251507	1444720	1137060
3.964	303603	525354	107685	968628	745843			3.964	538258	836304	253015	1445400	1138540
3.968	303509	524183	108154	968290	745692			3.968	537110	836583	251662	1446120	1137210
3.972	303383	524915	108137	968717	746311			3.972	539051	838259	252378	1446530	1139060
3.976	303717	525455	107176	970023	746603			3.976	539564	837365	253677	1447010	1138810
3.98	303578	524438	108263	968556	745931			3.98	537945	836105	251347	1445900	1137050
3.984	303354	524757	107662	968405	746049			3.984	538204	836646	251541	1445910	1137410
3.988	303304	524620	106941	968738	746094			3.988	537866	836427	252851	1445560	1138110
3.992	302853	523488	106995	967709	745528			3.992	535075	834422	251207	1444880	1136570
3.996	303195	524358	106929	967735	745097			3.996	536386	835714	250723	1445320	1135860
4	303563	524857	107524	968635	745610			4	537039	835295	250298	1445630	1136880
4.004	303421	524334	108226	968967	746452			4.004	537267	837066	250961	1446140	1138150
4.008	303192	524702	107511	969101	746280			4.008	538314	835844	252774	1445470	1137550
4.012	303380	524544	107320	969032	746163			4.012	536875	834704	251465	1444190	1136950
4.016	303250	524530	106368	968525	746034			4.016	536631	836385	252082	1445270	1136680
4.02	302801	523469	107569	967350	745248			4.02	535371	834311	250536	1444150	1136050
4.024	303184	524363	107721	968149	745744			4.024	536804	835653	251065	1445040	1136620
4.028	303467	524612	107611	969231	746184			4.028	538155	835866	251627	1445570	1138020
4.032	303431	524058	107629	968624	746219			4.032	536422	835221	252647	1445600	1136400
4.036	303463	524087	106795	968092	746489			4.036	536581	836098	252267	1446200	1136730
4.04	303133	523989	107242	968130	745696			4.04	536906	835914	251313	1445800	1136780
4.044	303197	524558	107971	968896	746066			4.044	537576	836068	252161	1445340	1137560
4.048	303204	524546	108255	969360	746179			4.048	537046	835755	251044	1444740	1136670
4.052	303093	524577	107807	969226	746438			4.052	537041	835881	251816	1445050	1137360
4.056	302708	523916	108066	969008	746229			4.056	536958	836339	250700	1444960	1136740
4.06	302887	524121	108272	969325	746442			4.06	537671	836359	253272	1445730	1137470
4.064	303510	524879	107576	969338	746503			4.064	537842	835615	252088	1445740	1138070
4.068	303219	523977	107019	968310	745651			4.068	535333	834280	250924	1445550	1136640
4.072	303087	523792	106313	968041	745583			4.072	537063	834810	250976	1444990	1137030
4.076	303402	524857	107371	967352	745838			4.076	536547	834291	251145	1444870	1136870
4.08	303554	524692	107301	968669	746055			4.08	538329	837049	252236	1445640	1137780
4.084	303292	524246	107543	968763	745110			4.084	536568	836224	251587	1445550	1137030
4.088	303510	524846	108386	968589	745687			4.088	537285	836761	252839	1445270	1137230
4.092	303196	524198	107526	968892	746066			4.092	536185	836449	252213	1445830	1136110
4.096	302973	523898	107760	968986	745414			4.096	536972	836882	252177	1444930	1137410
4.1	302892	524564	107195	969012	746106			4.1	536249	835094	252317	1444960	1137260
4.104	302666	523989	107096	969073	746266			4.104	537027	836102	252152	1445270	1136850
4.108	303026	523833	108495	968999	746465			4.108	536817	835396	251870	1445670	1136370
4.112	302852	524854	108475	969335	746633			4.112	538372	836442	252817	1445160	1137450
4.116	303074	524488	107845	968880	746433			4.116	537018	836317	251168	1444980	1136660
4.12	303153	524445	107021	968680	746160			4.12	536804	836269	251496	1445370	1137670
4.124	302542	523873	108098	968371	745492			4.124	536266	834933	250917	1445260	1136270
4.128	303275	524223	108446	968737	745761			4.128	537402	834799	250914	1445100	1135860
4.132	303014	524284	107483	968626	746317			4.132	537637	836293	252832	1445540	1137780
4.136	302456	524238	107388	968822	745709			4.136	535646	835732	251719	1445010	1136980
4.14	303195	524254	107873	968927	746065			4.14	535908	834382	251382	1445150	1136440
4.144	303497	524040	108237	968632	745404			4.144	536136	835398	252070	1444810	1136180
4.148	303659	524620	107405	968923	746424			4.148	537636	836558	253277	1445930	1137550
4.152	303186	524363	108558	967938	745821			4.152	536264	834883	251342	1445040	1136400
4.156	303057	524700	108743	968684	745570			4.156	538017	834128	253792	1445650	1137430
4.16	303150	524151	107758	969374	746269			4.16	537424	836441	252115	1445230	1137000
4.164	303329	524476	107849	968761	745603			4.164	536521	835568	252389	1445770	1136140
4.168	303475	523974	108560	969028	745954			4.168	536439	834860	252250	1445760	1136210
4.172	303156	524489	107874	969324	746039			4.172	537261	835430	251715	1446440	1136100
4.176	303040	523925	108050	968248	745857			4.176	535873	834290	251285	1444530	1135200
4.18	303347	523831	107800	969172	745912			4.18	536581	834305	251781	1444290	1136040
4.184	303094	524511	107907	969195	745759			4.184	534718	834237	250451	1444370	1135070
4.188	302695	523766	108726	967567	745632			4.188	534839	833808	250483	1444470	1135190
4.192	303098	524892	108139	969258	746139			4.192	537271	835415	252906	1445950	1137170
4.196	303125	524018	108436	968618	745702			4.196	536260	834885	251996	1444790	1136900
4.2	303093	524543	108326	969278	745965			4.2	536432	836114	253193	1445490	1137050
4.204	302849	523795	107697	968960	745894			4.204	535898	834375	251082	1444980	1135350
4.208	302774	523652	108379	968134	745842			4.208	534684	834561	250931	1444430	1134830
4.212	303276	524848	108025	968833	746722			4.212	536830	835764	252398	1445710	1137330
4.216	303066	524968	107958	969228	746725			4.216	537040	835729	251684	1445010	1137100
4.22	303587	524381	108374	968856	746393			4.22	535700	835239	252146	1445860	1137930
4.224	303568	524572	107659	968799	746700			4.224	537677	837224	253973	1445800	1138250
4.228	303233	524040	108629	968588	745800			4.228	534814	835892	252685	1445320	1136780
4.232	303236	523984	108475	969763	746095			4.232	536742	835315	252758	1445470	1136890
4.236	303644	524339	107681	969643	746075			4.236	536116	834745	252016	1445660	1137020
4.24	303117	523751	108057	968798	745377			4.24	534493	834110	249712	1444630	1135920
4.244	303170	523828	107747	969123	746255			4.244	535247	833800	250849	1445380	1136540
4.248	303668	524435	107543	969322	746691			4.248	536226	835899	252631	1445460	1137000
4.252	303420	523940	109362	968487	745929			4.252	536529	835554	252231	1445590	1135620
4.256	303160	524358	108738	969227	746146			4.256	536670	834827	252818	1445180	1136760
4.26	302750	524694	108802	968776	746162			4.26	536641	834251	252542	1444760	1136590
4.264	303465	525013	108047	969907	746214			4.264	537345	834783	253665	1445210	1136940
4.268	303687	524322	108096	969430	745957			4.268	536312	834833	252396	1445020	1136490
4.272	303683	524155	108978	968123	745831			4.272	536916	834689	252405	1444810	1135960
4.276	303401	524514	108683	969226	746450			4.276	537576	836384	253582	1446480	1136880
4.28	303621	524301	108307	969876	746303			4.28	536671	835859	253016	1445660	1137520
4.284	303486	524117	107495	969293	746148			4.284	536495	834281	252435	1445010	1135530
4.288	303375	523840	107378	968580	745644			4.288	535361	834274	250232	1445060	1134920
4.292	303048	524338	107817	968819	745749			4.292	534973	834484	251195	1445110	1135430
4.296	303469	524303	108341	969428	745550			4.296	535783	834975	251548	1444790	1135780
4.3	303265	524248	107312	969545	745818			4.3	536033	835641	251470	1445600	1135810
4.304	303272	524055	107244	969639	745832			4.304	534665	834356	251335	1444600	1135830
4.308	303471	524123	108769	969762	746395			4.308	535128	834084	252411	1444850	1135140
4.312	303526	524303	108842	970116	746163			4.312	535596	836271	253649	1446120	1137580
4.316	303231	523800	108305	969628	745580			4.316	534299	834347	251269	1445360	1136710
4.32	303184	524291	108274	969622	746576			4.32	535196	833915	252211	1445770	1136750
4.324	303129	524295	107623	970221	745903			4.324	536251	833816	252585	1444800	1136460
4.328	302797	524286	107710	969038	745564			4.328	534990	832850	251392	1444490	1135340
4.332	303170	524696	107965	969103	745996			4.332	535490	833923	252680	1444440	1136330
4.336	303365	524566	108069	969547	746656			4.336	535456	834334	253146	1444210	1136010
4.34	303501	524011	109053	969647	746065			4.34	535281	834751	254042	1444400	1136400
4.344	304159	524489	107735	969929	746781			4.344	536362	835161	253165	1445280	1136330
4.348	303311	523927	108124	968999	746331			4.348	535123	833790	251899	1444990	1135110
4.352	303309	524321	107780	969410	746120			4.352	535453	835239	253003	1446460	1136760
4.356	303337	524795	109413	969731	745755			4.356	534984	835493	252105	1445020	1135900
4.36	303688	524503	108830	969679	745793			4.36	536082	834399	253374	1445390	1136280
4.364	303401	524440	108138	970183	746839			4.364	536279	833963	252995	1445460	1136670
4.368	303236	524200	108334	969633	746187			4.368	535404	834861	253187	1444940	1136530
4.372	302989	524283	108631	969346	745676			4.372	535333	834395	252844	1444800	1135930
4.376	303072	524165	108325	969436	746305			4.376	537120	835339	253668	1445630	1136740
4.38	303352	524150	108955	969854	746144			4.38	535882	833930	252095	1444700	1136170
4.384	303526	523733	108863	969610	745606			4.384	534843	834219	251592	1444540	1135660
4.388	303308	523946	108507	969509	746076			4.388	534921	833405	252409	1444550	1134890
4.392	303334	523765	108313	969427	746228			4.392	535177	833052	252434	1445030	1134360
4.396	303014	523963	108101	969262	746025			4.396	534746	833629	250787	1444710	1134740
4.4	303295	523679	108443	970047	746161			4.4	535285	833406	251324	1445240	1136350
4.404	303073	524038	109731	969854	746378			4.404	535034	835191	252809	1445550	1136360
4.408	303587	524037	108201	969734	746331			4.408	536205	834700	252725	1446140	1137200
4.412	303184	523295	108156	969348	745833			4.412	533070	832358	249836	1444110	1135020
4.416	303133	523723	108589	969922	745522			4.416	534186	831954	251492	1444510	1134690
4.42	303194	524923	108591	970496	746181			4.42	536899	834351	253745	1445820	1136370
4.424	303236	524187	108174	970059	745913			4.424	535401	833040	251274	1444930	1135250
4.428	303394	524147	108236	969345	745507			4.428	535842	833530	252045	1444470	1135060
4.432	303136	523637	109677	968449	745457			4.432	534303	833402	251737	1445050	1134140
4.436	302948	524221	108869	969576	746658			4.436	535408	834372	251363	1445340	1135030
4.44	303414	523943	108740	969412	745815			4.44	534423	833819	251227	1444650	1135090
4.444	303241	524179	108171	970057	746214			4.444	536489	834346	254045	1444860	1136750
4.448	303441	524094	108485	969288	746114			4.448	534885	833414	251848	1445320	1135330
4.452	303192	524177	107779	969408	746461			4.452	535203	834112	251432	1445470	1136910
4.456	302969	524027	108555	969036	746647			4.456	533838	832855	250904	1444550	1134690
4.46	302930	524499	108821	969655	746568			4.46	534253	834126	250446	1444800	1135240
4.464	303236	524467	109267	970260	746581			4.464	534833	835049	252942	1445540	1136590
4.468	303645	524817	109350	970985	746658			4.468	534971	834822	253552	1445160	1136200
4.472	303543	524410	108632	970784	746843			4.472	535760	834599	253012	1445970	1136290
4.476	302869	524235	108764	970030	746247			4.476	534023	833760	251597	1445050	1135930
4.48	303122	524242	108042	969068	745899			4.48	533962	833435	252731	1445060	1135860
4.484	302946	523752	108966	968821	745588			4.484	533785	833396	251585	1445220	1135900
4.488	303397	523854	108291	969584	745684			4.488	534727	834242	252324	1445160	1135960
4.492	303182	523734	109380	969854	745637			4.492	533578	832783	251797	1444420	1135380
4.496	303315	524554	109188	970594	746443			4.496	535691	834144	254163	1445260	1136160
4.5	302740	523570	108860	970190	746035			4.5	534465	833695	252518	1445260	1135730
4.504	303646	523538	108771	969261	745684			4.504	533481	832686	252043	1444930	1135900
4.508	303333	523968	109162	969155	745654			4.508	533091	832091	251876	1444400	1134490
4.512	303199	524842	109174	970197	746766			4.512	534362	834569	252544	1445520	1135830
4.516	303054	525100	109066	970390	746571			4.516	534338	834209	253786	1445020	1136060
4.52	303262	524552	109794	971023	746284			4.52	535713	833587	253723	1445550	1136230
4.524	303806	525159	108763	971782	746596			4.524	536033	834754	254442	1445700	1137740
4.528	303432	524909	108595	970803	746599			4.528	535440	834999	252751	1444980	1135990
4.532	303133	524163	108919	970356	746260			4.532	534694	833146	252812	1444560	1135990
4.536	303209	523734	108959	969791	745934			4.536	534612	832299	252232	1444830	1134740
4.54	303214	524032	108748	970430	746600			4.54	535410	832890	252346	1445140	1134910
4.544	302982	524387	109379	970469	746090			4.544	534133	833489	251647	1444630	1135400
4.548	303398	524161	109286	971217	746490			4.548	535160	833970	253028	1444930	1136090
4.552	303252	523851	109046	970265	746185			4.552	534603	833635	251941	1445190	1134870
4.556	303415	524103	109424	970594	745649			4.556	535914	833924	253075	1445310	1135180
4.56	303524	524039	108477	970235	745869			4.56	535230	833944	252945	1444870	1135470
4.564	303246	524343	109399	969962	746099			4.564	534175	833176	252857	1445200	1135460
4.568	303512	523537	109357	970183	745559			4.568	534750	832844	252992	1445440	1135370
4.572	303067	523639	108360	970198	746373			4.572	534782	833396	252775	1445210	1134910
4.576	303457	524009	108984	970493	746140			4.576	534674	833579	252303	1445130	1135260
4.58	303357	524406	109028	969889	745826			4.58	534016	832407	252438	1444630	1135150
4.584	303071	523597	109963	970415	745990			4.584	533715	833166	252327	1444630	1135150
4.588	302839	523872	109250	970086	745900			4.588	534402	834101	252011	1445540	1134980
4.592	303064	524086	109329	970378	746461			4.592	534809	833771	254085	1445430	1135540
4.596	303591	523980	109744	971303	746344			4.596	535771	834695	254113	1445190	1134750
4.6	303178	524677	109481	971204	745931			4.6	535706	834570	253245	1445660	1136120
4.604	303277	524258	108912	971015	746374			4.604	536360	833860	253455	1445680	1136180
4.608	303006	523744	109688	970977	746166			4.608	533430	833254	252112	1445540	1135450
4.612	303532	524433	109461	971014	746388			4.612	534623	833443	252320	1445290	1135740
4.616	303660	524758	108498	970745	746427			4.616	534607	834188	253566	1445030	1136710
4.62	303363	524167	109339	970223	745888			4.62	534774	833305	252392	1445440	1135110
4.624	303001	523839	109299	970383	745684			4.624	533793	832449	252304	1444870	1135760
4.628	303261	524107	109170	971224	746569			4.628	534893	833514	253926	1445540	1135900
4.632	303535	524037	108591	970688	746103			4.632	533719	832627	254228	1444530	1134850
4.636	303220	524064	108521	970144	746388			4.636	533321	833577	252833	1444950	1136390
4.64	303356	523439	109148	970228	745660			4.64	533301	832599	250891	1444490	1134960
4.644	303042	523447	109463	970682	746355			4.644	534309	833324	251274	1445290	1134360
4.648	303564	524097	109074	970669	746688			4.648	535379	832676	253324	1444620	1135030
4.652	303412	524164	109975	969658	746494			4.652	533882	833280	251474	1444360	1136090
4.656	303828	524800	109034	970698	746277			4.656	534403	835020	253794	1445340	1136860
4.66	303052	524200	108733	970752	746023			4.66	533794	832902	253670	1445250	1135050
4.664	302930	523257	109317	969583	746381			4.664	533474	831173	251619	1444310	1134110
4.668	303290	523592	109831	970798	746407			4.668	533749	832595	252751	1445160	1134900
4.672	303426	524246	108933	971123	746384			4.672	534349	833352	253944	1445640	1135110
4.676	303240	524066	109381	970838	746328			4.676	533503	832792	251964	1445180	1134880
4.68	303276	523820	110227	970202	746428			4.68	533069	832626	252309	1444740	1134980
4.684	303120	523916	109529	970733	745697			4.684	534467	833772	252162	1444300	1134600
4.688	303626	524104	109622	970722	745861			4.688	534371	832048	251916	1444200	1133860
4.692	302847	523892	108937	970335	745829			4.692	532702	832690	253821	1444900	1135040
4.696	303126	523494	110107	969858	745873			4.696	531339	831034	252534	1444430	1134250
4.7	303292	523953	110802	970430	746090			4.7	533163	831643	253838	1445030	1135270
4.704	303297	523886	112519	970694	746189			4.704	532498	833218	255705	1445730	1135850
4.708	302854	523020	118933	969617	745624			4.708	530690	830256	256051	1443980	1133510
4.712	302989	523652	126652	970433	746408			4.712	532659	833182	263580	1445300	1134260
4.716	302786	523088	137949	969811	746122			4.716	532368	832091	270594	1445290	1134810
4.72	303851	524055	150105	971525	746557			4.72	534988	832955	280721	1445420	1136560
4.724	303399	523866	163782	970962	746760			4.724	534269	832234	285045	1445380	1134810
4.728	302871	523388	173182	970896	746154			4.728	532495	832051	290439	1444280	1134340
4.732	303037	523463	180525	970540	745942			4.732	532776	831547	295633	1444070	1133110
4.736	303313	523855	183195	970792	746666			4.736	532665	832459	300540	1445510	1134250
4.74	303140	523831	179743	970475	746599			4.74	533186	831750	299603	1444870	1133840
4.744	303502	523706	172891	970827	746078			4.744	532870	832306	295574	1444360	1134860
4.748	303556	523795	158909	971920	746363			4.748	534412	831969	291675	1445060	1135980
4.752	303248	523417	143119	971008	746655			4.752	532704	831768	280627	1444290	1134830
4.756	303306	523515	128454	970443	746310			4.756	531896	832241	269763	1444560	1135160
4.76	302853	523591	119128	970925	745641			4.76	531611	831004	260263	1443680	1133070
4.764	303553	523488	112412	971275	746061			4.764	532832	832209	256539	1444610	1134990
4.768	303093	523644	111191	971336	745933			4.768	532002	831482	255544	1444940	1135410
4.772	303586	524080	110751	971142	746237			4.772	532605	832740	255117	1445770	1135080
4.776	303407	524276	110072	971788	746772			4.776	534761	833875	255438	1446430	1136800
4.78	303237	524409	109694	971401	746387			4.78	533625	832569	254855	1444840	1134790
4.784	303010	523862	109435	970795	746481			4.784	533516	832406	252647	1444730	1134550
4.788	303329	524185	108885	970583	746321			4.788	534200	832494	253403	1445200	1134960
4.792	303358	523706	109359	970895	746585			4.792	532021	831086	252851	1444930	1135010
4.796	303118	523000	110135	970462	746102			4.796	531458	831273	252301	1445200	1135050
4.8	303471	524177	110139	971611	746182			4.8	533789	832672	254585	1445870	1135050
4.804	303384	524989	110514	971952	746723			4.804	534180	834030	254711	1446250	1136360
4.808	303456	524173	109814	971426	746835			4.808	533360	831674	254455	1445190	1135840
4.812	303129	523667	109507	971452	746108			4.812	533474	831965	252965	1445070	1136010
4.816	302922	523157	109369	971306	745692			4.816	532796	832151	252830	1444370	1134830
4.82	302841	522932	109309	971483	745562			4.82	531320	832206	251797	1443820	1134570
4.824	303356	523719	109692	971625	746157			4.824	531928	831803	253674	1445110	1135100
4.828	303131	524082	110464	971899	746069			4.828	532472	831496	253278	1445650	1135300
4.832	303561	524296	109199	971727	746146			4.832	534691	832599	253617	1444930	1135200
4.836	302884	522762	109042	970681	745950			4.836	530773	829872	252095	1444410	1133460
4.84	303474	523385	109356	971868	745702			4.84	531815	832036	253012	1444990	1133920
4.844	303095	523686	110614	971331	745807			4.844	532198	832052	252970	1444660	1134740
4.848	303168	523506	110730	971850	746093			4.848	532959	833413	254052	1444850	1135420
4.852	303470	523537	110304	972079	746520			4.852	533778	832602	254372	1446010	1135310
4.856	303350	523930	109770	971679	746328			4.856	532721	831872	252799	1444930	1135040
4.86	303136	523834	109808	971830	746316			4.86	532172	831297	253763	1444630	1134780
4.864	303256	523706	110051	971492	746183			4.864	533807	831687	254256	1444790	1135670
4.868	302959	523977	109906	971583	746037			4.868	533257	832633	253907	1444890	1135170
4.872	303447	524585	109359	972008	746347			4.872	533673	831523	253363	1445540	1135130
4.876	303362	523705	110169	971550	746428			4.876	531009	832418	253356	1445180	1135030
4.88	303262	523278	108971	971500	745812			4.88	531541	831244	252615	1445830	1134560
4.884	303343	523108	109341	971454	746591			4.884	531230	830569	252001	1444400	1133960
4.888	302867	523014	109572	971633	746629			4.888	532183	831805	252428	1444890	1134150
4.892	303056	523665	110197	971619	746644			4.892	532611	831118	251972	1444700	1134170
4.896	303072	523248	109964	971562	746515			4.896	531158	831078	252554	1445170	1133930
4.9	303290	523373	109948	972149	745881			4.9	532634	832111	252785	1445770	1134970
4.904	303418	523724	110322	971774	745831			4.904	532411	830186	252581	1445250	1134320
4.908	303959	523442	109457	972180	746140			4.908	534207	832503	254436	1445950	1135290
4.912	303630	523280	109451	971398	746267			4.912	532275	831864	252757	1445450	1134520
4.916	303341	523084	110159	971439	745722			4.916	531018	829638	251622	1444170	1133670
4.92	303548	523952	110631	972730	746559			4.92	533253	832410	253469	1445070	1135710
4.924	303538	524512	110023	972710	746814			4.924	534950	832832	253925	1446050	1136100
4.928	303115	524035	110211	972421	745797			4.928	531894	830032	252768	1444620	1134400
4.932	303069	523820	110523	972463	746636			4.932	533300	832069	254488	1445060	1134520
4.936	303244	523572	110527	971924	746792			4.936	532497	832481	252702	1445850	1134130
4.94	303497	524228	109725	972659	745992			4.94	532773	831651	253390	1445300	1134470
4.944	302928	523546	109114	971839	746200			4.944	532029	830143	254144	1444810	1134430
4.948	302940	523311	109505	971278	746004			4.948	530482	830473	254052	1444550	1132940
4.952	303113	523538	110827	972197	746191			4.952	531897	831355	255531	1444730	1134270
4.956	302977	523397	113640	971388	746183			4.956	530952	831767	257661	1444530	1134000
4.96	303222	523174	118942	971004	746073			4.96	530032	830048	260891	1444420	1132910
4.964	303063	523054	129759	971225	746814			4.964	530240	831311	267119	1444890	1133710
4.968	302905	523234	143840	971302	746620			4.968	530955	831609	274113	1444280	1134170
4.972	303291	523522	154031	972020	746045			4.972	531260	831245	280592	1444920	1134250
4.976	303570	523170	160653	972320	746004			4.976	532131	831668	282916	1445410	1134850
4.98	302946	523517	168802	972120	746453			4.98	531581	830739	285241	1444690	1134000
4.984	302822	523479	173358	972700	746774			4.984	531189	830772	288060	1444630	1133600
4.988	302947	523532	172933	972019	746130			4.988	530922	830465	289243	1444600	1133810
4.992	303207	523023	165642	971424	746068			4.992	530638	831306	285238	1444210	1133920
4.996	303323	523311	151890	972081	746166			4.996	531889	830179	281657	1445140	1133320
5	303455	523744	137111	972368	745704			5	530877	830298	274810	1445430	1133780
5.004	303348	523911	124120	971855	746268			5.004	531571	831692	268492	1445070	1133970
5.008	303118	523443	114792	971370	746095			5.008	530914	831318	261325	1444810	1132970
5.012	302969	523268	111357	971994	745672			5.012	529520	829198	256029	1444570	1132220
5.016	303480	523247	110821	972557	745935			5.016	530724	829998	254429	1444820	1134130
5.02	303508	522879	111062	972763	746103			5.02	531611	831484	253898	1445090	1133750
5.024	303230	523723	110919	972493	746538			5.024	532466	832146	254040	1445160	1134690
5.028	303588	523783	110141	972471	746347			5.028	531457	830730	253286	1444930	1135210
5.032	303326	523765	110218	971782	746509			5.032	531889	830190	252701	1444180	1133730
5.036	303081	523388	110079	971585	746427			5.036	531878	830262	252501	1444700	1133900
5.04	303280	523200	109145	972440	745942			5.04	532089	831029	253591	1445280	1134110
5.044	303296	522933	110061	971691	745590			5.044	530005	830375	252541	1444710	1133120
5.048	303459	523829	110841	972116	746279			5.048	532130	831253	252889	1445200	1134650
5.052	303340	524125	110414	972727	746126			5.052	532046	831799	253870	1445400	1135380
5.056	303519	523597	110815	972292	746687			5.056	532124	831142	253404	1445270	1133640
5.06	303304	523697	109243	972891	746233			5.06	531898	831385	253841	1445370	1134800
5.064	303325	523513	110071	972411	746054			5.064	528870	829536	251908	1444510	1133440
5.068	303271	523461	109679	972887	745908			5.068	530579	829817	253231	1445350	1134160
5.072	303205	523207	109883	972347	745582			5.072	529659	830492	252504	1445470	1133270
5.076	303400	523809	110014	972552	746853			5.076	530295	831194	252867	1444920	1134410
5.08	303434	523614	109506	972014	746361			5.08	531195	831130	252037	1445660	1133570
5.084	303271	522823	110092	971917	746089			5.084	529329	829858	251780	1444710	1133450
5.088	303682	523218	109743	971545	746106			5.088	529595	830098	250446	1445060	1132950
5.092	303545	523157	109916	972130	746208			5.092	530367	829939	252186	1444730	1133440
5.096	303687	523427	110161	972540	746292			5.096	531021	831348	253464	1445300	1134440
5.1	303307	523381	110960	972562	746191			5.1	530715	831281	252338	1444990	1134630
5.104	304195	523821	110653	973265	746872			5.104	532406	831464	253345	1445300	1134530
5.108	303738	524339	110429	972238	746383			5.108	531417	831100	253295	1445010	1134200
5.112	303600	523952	109548	972941	746411			5.112	531652	831767	253723	1446480	1135650
5.116	303930	523471	109841	972823	746068			5.116	529327	829397	250506	1445040	1134070
5.12	303488	523990	110196	973324	745929			5.12	530371	831828	252088	1444970	1134380
5.124	304094	524160	109713	972390	746211			5.124	531354	831298	253175	1445760	1134560
5.128	303141	524075	109404	971942	745771			5.128	530814	829670	252165	1445570	1133380
5.132	303536	523385	109399	972414	746296			5.132	529556	830034	251662	1444840	1132700
5.136	303284	523063	109810	971316	746018			5.136	529519	828095	251101	1444540	1131890
5.14	303364	522916	110519	971580	745889			5.14	529308	829703	251234	1444880	1134370
5.144	303748	523398	110830	972647	746442			5.144	530531	829709	252523	1445630	1134420
5.148	303730	523178	111789	973228	746656			5.148	531266	830447	255602	1445050	1134440
5.152	303581	523640	114644	972231	746489			5.152	529112	829556	256107	1444320	1133570
5.156	303433	523810	117786	973430	746620			5.156	530935	830084	257955	1445550	1133920
5.16	303570	524062	118554	973263	746777			5.16	530830	830847	258256	1445880	1134900
5.164	303526	523394	120451	972788	746320			5.164	530254	830527	256606	1445630	1133440
[truncated: 21,738 more rows]

## Sheet: Supp_Fig.33_GIXRD
	Water	MeOH	PAN	Acetone	MeCN	air
[truncated: 22,510 more rows]

## Sheet: Supp_Fig.34_Refinment_outcome
CC3-PAN-MEOH
[truncated: 422 more rows]

## Sheet: Supp_Fig.34_Refinment_data
CC3-PAN-Water								CC3-PAN-MEOH
[truncated: 1,621 more rows]

[truncated: 4 more sheets: Supp_Fig.37_Variable_temp, Supp_Fig.42_44_Permeance Data, Supp_Fig.43_45_Rejection Data, Supp_Fig.46_MWCO]
