# Supplementary material for: A smart and responsive crystalline porous organic cage membrane with switchable pore apertures for graded molecular sieving
Source: Nat Mater. 2022 Jan 10;21(4):463–70. doi: 10.1038/s41563-021-01168-z (PMC8971131; doi:10.1038/s41563-021-01168-z)
Supplement: Source Data Fig. 2 — Statistical source data for Fig. 2. [file 41563_2021_1168_MOESM4_ESM.xlsx]

## Sheet: Fig.2_c_AFM Hight Profile Data
Distance (um)	Height (nm)
0	73.5425
0.00781	73.4056
0.01563	72.8681
0.02344	72.1587
0.03125	71.4494
0.03906	71.3126
0.04688	70.2598
0.05469	69.665
0.0625	70.1579
0.07031	71.3377
0.07813	72.1741
0.08594	73.4684
0.09375	73.6178
0.10156	73.1375
0.10938	72.5999
0.11719	71.8334
0.125	72.498
0.13281	73.3916
0.14063	73.4838
0.14844	73.5759
0.15625	73.897
0.16406	73.9892
0.17188	73.9096
0.17969	73.7728
0.1875	75.1244
0.19531	78.5941
0.20313	80.8044
0.21094	83.2437
0.21875	85.683
0.22656	85.4889
0.23438	85.2375
0.24219	87.0471
0.25	90.5168
0.25781	94.1011
0.26563	95.5099
0.27344	95.1441
0.28125	93.9195
0.28906	91.8935
0.29688	89.6958
0.30469	88.2995
0.3125	88.3344
0.32031	89.2853
0.32813	90.0071
0.33594	91.3015
0.34375	92.8821
0.35156	92.8025
0.35938	93.5816
0.36719	95.3339
0.375	96.0558
0.38281	98.2661
0.39063	102.423
0.39844	105.492
0.40625	107.072
0.41406	106.649
0.42188	104.795
0.42969	102.884
0.4375	100.514
0.44531	97.8583
0.45313	96.9773
0.46094	97.2412
0.46875	97.734
0.47656	96.624
0.48438	94.2545
0.49219	92.1713
0.5	89.7446
0.50781	88.8063
0.51563	87.0665
0.52344	86.8152
0.53125	87.4225
0.53906	87.4002
0.54688	86.1184
0.55469	85.8098
0.5625	85.673
0.57031	84.9637
0.57813	83.6819
0.58594	83.2016
0.59375	86.0988
0.60156	89.2823
0.60938	91.8934
0.61719	92.6725
0.625	91.9632
0.63281	90.5096
0.64063	88.4836
0.64844	86.5149
0.65625	85.5194
0.66406	84.4093
0.67188	82.3833
0.67969	79.9566
0.6875	78.2168
0.69531	78.1945
0.70313	78.4584
0.71094	78.6078
0.71875	78.7572
0.72656	78.6203
0.73438	78.8842
0.74219	79.7206
0.75	80.557
0.75781	81.3361
0.76563	82.1724
0.77344	84.44
0.78125	87.3945
0.78906	88.9751
0.79688	88.7237
0.80469	87.6709
0.8125	86.6754
0.82031	88.3705
0.82813	90.2373
0.83594	90.3867
0.84375	89.5056
0.85156	87.7086
0.85938	89.2892
0.86719	94.3046
0.875	97.4881
0.88281	99.4121
0.89063	100.134
0.89844	99.7682
0.90625	98.4864
0.91406	96.4032
0.92188	95.1786
0.92969	94.5266
0.9375	93.9317
0.94531	93.6804
0.95313	93.8298
0.96094	92.7198
0.96875	93.4416
0.97656	95.3084
0.98438	96.889
0.99219	97.5537
1	96.7298
1.00781	94.6466
1.01563	91.1322
1.02344	87.6178
1.03125	88.8548
1.03906	91.1796
1.04688	92.6457
1.05469	93.5966
1.0625	93.746
1.07031	93.3802
1.07813	92.9571
1.08594	93.5644
1.09375	93.8856
1.10156	93.0618
1.10938	91.4365
1.11719	89.525
1.125	86.6976
1.13281	81.1795
1.14063	73.257
1.14844	60.3541
1.15625	47.6228
1.16406	40.2728
1.17188	34.0678
1.17969	26.3743
1.1875	15.5895
1.19531	7.78155
1.20313	5.52656
1.21094	5.44697
1.21875	5.76811
1.22656	5.86026
1.23438	5.89516
1.24219	6.2163
1.25	6.3657
1.25781	6.80133
1.26563	6.32101
1.27344	6.41316
1.28125	7.02053
1.28906	7.57066
1.29688	7.49107
1.30469	8.61367
1.3125	11.2819
1.32031	10.9161
1.32813	9.51984
1.33594	8.35255
1.34375	8.3302
1.35156	8.65134
1.35938	9.25872
1.36719	8.95014
1.375	9.21403
1.38281	9.59241
1.39063	9.22659
1.39844	9.71947
1.40625	10.3268
1.41406	10.5335
1.42188	10.9691
1.42969	12.4924
1.4375	13.3861
1.44531	12.505
1.45313	12.6544
1.46094	14.5785
1.46875	15.4721
1.47656	15.736
1.48438	15.5991

## Sheet: Fig.2_i_Raman Spectra Data
CC3 Flim			CC3a ref.			AMCC3
Raman Shift	Intensity		Raman Shift	Intensity		Raman Shift	Intensity
3202.57	88.7359		3202.57	169.756		3201.94	30.3142
3201.87	81.0198		3201.87	158.181		3201.24	26.1174
3201.17	84.8627		3201.17	216.014		3200.54	-1.23
3200.46	69.4207		3200.46	169.695		3199.84	6.14071
3199.76	104.112		3199.76	177.377		3199.13	13.5127
3199.06	115.66		3199.06	192.766		3198.43	-13.8073
3198.35	127.203		3198.35	173.459		3197.73	-6.42794
3197.65	100.203		3197.65	169.574		3197.02	4.8055
3196.95	119.451		3196.95	154.13		3196.32	16.0378
3196.25	69.3462		3196.25	154.103		3195.62	-15.1016
3195.54	84.7413		3195.54	184.89		3194.91	19.2446
3194.84	92.4286		3194.84	211.815		3194.21	-0.32601
3194.13	69.309		3194.13	161.721		3193.51	18.6121
3193.43	92.3955		3193.43	138.593		3192.8	-12.4929
3192.73	123.172		3192.73	150.116		3192.1	17.9926
3192.02	92.3625		3192.02	180.876		3191.39	17.6877
3191.32	73.1072		3191.32	188.54		3190.69	-1.85003
3190.61	96.1765		3190.61	138.494		3189.98	20.9336
3189.91	126.93		3189.91	184.626		3189.28	-37.0491
3189.2	73.068		3189.2	153.827		3188.58	-6.57105
3188.5	80.7449		3188.5	180.715		3187.87	-6.85635
3187.79	96.1077		3187.79	157.617		3187.17	0.54882
3187.09	57.6543		3187.09	138.37		3186.46	50.2274
3186.38	73.0157		3186.38	157.56		3185.75	-19.2212
3185.68	61.4759		3185.68	142.163		3185.05	3.55749
3184.97	69.148		3184.97	180.553		3184.34	7.12618
3184.27	80.6582		3184.27	176.68		3183.64	3.01556
3183.56	107.525		3183.56	145.927		3182.93	2.7488
3182.86	107.506		3182.86	161.259		3182.23	-12.8706
3182.15	95.9701		3182.15	168.907		3181.52	-5.4525
3181.44	61.4099		3181.44	168.877		3180.81	-5.70933
3180.74	103.611		3180.74	199.546		3180.11	17.0575
3180.03	88.2451		3180.03	164.98		3179.4	9.12956
3179.33	80.5572		3179.33	153.442		3178.69	12.7137
3178.62	80.5428		3178.62	164.921		3177.99	8.62942
3177.91	103.536		3177.91	184.065		3177.28	-3.11866
3177.21	61.3439		3177.21	180.198		3176.57	0.47326
3176.5	65.1663		3176.5	145.666		3175.87	-3.59895
3175.79	91.983		3175.79	149.472		3175.16	-22.9955
3175.08	76.6387		3175.08	176.269		3174.45	30.4128
3174.38	99.6125		3174.38	183.9		3173.75	3.36111
3173.67	107.256		3173.67	137.9		3173.04	10.7908
3172.96	80.4274		3172.96	172.345		3172.33	14.391
3172.25	91.9006		3172.25	160.826		3171.62	25.6498
3171.55	80.3986		3171.55	172.283		3170.91	13.9392
3170.84	68.9008		3170.84	133.974		3170.21	17.5441
3170.13	91.8512		3170.13	160.74		3169.5	-1.80948
3169.42	80.3554		3169.42	149.231		3168.79	9.4532
3168.71	76.5152		3168.71	183.637		3168.08	5.41352
3168	107.102		3168	156.828		3167.37	1.37727
3167.3	84.1366		3167.3	156.8		3166.66	1.16849
3166.59	84.1215		3166.59	183.538		3165.95	4.78509
3165.88	91.7525		3165.88	141.452		3165.25	46.6267
3165.17	72.6244		3165.17	179.65		3164.54	12.021
3164.46	87.8979		3164.46	129.936		3163.83	-3.465
3163.75	87.8822		3163.75	149.018		3163.12	-7.48224
3163.04	53.4839		3163.04	152.811		3162.41	3.78249
3162.33	76.3919		3162.33	156.603		3161.7	-7.86864
3161.62	99.2917		3161.62	148.937		3160.99	7.21482
3160.91	91.6374		3160.91	110.729		3160.28	7.02419
3160.2	83.9859		3160.2	164.154		3159.57	-4.61515
3159.49	125.956		3159.49	164.125		3158.86	-8.61582
3158.78	87.7719		3158.78	141.198		3158.15	-8.79776
3158.07	95.3872		3158.07	160.25		3157.44	10.0969
3157.36	45.7776		3157.36	137.333		3156.73	28.9866
3156.65	80.0965		3156.65	198.334		3156.02	-36.0256
3155.94	80.0821		3155.94	144.91		3155.31	17.1847
3155.23	61.004		3155.23	186.825		3154.6	17.0079
3154.52	83.8654		3154.52	133.422		3153.88	-2.22438
3153.81	76.2276		3153.81	160.078		3153.17	12.8491
3153.1	99.0781		3153.1	144.806		3152.46	5.05821
3152.39	87.6303		3152.39	175.261		3151.75	-17.9655
3151.67	72.3773		3151.67	148.564		3151.04	4.72528
3150.96	114.259		3150.96	167.58		3150.33	-10.6707
3150.25	83.7752		3150.25	140.895		3149.62	-14.6372
3149.54	64.7237		3149.54	194.171		3148.9	-14.7941
3148.83	60.9055		3148.83	156.07		3148.19	-3.53142
3148.12	83.7301		3148.12	144.625		3147.48	-11.2975
3147.4	83.7151		3147.4	171.235		3146.77	-7.64522
3146.69	45.6546		3146.69	190.227		3146.05	-7.79677
3145.98	83.685		3145.98	178.782		3145.34	-4.1432
3145.27	87.4732		3145.27	167.34		3144.63	22.3259
3144.55	76.05		3144.55	163.507		3143.92	-19.647
3143.84	91.2436		3143.84	163.478		3143.2	-27.3923
3143.13	76.0226		3143.13	144.443		3142.49	14.2735
3142.41	79.8094		3142.41	155.818		3141.78	-4.87178
3141.7	75.9954		3141.7	189.988		3141.06	2.58561
3140.99	68.3835		3140.99	129.169		3140.35	44.2279
3140.27	87.3632		3140.27	178.525		3139.64	9.90104
3139.56	121.527		3139.56	136.718		3138.92	24.9502
3138.85	75.9408		3138.85	170.867		3138.21	2.03113
3138.13	87.3162		3138.13	151.854		3137.5	1.8962
3137.42	60.7308		3137.42	193.579		3136.78	-32.3929
3136.71	79.6948		3136.71	113.85		3136.07	-5.95828
3135.99	49.326		3135.99	159.361		3135.35	1.49985
3135.28	79.6662		3135.28	185.888		3134.64	-32.7667
3134.56	72.066		3134.56	197.233		3133.92	8.82713
3133.85	68.2608		3133.85	132.729		3133.21	-10.2592
3133.13	87.2064		3133.13	163.038		3132.49	4.78148
3132.42	64.4453		3132.42	147.845		3131.78	0.86655
3131.7	94.7555		3131.7	147.819		3131.06	0.74391
3130.99	68.2117		3130.99	147.792		3130.35	11.9894
3130.27	109.877		3130.27	140.188		3129.63	-18.4389
3129.56	68.1872		3129.56	125.01		3128.92	-3.40415
3128.84	68.1749		3128.84	143.925		3128.2	-3.52101
3128.13	87.0968		3128.13	162.833		3127.49	11.5081
3127.41	68.1504		3127.41	159.018		3126.77	0.03422
3126.69	71.9236		3126.69	158.989		3126.05	-22.789
3125.98	98.4041		3125.98	155.176		3125.34	11.1597
3125.26	102.17		3125.26	151.364		3124.62	7.26256
3124.55	56.7512		3124.55	147.553		3123.91	-23.1119
3123.83	87.0028		3123.83	174.006		3123.19	-15.653
3123.11	56.7308		3123.11	151.282		3122.47	-15.7586
3122.4	83.1902		3122.4	162.599		3121.76	18.1637
3121.68	109.64		3121.68	162.57		3121.04	-34.867
3120.96	60.4802		3120.96	173.88		3120.32	6.60754
3120.25	113.38		3120.25	151.173		3119.61	32.9533
3119.53	83.1303		3119.53	177.597		3118.89	2.61976
3118.81	86.8933		3118.81	196.454		3118.17	2.51721
3118.09	52.8821		3118.09	162.424		3117.45	-24.0212
3117.38	105.745		3117.38	185.054		3116.74	-9.01309
3116.66	64.1908		3116.66	177.469		3116.02	-9.11068
3115.94	64.1793		3115.94	181.212		3115.3	-31.8552
3115.22	79.266		3115.22	132.11		3114.58	9.56682
3114.5	86.7995		3114.5	150.956		3113.86	-1.85111
3113.79	90.5571		3113.79	169.795		3113.14	13.1441
3113.07	86.7683		3113.07	192.399		3112.43	35.6789
3112.35	82.9808		3112.35	135.787		3111.71	-9.67629
3111.63	109.364		3111.63	181.017		3110.99	-2.22621
3110.91	94.2625		3110.91	188.525		3110.27	16.5317
3110.19	82.936		3110.19	180.951		3109.55	-2.4085
3109.47	82.9211		3109.47	169.611		3108.83	-13.8039
3108.75	86.6746		3108.75	180.886		3108.11	-2.58721
3108.04	82.8912		3108.04	150.711		3107.39	-25.2785
3107.32	75.3421		3107.32	169.52		3106.67	4.77026
3106.6	82.8614		3106.6	177.022		3105.95	15.9798
3105.88	90.378		3105.88	207.116		3105.23	8.36044
3105.16	67.7713		3105.16	161.898		3104.51	-18.0778
3104.44	90.3454		3104.44	195.748		3103.79	11.9511
3103.72	109.148		3103.72	203.241		3103.07	8.10179
3103	79.0238		3103	206.967		3102.35	4.25471
3102.28	82.7719		3102.28	180.593		3101.63	-3.35211
3101.56	90.2803		3101.56	180.561		3100.91	7.8499
3100.84	90.264		3100.84	180.528		3100.19	22.809
3100.12	86.4875		3100.12	214.339		3099.47	0.16611
3099.39	78.9526		3099.39	229.338		3098.75	18.8816
3098.67	86.4563		3098.67	195.466		3098.03	22.5575
3097.95	97.7156		3097.95	281.872		3097.31	41.2634
3097.23	120.244		3097.23	199.154		3096.59	11.122
3096.51	75.1388		3096.51	266.743		3095.87	18.5556
3095.79	82.6377		3095.79	251.669		3095.14	37.254
3095.07	97.6452		3095.07	255.38		3094.42	52.1913
3094.34	60.0785		3094.34	277.863		3093.7	33.3351
3093.62	75.0846		3093.62	296.584		3092.98	37.008
3092.9	97.5924		3092.9	232.72		3092.26	18.1624
3092.18	101.328		3092.18	296.477		3091.53	36.8469
3091.46	116.318		3091.46	315.185		3090.81	59.2769
3090.73	105.043		3090.73	300.122		3090.09	62.9447
3090.01	120.027		3090.01	277.563		3089.37	32.8595
3089.29	75.0034		3089.29	307.514		3088.64	59.0291
3088.57	127.483		3088.57	371.2		3087.92	107.683
3087.84	104.967		3087.84	341.142		3087.2	85.1041
3087.12	123.689		3087.12	314.844		3086.48	103.757
3086.4	134.909		3086.4	296.05		3085.75	81.1874
3085.67	104.91		3085.67	348.451		3085.03	47.3882
3084.95	97.3989		3084.95	348.389		3084.3	81.0209
3084.23	93.6359		3084.23	348.326		3083.58	114.642
3083.5	101.109		3083.5	333.284		3082.86	95.8329
3082.78	146.019		3082.78	370.665		3082.13	106.979
3082.06	116.046		3082.06	363.111		3081.41	129.35
3081.33	123.51		3081.33	400.473		3080.69	106.808
3080.61	78.5833		3080.61	381.69		3079.96	132.913
3079.88	153.397		3079.88	377.88		3079.24	117.861
3079.16	115.962		3079.16	359.108		3078.51	117.774
3078.43	115.941		3078.43	374.003		3077.79	91.5126
3077.71	134.617		3077.71	411.329		3077.06	98.9095
3076.98	134.593		3076.98	381.346		3076.34	106.304
3076.26	142.044		3076.26	351.373		3075.61	72.5849
3075.53	100.908		3075.53	336.36		3074.89	98.666
3074.81	130.783		3074.81	384.876		3074.16	76.1692
3074.08	119.552		3074.08	351.183		3073.44	57.4162
3073.36	100.853		3073.36	392.208		3072.71	49.8745
3072.63	100.835		3072.63	392.137		3071.99	57.272
3071.91	171.762		3071.91	433.139		3071.26	64.667
3071.18	179.198		3071.18	388.262		3070.53	86.9905
3070.46	153.037		3070.46	354.598		3069.81	64.522
3069.73	149.278		3069.73	361.998		3069.08	71.9128
3069	104.475		3069	406.708		3068.35	53.1864
3068.28	145.493		3068.28	358.137		3067.63	45.657
3067.55	126.817		3067.55	369.262		3066.9	41.86
3066.82	111.877		3066.82	358.007		3066.17	15.6927
3066.1	141.686		3066.1	391.5		3065.45	26.8148
3065.37	130.476		3065.37	428.708		3064.72	49.115
3064.64	108.089		3064.64	391.358		3063.99	22.9614
3063.92	126.703		3063.92	346.569		3063.27	45.2547
3063.19	156.487		3063.19	376.313		3062.54	0.48528
3062.46	134.107		3062.46	338.993		3061.81	45.1227
3061.73	93.1132		3061.73	446.943		3061.08	33.8853
3061	130.335		3061	297.908		3060.36	11.4824
3060.28	141.481		3060.28	420.72		3059.63	11.4232
3059.55	148.9		3059.55	357.361		3058.9	3.92047
3058.82	96.7677		3058.82	368.462		3058.17	0.14185
3058.09	126.52		3058.09	401.886		3057.44	26.1293
3057.36	107.894		3057.36	364.608		3056.71	48.3877
3056.64	152.513		3056.64	401.74		3055.99	14.8498
3055.91	133.889		3055.91	379.353		3055.26	7.35414
3055.18	122.71		3055.18	349.536		3054.53	18.4506
3054.45	96.6628		3054.45	312.295		3053.8	10.9573
3053.72	92.9282		3053.72	364.279		3053.07	-0.2497
3052.99	111.494		3052.99	379.078		3052.34	7.12676
3052.26	118.905		3052.26	300.978		3051.61	-22.6512
3051.53	141.174		3051.53	326.93		3050.88	-0.41499
3050.8	104.004		3050.8	390.016		3050.15	-4.18362
3050.07	126.268		3050.07	386.232		3049.42	-4.23764
3049.34	133.671		3049.34	367.596		3048.69	-11.7165
3048.61	70.5361		3048.61	356.393		3047.96	21.6376
3047.88	152.182		3047.88	412.005		3047.23	-15.5323
3047.15	133.599		3047.15	308.02		3046.5	-26.7152
3046.42	70.4978		3046.42	385.883		3045.77	6.62375
3045.69	129.841		3045.69	370.974		3045.04	43.6599
3044.96	152.072		3044.96	356.07		3044.31	32.4725
3044.23	122.377		3044.23	407.923		3043.58	17.5815
3043.5	129.77		3043.5	407.85		3042.85	6.4031
3042.77	126.04		3042.77	433.725		3042.12	-1.06471
3042.04	163.081		3042.04	385.464		3041.38	13.7049
3041.31	163.051		3041.31	400.217		3040.65	-12.287
3040.57	118.561		3040.57	440.9		3039.92	-16.0428
3039.84	122.244		3039.84	366.733		3039.19	-8.68592
3039.11	111.111		3039.11	433.333		3038.46	-23.5502
3038.38	133.309		3038.38	418.442		3037.73	9.72249
3037.65	111.071		3037.65	403.557		3036.99	13.3691
3036.92	140.664		3036.92	414.589		3036.26	-5.19212
3036.18	140.639		3036.18	392.308		3035.53	16.958
3035.45	151.714		3035.45	425.54		3034.8	-23.7956
3034.72	144.287		3034.72	399.565		3034.06	5.74809
3033.99	129.465		3033.99	440.182		3033.33	-12.7983
3033.25	129.442		3033.25	406.817		3032.6	1.94178
3032.52	151.604		3032.52	421.534		3031.87	9.28231
3031.79	177.456		3031.79	447.337		3031.13	-9.25456
3031.05	121.979		3031.05	458.345		3030.4	1.78107
3030.32	125.652		3030.32	425.001		3029.67	12.8127
3029.59	136.715		3029.59	465.568		3028.93	31.2291
3028.85	107.135		3028.85	450.707		3028.2	20.089
3028.12	132.971		3028.12	369.365		3027.46	-24.2845
3027.39	107.096		3027.39	387.763		3026.73	19.9752
3026.65	136.615		3026.65	420.923		3026	42.0686
3025.92	151.357		3025.92	476.222		3025.26	27.2434
3025.18	118.111		3025.18	428.153		3024.53	1.35249
3024.45	136.541		3024.45	417.004		3023.79	8.67827
3023.71	118.068		3023.71	424.308		3023.06	-17.2
3022.98	136.492		3022.98	464.81		3022.32	56.517
3022.25	125.402		3022.25	409.401		3021.59	30.6394
3021.51	114.316		3021.51	372.45		3020.85	-6.29011
3020.78	117.983		3020.78	353.948		3020.12	4.71649
3020.04	92.1573		3020.04	383.374		3019.38	34.1475
3019.3	125.311		3019.3	427.532		3018.65	30.4026
3018.57	103.179		3018.57	342.701		3017.91	11.9215
3017.83	106.844		3017.83	350.007		3017.18	0.81438
3017.1	139.977		3017.1	349.944		3016.44	44.9565
3016.36	132.586		3016.36	320.417		3015.71	19.1179
3015.63	121.515		3015.63	312.994		3014.97	15.3787
3014.89	117.812		3014.89	272.439		3014.23	22.6838
3014.15	92.0236		3014.15	327.604		3013.5	22.6254
3013.42	125.129		3013.42	331.225		3012.76	52.0044
3012.68	88.3106		3012.68	320.126		3012.02	7.79243
3011.94	121.405		3011.94	312.71		3011.29	15.0932
3011.21	95.6351		3011.21	301.618		3010.55	18.7136
3010.47	95.6178		3010.47	312.597		3009.81	37.0405
3009.73	106.631		3009.73	338.278		3009.08	36.979
3009	99.2593		3009	319.836		3008.34	25.8903
3008.26	110.268		3008.26	235.239		3007.6	36.8557
3007.52	95.5484		3007.52	275.62		3006.86	73.5373
3006.79	128.599		3006.79	264.547		3006.13	36.7319
3006.05	80.8193		3006.05	282.867		3005.39	18.3049
3005.31	73.4587		3005.31	286.489		3004.65	43.9525
3004.57	146.891		3004.57	253.387		3003.91	36.5456
3003.83	135.849		3003.83	304.743		3003.17	21.7993
3003.09	102.786		3003.09	293.675		3002.44	47.4319
3002.36	91.7567		3002.36	330.324		3001.7	40.028
3001.62	91.7401		3001.62	293.568		3000.96	69.3168
3000.88	124.744		3000.88	330.204		3000.22	72.9163
3000.14	121.053		3000.14	370.495		2999.48	36.17
2999.4	143.037		2999.4	381.431		2998.74	32.4399
2998.66	157.678		2998.66	388.695		2998	25.0448
2997.92	131.986		2997.92	366.627		2997.26	17.6521
2997.18	128.296		2997.18	414.214		2996.52	79.8973
2996.44	117.278		2996.44	322.515		2995.79	24.8605
2995.71	87.9426		2995.71	311.463		2995.04	35.7899
2994.97	113.572		2994.97	395.67		2994.3	65.0301
2994.23	128.203		2994.23	369.957		2993.57	31.9997
2993.49	131.842		2993.49	369.89		2992.83	28.2746
2992.75	135.48		2992.75	413.762		2992.08	68.4829
2992	113.489		2992	347.79		2991.34	42.7901
2991.26	113.469		2991.26	333.086		2990.6	50.0436
2990.52	117.108		2990.52	420.856		2989.86	71.9303
2989.78	135.381		2989.78	358.577		2989.12	71.8589
2989.04	113.407		2989.04	384.12		2988.38	75.4449
2988.3	146.305		2988.3	409.654		2987.64	75.3725
2987.56	146.278		2987.56	424.207		2986.9	42.3926
2986.82	91.4073		2986.82	409.505		2986.16	64.26
2986.08	142.569		2986.08	420.397		2985.42	75.1542
2985.34	135.234		2985.34	416.666		2984.67	27.5742
2984.6	116.938		2984.6	423.898		2983.93	38.4708
2983.85	131.531		2983.85	405.553		2983.19	49.3631
2983.11	116.895		2983.11	387.215		2982.45	71.2084
2982.37	124.178		2982.37	423.667		2981.71	82.0905
2981.63	109.549		2981.63	390.725		2980.96	60.109
2980.89	131.435		2980.89	467.325		2980.22	70.9887
2980.14	124.111		2980.14	390.583		2979.48	52.6665
2979.4	127.738		2979.4	427.009		2978.74	103.683
2978.66	149.608		2978.66	456.123		2978	107.251
2977.92	160.526		2977.92	459.688		2977.25	92.5797
2977.17	171.44		2977.17	485.138		2976.51	110.737
2976.43	120.351		2976.43	503.285		2975.77	81.4838
2975.69	134.914		2975.69	477.669		2975.02	74.1157
2974.94	182.283		2974.94	506.747		2974.28	114.136
2974.2	171.315		2974.2	510.3		2973.54	52.098
2973.46	123.907		2973.46	528.429		2972.79	117.614
2972.71	193.115		2972.71	524.689		2972.05	84.7419
2971.97	185.794		2971.97	586.525		2971.3	117.445
2971.22	145.694		2971.22	549.995		2970.56	153.779
2970.48	178.443		2970.48	560.82		2969.82	164.611
2969.74	149.282		2969.74	568		2969.07	117.192
2968.99	192.939		2968.99	607.94		2968.33	142.585
2968.25	171.066		2968.25	640.587		2967.58	138.856
2967.5	196.508		2967.5	684.138		2966.84	182.428
2966.76	196.472		2966.76	713.121		2966.09	84.1109
2966.01	229.176		2966.01	723.904		2965.35	178.596
2965.27	192.763		2965.27	738.32		2964.6	113.043
2964.52	250.91		2964.52	756.368		2963.86	167.494
2963.78	185.422		2963.78	799.859		2963.11	171.034
2963.03	210.833		2963.03	919.67		2962.37	167.303
2962.29	228.967		2962.29	879.524		2961.62	145.404
2961.54	214.39		2961.54	861.195		2960.87	163.478
2960.79	261.581		2960.79	944.599		2960.13	141.587
2960.05	283.328		2960.05	1013.44		2959.38	170.55
2959.3	315.962		2959.3	1183.95		2958.63	119.616
2958.55	330.429		2958.55	1140.16		2957.89	170.355
2957.81	348.521		2957.81	1176.26		2957.14	115.81
2957.06	352.087		2957.06	1295.83		2956.39	173.788
2956.31	333.877		2956.31	1371.8		2955.65	115.633
2955.57	388.243		2955.57	1386.06		2954.9	144.568
2954.82	388.172		2954.82	1436.6		2954.15	140.847
2954.07	362.712		2954.07	1516.14		2953.41	155.259
2953.33	355.393		2953.33	1639.16		2952.66	155.163
2952.58	377.083		2952.58	1664.24		2951.91	118.814
2951.83	438.641		2951.83	1783.57		2951.16	107.85
2951.08	434.937		2951.08	1783.24		2950.42	104.138
2950.34	481.967		2950.34	1855.39		2949.67	140.282
2949.59	485.503		2949.59	1992.73		2948.92	107.585
2948.84	546.996		2948.84	2075.69		2948.17	71.2765
2948.09	510.678		2948.09	2220.18		2947.42	121.891
2947.34	477.995		2947.34	2227.02		2946.67	100.076
2946.59	539.456		2946.59	2367.81		2945.93	118.087
2945.85	568.317		2945.85	2385.48		2945.18	125.234
2945.1	553.736		2945.1	2428.48		2944.43	56.3869
2944.35	607.913		2944.35	2576.39		2943.68	85.2494
2943.6	698.249		2943.6	2499.95		2942.93	85.1629
2942.85	585.988		2942.85	2383.74		2942.18	99.5427
2942.1	564.182		2942.1	2556.9		2941.43	131.997
2941.35	549.615		2941.35	2549.2		2940.68	84.9021
2940.6	574.822		2940.6	2559.58		2939.93	117.346
2939.85	661.466		2939.85	2439.84		2939.18	117.253
2939.1	592.681		2939.1	2612.86		2938.43	91.8659
2938.35	639.546		2938.35	2565.41		2937.68	88.1639
2937.6	563.564		2937.6	2489.08		2936.93	80.851
2936.85	498.447		2936.85	2369.43		2936.18	98.8199
2936.1	566.97		2936.1	2376.22		2935.43	55.4004
2935.35	541.592		2935.35	2346.9		2934.68	91.417
2934.6	566.763		2934.6	2425.89		2933.93	109.373
2933.85	548.613		2933.85	2255.81		2933.18	91.236
2933.1	526.861		2933.1	2374.48		2932.43	105.577
2932.35	533.981		2932.35	2345.19		2931.68	58.5875
2931.6	562.742		2931.6	2305.08		2930.92	105.39
2930.84	522.966		2930.84	2236.13		2930.17	51.2045
2930.09	512.052		2930.09	2340.3		2929.42	69.147
2929.34	511.959		2929.34	2440.82		2928.67	61.8495
2928.59	569.54		2928.59	2353.86		2927.92	50.9503
2927.84	569.436		2927.84	2396.68		2927.17	58.0721
2927.08	587.349		2927.08	2396.24		2926.41	61.5882
2926.33	558.42		2926.33	2449.84		2925.66	50.6944
2925.58	597.941		2925.58	2507.03		2924.91	86.6232
2924.83	558.216		2924.83	2531.78		2924.16	75.7282
2924.08	597.722		2924.08	2470.1		2923.4	79.2376
2923.32	576.012		2923.32	2419.25		2922.65	50.3499
2922.57	579.507		2922.57	2361.22		2921.9	46.6643
2921.82	615.388		2921.82	2314		2921.14	82.5599
2921.06	593.687		2921.06	2291.99		2920.39	75.2719
2920.31	489.253		2920.31	2223.22		2919.64	89.5674
2919.56	543.115		2919.56	2050.17		2918.88	107.454
2918.8	510.651		2918.8	2031.81		2918.13	89.3777
2918.05	474.603		2918.05	1919.98		2917.38	64.1183
2917.3	427.783		2917.3	1815.38		2916.62	71.216
2916.54	431.299		2916.54	1771.92		2915.87	56.7493
2915.79	409.659		2915.79	1606.3		2915.11	74.6239
2915.03	337.728		2915.03	1580.85		2914.36	88.8996
2914.28	359.219		2914.28	1551.83		2913.61	24.1544
2913.52	351.97		2913.52	1472.53		2912.85	38.4335
2912.77	420.132		2912.77	1479.44		2912.1	56.2974
2912.01	351.841		2912.01	1454.04		2911.34	38.2583
2911.26	419.979		2911.26	1331.73		2910.59	70.4711
2910.5	351.713		2910.5	1417.62		2909.83	91.907
2909.75	319.354		2909.75	1284.59		2909.08	59.5198
2908.99	344.409		2908.99	1287.95		2908.32	52.2533
2908.24	322.824		2908.24	1255.43		2907.56	62.9209
2907.48	355.042		2907.48	1355.61		2906.81	66.4129
2906.73	315.535		2906.73	1283.65		2906.05	87.8287
2905.97	315.477		2905.97	1279.83		2905.3	62.6394
2905.21	351.263		2905.21	1362.04		2904.54	55.3776
2904.46	351.198		2904.46	1347.45		2903.78	40.9521
2903.7	333.219		2903.7	1494.11		2903.03	112.51
2902.95	304.499		2902.95	1415.03		2902.27	65.8427
2902.19	379.659		2902.19	1447		2901.51	65.747
2901.43	383.171		2901.43	1640.11		2900.76	76.3922
2900.68	404.583		2900.68	1575.37		2900	72.7143
2899.92	350.813		2899.92	1564.34		2899.24	47.5626
2899.16	468.858		2899.16	1653.53		2898.49	61.7831
2898.4	443.723		2898.4	1746.26		2897.73	79.5761
2897.65	411.442		2897.65	1670.81		2896.97	40.1275
2896.89	429.252		2896.89	1827.9		2896.21	61.4939
2896.13	422.021		2896.13	1795.38		2895.46	93.5798
2895.37	386.185		2895.37	1734.26		2894.7	61.3
2894.62	486.219		2894.62	1816.17		2893.94	43.33
2893.86	428.938		2893.86	1851.58		2893.18	64.6791
2893.1	457.45		2893.1	1740.45		2892.42	43.1414
2892.34	414.488		2892.34	1818.74		2891.66	53.7645
2891.58	421.557		2891.58	1718.38		2890.91	60.8115
2890.82	442.911		2890.82	1664.49		2890.15	49.9994
2890.06	421.403		2890.06	1649.9		2889.39	85.6091
2889.31	417.755		2889.31	1738.86		2888.63	74.7958
2888.55	392.689		2888.55	1627.87		2887.87	53.2784
2887.79	417.602		2887.79	1574.04		2887.11	53.1805
2887.03	396.114		2887.03	1648.69		2886.35	74.4904
2886.27	417.449		2886.27	1598.44		2885.59	88.6578
2885.51	388.834		2885.51	1626.68		2884.83	31.4855
2884.75	403.029		2884.75	1544.35		2884.07	6.42831
2883.99	424.351		2883.99	1658.18		2883.31	20.5995
2883.23	420.708		2883.23	1643.61		2882.55	45.4596
2882.47	434.89		2882.47	1572.02		2881.79	34.6692
2881.71	349.274		2881.71	1500.45		2881.03	73.7707
2880.95	420.477		2880.95	1596.39		2880.27	87.9182
2880.19	356.271		2880.19	1531.97		2879.51	45.0662
2879.43	409.636		2879.43	1549.49		2878.75	30.7215
2878.67	402.439		2878.67	1638.25		2877.99	37.7467
2877.9	441.533		2877.9	1577.41		2877.22	34.0886
2877.14	452.132		2877.14	1545.08		2876.46	44.6697
2876.38	448.49		2876.38	1637.34		2875.7	48.1289
2875.62	412.82		2875.62	1640.6		2874.94	37.3537
2874.86	380.721		2874.86	1718.58		2874.18	15.9096
2874.1	458.916		2874.1	1782.3		2873.42	79.8389
2873.33	401.922		2873.33	1703.72		2872.65	51.2818
2872.57	501.421		2872.57	1899		2871.89	47.6243
2871.81	494.218		2871.81	1770.65		2871.13	29.748
2871.05	465.689		2871.05	1898.3		2870.37	43.8668
2870.29	490.483		2870.29	2157.41		2869.61	97.0702
2869.52	479.732		2869.52	2100.16		2868.84	107.618
2868.76	465.432		2868.76	2213.47		2868.08	47.1146
2868	525.736		2868	2163.33		2867.32	43.4604
2867.23	603.775		2867.23	2400.89		2866.55	61.1136
2866.47	575.256		2866.47	2432.41		2865.79	53.9072
2865.71	617.754		2865.71	2563.32		2865.03	68.0017
2864.94	667.336		2864.94	2868.12		2864.26	85.6398
2864.18	699.155		2864.18	2917.28		2863.5	103.271
2863.42	741.607		2863.42	3087.07		2862.74	124.444
2862.65	752.113		2862.65	3380.96		2861.97	64.0245
2861.89	819.369		2861.89	3536.41		2861.21	56.8241
2861.12	953.982		2861.12	3929.41		2860.44	109.905
2860.36	999.902		2860.36	4293.9		2859.68	106.244
2859.6	1084.8		2859.6	4661.81		2858.91	84.8608
2858.83	1137.77		2858.83	5086.28		2858.15	98.9243
2858.07	1226.15		2858.07	5560.22		2857.38	84.6365
2857.3	1314.51		2857.3	5924.14		2856.62	56.1835
2856.54	1339.06		2856.54	6117.89		2855.85	66.7018
2855.77	1494.66		2855.77	6456.78		2855.09	48.8858
2855.01	1441.27		2855.01	6583.08		2854.32	108.97
2854.24	1465.79		2854.24	6599.57		2853.56	108.852
2853.48	1454.9		2853.48	6251.45		2852.79	55.6444
2852.71	1408.62		2852.71	5800.82		2852.03	51.9972
2851.94	1280.97		2851.94	5314.97		2851.26	41.2752
2851.18	1107.38		2851.18	4786.84		2850.5	65.9306
2850.41	1036.43		2850.41	4336.72		2849.73	76.4298
2849.65	930.137		2849.65	3791.28		2848.96	9.13145
2848.88	784.99		2848.88	3398.09		2848.2	86.8096
2848.11	728.28		2848.11	3065.14		2847.43	54.8813
2847.35	671.591		2847.35	2792.41		2846.66	22.9646
2846.58	600.787		2846.58	2555.11		2845.9	19.327
2845.81	607.744		2845.81	2293.17		2845.13	29.8218
2845.04	519.313		2845.04	2105.51		2844.36	79.1663
2844.28	519.218		2844.28	2098.06		2843.59	36.6731
2843.51	494.402		2843.51	1945.83		2842.83	15.3804
2842.74	448.411		2842.74	1836.01		2842.06	8.21627
2841.98	444.798		2841.98	1923.93		2841.29	29.291
2841.21	398.833		2841.21	1796.51		2840.52	32.7132
2840.44	426.99		2840.44	1700.9		2839.75	-2.67713
2839.67	377.517		2839.67	1630.03		2838.99	11.3322
2838.9	416.251		2838.9	1590.92		2838.22	35.9169
2838.13	419.701		2838.13	1569.47		2837.45	7.59754
2837.37	359.678		2837.37	1456.34		2836.68	49.8019
2836.6	370.188		2836.6	1494.86		2835.91	17.9649
2835.83	320.771		2835.83	1417.03		2835.14	-17.385
2835.06	341.858		2835.06	1381.53		2834.37	10.7051
2834.29	292.463		2834.29	1356.61		2833.6	21.1691
2833.52	302.979		2833.52	1264.76		2832.83	-7.11763
2832.75	324.057		2832.75	1296.23		2832.07	3.34542
2831.98	278.215		2831.98	1207.95		2831.3	17.3255
2831.21	302.811		2831.21	1123.22		2830.53	-10.9455
2830.44	288.674		2830.44	1119.49		2829.76	13.5912
2829.67	249.903		2829.67	1087.61		2828.99	-11.1501
2828.9	249.857		2828.9	1080.37		2828.22	16.8956
2828.13	214.627		2828.13	1023.88		2827.45	6.23412
2827.36	253.283		2827.36	1013.13		2826.68	16.6797
2826.59	203.996		2826.59	1002.4		2825.9	23.6045
2825.82	221.541		2825.82	910.781		2825.13	9.43094
2825.05	203.921		2825.05	977.415		2824.36	-8.25291
2824.28	203.883		2824.28	882.323		2823.59	-8.35727
2823.51	210.875		2823.51	878.646		2822.82	-4.94778
2822.74	217.864		2822.74	825.775		2822.05	19.5405
2821.97	214.311		2821.97	860.756		2821.28	8.89235
2821.2	193.195		2821.2	846.547		2820.51	47.4167
2820.42	196.672		2820.42	755.079		2819.73	-33.4615
2819.65	182.59		2819.65	783.031		2818.96	1.54543
2818.88	168.514		2818.88	712.673		2818.19	1.43786
2818.11	164.973		2818.11	751.152		2817.42	-2.17935
2817.33	168.452		2817.33	687.844		2816.65	15.2577
2816.56	157.894		2816.56	694.735		2815.87	4.62249
2815.79	164.881		2815.79	663.034		2815.1	-6.00912
2815.02	161.344		2815.02	634.852		2814.33	7.91137
2814.25	133.259		2814.25	659.283		2813.56	32.3453
2813.47	161.284		2813.47	638.124		2812.78	-6.33098
2812.7	150.738		2812.7	641.512		2812.01	21.601
2811.93	164.73		2811.93	669.433		2811.24	3.96642
2811.15	175.212		2811.15	662.301		2810.46	17.8711
2810.38	164.669		2810.38	581.596		2809.69	7.24938
2809.61	136.615		2809.61	595.501		2808.92	-10.3734
2808.83	171.613		2808.83	598.893		2808.14	-13.9831
2808.06	161.076		2808.06	700.331		2807.37	24.4214
2807.28	140.04		2807.28	612.676		2806.59	41.8089
2806.51	129.513		2806.51	633.566		2805.82	-14.3059
2805.74	139.989		2805.74	619.45		2805.04	13.5793
2804.96	136.464		2804.96	640.33		2804.27	-7.52494
2804.19	118.946		2804.19	601.729		2803.49	9.85464
2803.41	118.925		2803.41	584.129		2802.72	34.2221
2802.64	160.868		2802.64	573.53		2801.94	-25.3372
2801.86	125.874		2801.86	576.921		2801.17	16.5069
2801.09	111.867		2801.09	587.302		2800.39	16.3921
2800.31	136.313		2800.31	594.184		2799.62	26.761
2799.54	143.277		2799.54	642.998		2798.84	-4.80193
2798.76	188.671		2798.76	579.989		2798.07	-11.9
2797.98	139.731		2797.98	614.815		2797.29	-18.9958
2797.21	136.212		2797.21	579.775		2796.52	-5.13682
2796.43	157.139		2796.43	565.7		2795.74	-8.74024
2795.66	125.688		2795.66	537.665		2794.96	8.60202
2794.88	108.211		2794.88	544.547		2794.19	39.8981
2794.1	153.562		2794.1	537.467		2793.41	8.37192
2793.33	146.555		2793.33	558.304		2792.63	15.2343
2792.55	125.595		2792.55	596.577		2791.86	-9.29971
2791.77	115.108		2791.77	596.467		2791.08	-9.41203
2791	149.961		2791	551.02		2790.3	14.8836
2790.22	135.986		2790.22	589.273		2789.52	0.82138
2789.44	135.961		2789.44	550.816		2788.75	-13.2359
2788.66	146.392		2788.66	589.055		2787.97	21.5012
2787.89	135.911		2787.89	634.25		2787.19	-6.49234
2787.11	146.338		2787.11	578.385		2786.41	14.2956
2786.33	146.311		2786.33	553.893		2785.64	17.6606
2785.55	125.387		2785.55	578.171		2784.86	-20.7646
2784.77	114.916		2784.77	546.724		2784.08	-6.94969
2784	135.785		2784	602.329		2783.3	-20.9888
2783.22	174.051		2783.22	560.446		2782.52	17.1837
2782.44	118.333		2782.44	518.578		2781.74	-10.7744
2781.66	132.23		2781.66	539.36		2780.96	-3.93072
2780.88	121.768		2780.88	598.405		2780.18	-17.961
2780.1	132.181		2780.1	573.945		2779.41	30.6158
2779.32	118.246		2779.32	573.839		2778.63	-25.1429
2778.54	159.95		2778.54	594.596		2777.85	-7.8728
2777.76	142.538		2777.76	594.486		2777.07	-11.4649
2776.98	152.939		2776.98	611.756		2776.29	-15.0559
2776.2	163.336		2776.2	538.663		2775.51	16.101
2775.42	128.56		2775.42	604.581		2774.73	33.3499
2774.64	118.115		2774.64	576.677		2773.95	8.91165
2773.86	145.879		2773.86	618.25		2773.17	12.2642
2773.08	142.38		2773.08	572.991		2772.39	5.19895
2772.3	131.937		2772.3	531.221		2771.61	1.60748
2771.52	128.441		2771.52	590.136		2770.83	4.95889
2770.74	142.301		2770.74	628.205		2770.04	-22.9228
2769.96	166.565		2769.96	638.499		2769.26	-16.0991
2769.18	124.901		2769.18	579.4		2768.48	-16.2159
2768.4	159.566		2768.4	600.106		2767.7	7.94494
2767.62	128.323		2767.62	627.741		2766.92	7.82336
2766.83	110.961		2766.83	586.014		2766.14	25.0365
2766.05	138.676		2766.05	533.902		2765.36	-9.75201
2765.27	162.914		2765.27	610.061		2764.57	7.45745
2764.49	142.09		2764.49	623.811		2763.79	-3.06
2763.71	124.739		2763.71	578.65		2763.01	10.6771
2762.92	145.502		2762.92	578.543		2762.23	-10.2288
2762.14	155.866		2762.14	592.291		2761.44	17.3566
2761.36	131.596		2761.36	602.571		2760.66	-13.9307
2760.58	152.346		2760.58	619.771		2759.88	10.1829
2759.79	114.238		2759.79	626.58		2759.1	6.59772
2759.01	148.828		2759.01	605.697		2758.31	23.777
2758.23	148.801		2758.23	602.125		2757.53	-0.56933
2757.45	145.313		2757.45	491.298		2756.75	6.22666
2756.66	124.531		2756.66	615.738		2755.96	13.0199
2755.88	138.343		2755.88	567.204		2755.18	2.5204
2755.09	159.064		2755.09	636.258		2754.39	-28.7196
2754.31	121.005		2754.31	587.738		2753.61	2.27279
2753.53	89.8727		2753.53	559.976		2752.83	22.8851
2752.74	155.52		2752.74	573.696		2752.04	-11.7973
2751.96	158.947		2751.96	615.054		2751.26	1.89989
2751.17	152.008		2751.17	597.667		2750.47	22.5002
2750.39	131.255		2750.39	652.822		2749.69	-12.1636
2749.6	148.498		2749.6	593.992		2748.9	-26.0974
2748.82	124.301		2748.82	569.712		2748.12	-5.50405
2748.03	141.539		2748.03	541.99		2747.33	-22.8861
2747.25	113.9		2747.25	562.598		2746.55	4.60057
2746.46	113.879		2746.46	672.922		2745.76	-19.678
2745.68	96.6068		2745.68	593.442		2744.98	-12.9007
2744.89	106.938		2744.89	589.882		2744.19	7.67004
2744.11	110.367		2744.11	620.814		2743.41	-13.1477
2743.32	96.5531		2743.32	596.56		2742.62	14.3105
2742.54	131.012		2742.54	603.345		2741.83	7.28715
2741.75	144.776		2741.75	551.528		2741.05	7.15916
2740.96	124.071		2740.96	606.568		2740.26	-6.75249
2740.18	110.265		2740.18	530.649		2739.47	31.019
2739.39	117.134		2739.39	585.672		2738.69	6.77397
2738.6	93.0013		2738.6	561.452		2737.9	16.977
2737.82	158.417		2737.82	568.236		2737.11	9.95959
2737.03	117.069		2737.03	523.369		2736.33	30.4857
2736.24	99.8347		2736.24	526.714		2735.54	-14.3941
2735.45	89.4904		2735.45	550.71		2734.75	6.12859
2734.67	123.887		2734.67	554.049		2733.96	-11.2048
2733.88	103.22		2733.88	536.743		2733.18	-21.6516
2733.09	144.481		2733.09	533.204		2732.39	-38.9737
2732.3	103.182		2732.3	491.832		2731.6	22.8031
2731.52	116.917		2731.52	515.812		2730.81	-4.83585
2730.73	116.896		2730.73	508.84		2730.02	-39.34
2729.94	113.437		2729.94	601.557		2729.24	8.65432
2729.15	127.163		2729.15	539.583		2728.45	8.52274
2728.36	120.267		2728.36	573.845		2727.66	-8.78702
2727.57	127.116		2727.57	515.334		2726.87	8.25921
2726.78	151.136		2726.78	518.673		2726.08	-9.04463
2726	113.331		2726	542.617		2725.29	7.99491
2725.21	106.443		2725.21	542.516		2724.5	-2.43687
2724.42	113.289		2724.42	518.384		2723.71	-9.4324
2723.63	126.998		2723.63	535.45		2722.92	21.3241
2722.84	144.133		2722.84	514.76		2722.13	0.60158
2722.05	130.382		2722.05	576.424		2721.34	24.4834
2721.26	133.788		2721.26	493.986		2720.55	-6.5222
2720.47	130.333		2720.47	545.342		2719.76	-16.9409
2719.68	126.88		2719.68	548.67		2718.97	-17.0702
2718.89	143.999		2718.89	548.568		2718.18	-20.6277
2718.1	143.972		2718.1	586.173		2717.39	16.9442
2717.3	123.382		2717.3	565.5		2716.6	-7.179
2716.51	126.786		2716.51	596.235		2715.81	-38.1456
2715.72	137.04		2715.72	568.716		2715.02	-0.59218
2714.93	71.9326		2714.93	544.633		2714.23	16.3981
2714.14	113.016		2714.14	558.231		2713.43	-11.1321
2713.35	106.147		2713.35	523.886		2712.64	-24.9583
2712.56	112.974		2712.56	537.483		2711.85	-11.3963
2711.77	92.4161		2711.77	551.074		2711.06	-4.68429
2710.97	119.776		2710.97	592.038		2710.27	-15.083
2710.18	82.1171		2710.18	554.291		2709.48	15.5736
2709.39	136.836		2709.39	540.504		2708.68	-5.08664
2708.6	116.289		2708.6	560.925		2707.89	1.61837
2707.8	160.723		2707.8	591.598		2707.1	-32.7084
2707.01	133.341		2707.01	567.555		2706.3	-2.07224
2706.22	133.316		2706.22	553.776		2705.51	8.04548
2705.43	126.456		2705.43	581.015		2704.72	18.1592
2704.63	133.267		2704.63	587.741		2703.93	18.0193
2703.84	119.576		2703.84	594.464		2703.13	-12.8638
2703.05	143.465		2703.05	652.423		2702.34	-12.9984
2702.25	146.853		2702.25	573.752		2701.54	-2.88933
2701.46	126.339		2701.46	563.402		2700.75	3.80191
2700.67	122.901		2700.67	563.297		2699.96	-9.98986
2699.87	98.9853		2699.87	604.152		2699.16	-16.9514
2699.08	126.268		2699.08	576.738		2698.37	-6.85003
2698.28	126.245		2698.28	600.515		2697.58	10.0703
2697.49	146.689		2697.49	600.403		2696.78	-13.9459
2696.69	133.019		2696.69	607.113		2695.99	-0.44135
2695.9	109.124		2695.9	613.82		2695.19	-3.98981
2695.11	143.198		2695.11	600.068		2694.4	26.552
2694.31	139.763		2694.31	678.36		2693.6	-7.67516
2693.51	119.287		2693.51	661.193		2692.81	-7.81333
2692.72	112.45		2692.72	671.292		2692.01	5.67622
2691.92	143.092		2691.92	643.912		2691.21	-18.3095
2691.13	160.096		2691.13	674.449		2690.42	22.4225
2690.33	139.633		2690.33	698.163		2689.62	8.65729
2689.54	139.607		2689.54	660.578		2688.83	11.9194
2688.74	115.75		2688.74	701.308		2688.03	-18.8586
2687.95	149.766		2687.95	745.426		2687.23	11.6326
2687.15	163.351		2687.15	762.303		2686.44	11.4889
2686.35	153.113		2686.35	802.991		2685.64	-5.66457
2685.56	125.869		2685.56	721.197		2684.84	-12.6081
2684.76	153.056		2684.76	778.883		2684.05	31.4608
2683.96	156.428		2683.96	754.934		2683.25	7.51227
2683.17	146.199		2683.17	758.193		2682.45	-16.4277
2682.37	163.168		2682.37	812.442		2681.66	-13.1687
2681.57	193.726		2681.57	795.297		2680.86	-6.5132
2680.77	190.292		2680.77	842.722		2680.06	13.7296
2679.97	193.654		2679.97	771.219		2679.26	20.3772
2679.18	156.253		2679.18	822.027		2678.46	-23.9216
2678.38	176.601		2678.38	740.366		2677.67	-10.4787
2677.58	166.381		2677.58	814.929		2676.87	6.35384
2676.78	142.586		2676.78	763.854		2676.07	-10.7637
2675.98	159.531		2675.98	828.203		2675.27	-4.11898
2675.19	145.927		2675.19	783.931		2674.47	-7.65637
2674.39	162.864		2674.39	868.61		2673.67	26.1242
2673.59	169.619		2673.59	793.816		2672.88	-7.9443
2672.79	166.195		2672.79	776.71		2672.08	22.4319
2671.99	142.427		2671.99	844.387		2671.28	15.5007
2671.19	166.134		2671.19	773.029		2670.48	-49.057
2670.39	162.713		2670.39	779.665		2669.68	-5.13367
2669.59	176.239		2669.59	816.801		2668.88	-5.27949
2668.79	166.041		2668.79	918.306		2668.08	1.35053
2667.99	176.174		2667.99	918.135		2667.28	-2.18434
2667.19	203.239		2667.19	897.64		2666.48	21.3759
2666.39	182.881		2666.39	961.82		2665.68	0.90734
2665.59	220.094		2665.59	914.235		2664.88	7.53025
2664.79	192.969		2664.79	941.148		2664.08	10.7654
2663.99	196.318		2663.99	1001.9		2663.28	-9.6905
2663.19	216.586		2663.19	920.492		2662.48	10.4642
2662.39	196.245		2662.39	1001.53		2661.67	13.6961
2661.59	230.037		2661.59	1048.7		2660.87	10.1619
2660.79	199.554		2660.79	1099.24		2660.07	37.0641
2659.99	250.241		2659.99	1153.14		2659.27	3.09661
2659.18	213.003		2659.18	1146.16		2658.47	16.4679
2658.38	236.626		2658.38	1189.89		2657.67	2.79514
2657.58	246.721		2657.58	1230.23		2656.86	6.02327
2656.78	229.78		2656.78	1230		2656.06	29.5213
2655.98	239.872		2655.98	1152.06		2655.26	-17.9263
2655.17	236.45		2655.17	1310.61		2654.46	22.4533
2654.37	266.801		2654.37	1185.41		2653.66	-4.71581
2653.57	249.868		2653.57	1164.92		2652.85	8.63734
2652.77	229.565		2652.77	1184.96		2652.05	25.3606
2651.96	202.52		2651.96	1188.12		2651.25	-1.79478
2651.16	249.728		2651.16	1160.9		2650.44	-12.0694
2650.36	236.185		2650.36	1113.44		2649.64	18.1414
2649.55	212.527		2649.55	1066.01		2648.84	21.3579
2648.75	198.996		2648.75	1062.44		2648.03	4.33915
2647.95	205.703		2647.95	1035.26		2647.23	10.9279
2647.14	195.55		2647.14	1035.07		2646.42	7.40075
2646.34	192.143		2646.34	987.68		2645.62	30.8377
2645.53	198.847		2645.53	1034.68		2644.82	-9.75929
2644.73	181.962		2644.73	983.941		2644.01	3.5641
2643.93	195.404		2643.93	1037.66		2643.21	53.9355
2643.12	191.999		2643.12	939.785		2642.4	9.98807
2642.32	202.066		2642.32	838.576		2641.6	9.8306
2641.51	161.623		2641.51	875.458		2640.79	-3.7934
2640.71	171.692		2640.71	834.896		2639.99	12.8808
2639.9	191.856		2639.9	821.276		2639.18	2.62612
2639.1	158.167		2639.1	837.949		2638.38	19.2924
2638.29	161.502		2638.29	874.803		2637.57	2.31141
2637.49	148.016		2637.49	864.548		2636.77	22.3344
2636.68	158.078		2636.68	783.665		2635.96	5.35863
2635.87	147.961		2635.87	736.44		2635.15	5.19971
2635.07	137.847		2635.07	786.735		2634.35	15.1254
2634.26	168.074		2634.26	786.587		2633.54	25.0469
2633.46	134.434		2633.46	809.966		2632.74	28.2438
2632.65	110.888		2632.65	712.368		2631.93	18.0006
2631.84	134.384		2631.84	742.471		2631.12	11.1199
2631.04	120.923		2631.04	725.538		2630.32	21.0336
2630.23	144.409		2630.23	722.044		2629.51	47.7321
2629.42	127.593		2629.42	738.697		2628.7	34.1345
2628.61	120.855		2628.61	657.989		2627.89	37.3242
2627.81	127.545		2627.81	688.074		2627.09	-3.11421
2627	127.522		2627	667.81		2626.28	10.1465
2626.19	137.563		2626.19	660.975		2625.47	3.27413
2625.38	127.474		2625.38	654.142		2624.66	26.5902
2624.58	144.22		2624.58	677.497		2623.85	26.4233
2623.77	137.486		2623.77	650.544		2623.05	29.6089
2622.96	117.344		2622.96	596.779		2622.24	2.62389
2622.15	137.435		2622.15	754.215		2621.43	29.2727
2621.34	103.895		2621.34	676.99		2620.62	5.64813
2620.53	123.98		2620.53	727.126		2619.81	45.6869
2619.72	103.856		2619.72	666.686		2619	32.1163
2618.92	120.584		2618.92	757		2618.19	41.9933
2618.11	157.4		2618.11	713.322		2617.38	4.98916
2617.3	147.325		2617.3	716.537		2616.57	4.82373
2616.49	160.688		2616.49	729.793		2615.76	61.559
2615.68	127.188		2615.68	726.309		2614.96	34.6106
2614.87	110.432		2614.87	686.016		2614.14	24.401
2614.06	117.103		2614.06	722.692		2613.33	40.957
2613.25	157.223		2613.25	772.734		2612.52	24.0602
2612.44	150.504		2612.44	719.076		2611.71	20.5454
2611.63	183.915		2611.63	712.254		2610.9	60.4952
2610.82	113.672		2610.82	732.18		2610.09	36.9179
2610.01	100.28		2610.01	655.162		2609.28	-10.0457
2609.19	126.997		2609.19	751.958		2608.47	16.5205
2608.38	113.608		2608.38	688.331		2607.66	29.713
2607.57	113.587		2607.57	724.95		2606.85	32.8795
2606.76	130.266		2606.76	748.195		2606.04	42.7237
2605.95	123.563		2605.95	778.111		2605.23	2.47923
2605.14	133.556		2605.14	828.049		2604.41	-1.02863
2604.33	130.193		2604.33	751.113		2603.6	65.5566
2603.51	136.844		2603.51	734.284		2602.79	55.3634
2602.7	153.503		2602.7	774.191		2601.98	41.837
2601.89	146.802		2601.89	724		2601.17	34.9871
2601.08	126.76		2601.08	797.251		2600.35	28.1395
2600.26	150.082		2600.26	813.777		2599.54	-5.38275
2599.45	153.388		2599.45	860.308		2598.73	24.4526
2598.64	190.032		2598.64	810.138		2597.91	4.2764
2597.83	133.331		2597.83	793.32		2597.1	24.0999
2597.01	146.637		2597.01	809.835		2596.29	13.9268
2596.2	153.273		2596.2	759.702		2595.47	30.409
2595.39	133.256		2595.39	782.88		2594.66	20.2379
2594.57	123.239		2594.57	786.064		2593.85	20.0609
2593.76	166.508		2593.76	805.897		2593.03	3.23562
2592.95	143.17		2592.95	859.018		2592.22	13.048
2592.13	159.787		2592.13	825.568		2591.4	-3.77047
2591.32	143.116		2591.32	822.085		2590.59	29.3329
2590.5	116.468		2590.5	841.897		2589.78	39.1339
2589.69	149.716		2589.69	881.663		2588.96	2.36011
2588.87	136.383		2588.87	861.539		2588.15	28.791
2588.06	172.941		2588.06	894.635		2587.33	41.9106
2587.24	152.957		2587.24	874.516		2586.52	25.1034
2586.43	216.095		2586.43	874.352		2585.7	24.9223
2585.61	172.843		2585.61	857.569		2584.89	11.4474
2584.8	159.518		2584.8	910.58		2584.07	4.62241
2583.98	149.52		2583.98	790.794		2583.25	1.12195
2583.17	176.068		2583.17	803.933		2582.44	-2.37755
2582.35	142.821		2582.35	820.389		2581.62	27.3324
2581.53	172.681		2581.53	826.877		2580.81	-6.05373
2580.72	159.368		2580.72	813.441		2579.99	-2.9119
2579.9	109.545		2579.9	733.619		2579.17	-3.09057
2579.08	142.714		2579.08	799.86		2578.36	3.36721
2578.27	139.368		2578.27	766.527		2577.54	29.7285
2577.45	129.389		2577.45	756.43		2576.72	19.5914
2576.63	126.048		2576.63	796.092		2575.91	22.7235
2575.82	129.341		2575.82	746.196		2575.09	-13.9363
2575	126.001		2575	762.635		2574.27	5.77648
2574.18	106.086		2574.18	782.383		2573.45	15.5377
2573.37	122.639		2573.37	831.954		2572.64	55.1209
2572.55	135.871		2572.55	772.147		2571.82	28.421
2571.73	159.039		2571.73	781.942		2571	-1.58194
2570.91	129.195		2570.91	732.105		2570.18	-8.38902
2570.09	152.355		2570.09	761.776		2569.36	-1.94783
2569.27	149.015		2569.27	755.01		2568.54	17.7342
2568.46	135.744		2568.46	748.246		2567.73	24.1673
2567.64	132.408		2567.64	764.656		2566.91	23.9784
2566.82	148.931		2566.82	787.68		2566.09	-12.6103
2566	115.814		2566	787.532		2565.27	-12.7932
2565.18	129.025		2565.18	717.909		2564.45	49.8715
2564.36	105.847		2564.36	744.235		2563.63	29.8333
2563.54	112.441		2563.54	697.796		2562.81	-3.42393
2562.72	132.259		2562.72	773.714		2561.99	9.61364
2561.9	105.787		2561.9	793.403		2561.17	19.3408
2561.08	125.599		2561.08	727.15		2560.35	32.3685
2560.26	89.2243		2560.26	723.708		2559.53	2.43818
2559.44	102.423		2559.44	674.012		2558.71	25.3737
2558.62	128.831		2558.62	703.616		2557.89	-4.54481
2557.8	92.4767		2557.8	706.786		2557.07	15.0804
2556.98	82.553		2556.98	686.841		2556.25	8.28517
2556.16	115.552		2556.16	686.711		2555.43	1.4921
2555.34	115.531		2555.34	729.494		2554.61	14.5034
2554.52	112.209		2554.52	722.756		2553.79	-5.4879
2553.7	112.188		2553.7	650.028		2552.96	0.92047
2552.88	92.3724		2552.88	686.195		2552.14	43.6093
2552.05	89.0566		2552.05	692.662		2551.32	13.7292
2551.23	95.6354		2551.23	666.15		2550.5	-9.54577
2550.41	95.6174		2550.41	692.402		2549.68	16.6366
2549.59	115.379		2549.59	731.83		2548.85	3.25703
2548.76	154.908		2548.76	705.325		2548.03	6.35887
2547.94	112.04		2547.94	731.554		2547.21	-0.42505
2547.12	118.608		2547.12	764.363		2546.39	22.4401
2546.3	151.526		2546.3	751.043		2545.56	15.6549
2545.47	98.8029		2545.47	731.141		2544.74	28.629
2544.65	121.834		2544.65	754.053		2543.92	-7.78607
2543.83	121.811		2543.83	740.742		2543.09	-1.39652
2543	128.371		2543	796.559		2542.27	-1.5918
2542.18	121.765		2542.18	747.045		2541.45	-21.5298
2541.36	102		2541.36	812.711		2540.62	24.3347
2540.53	121.719		2540.53	779.661		2539.8	-5.4691
2539.71	124.985		2539.71	753.201		2538.98	0.91206
2538.89	108.519		2538.89	808.963		2538.15	23.7296
2538.06	85.4841		2538.06	802.235		2537.33	20.24
2537.24	124.915		2537.24	687.031		2536.5	26.6113
2536.41	92.0251		2536.41	785.5		2535.68	-3.16687
2535.59	141.298		2535.59	706.488		2534.85	3.20546
2534.76	121.559		2534.76	762.206		2534.03	22.7143
2533.94	128.105		2533.94	778.486		2533.2	19.2259
2533.11	124.797		2533.11	673.247		2532.38	19.0221
2532.29	124.774		2532.29	827.446		2531.55	2.40304
2531.46	124.75		2531.46	768.198		2530.73	15.3308
2530.64	98.4683		2530.64	784.464		2529.9	8.56314
2529.81	157.52		2529.81	790.88		2529.07	8.35963
2528.99	104.993		2528.99	787.45		2528.25	4.87531
2528.16	144.339		2528.16	784.021		2527.42	24.351
2527.33	131.192		2527.33	770.754		2526.6	17.5849
2526.51	127.888		2526.51	744.375		2525.77	37.0498
2525.68	127.864		2525.68	780.299		2524.94	0.7809
2524.85	95.0605		2524.85	789.985		2524.12	-5.97837
2524.03	131.093		2524.03	793.114		2523.29	20.0323
2523.2	101.578		2523.2	763.474		2522.46	19.8235
2522.37	117.939		2522.37	809.195		2521.63	-3.3145
2521.54	111.366		2521.54	828.695		2520.81	-16.6196
2520.72	127.719		2520.72	753.217		2519.98	38.8406
2519.89	108.05		2519.89	720.333		2519.15	9.16328
2519.06	98.2086		2519.06	788.943		2518.32	-7.41096
2518.23	111.282		2518.23	765.883		2517.49	-4.34462
2517.41	153.802		2517.41	742.832		2516.67	8.53565
2516.58	85.066		2516.58	703.43		2515.84	-4.75912
2515.75	124.304		2515.75	739.28		2515.01	8.11532
2514.92	124.28		2514.92	778.387		2514.18	50.4145
2514.09	137.336		2514.09	807.669		2513.35	-5.38385
2513.26	101.348		2513.26	778.093		2512.52	20.5572
2512.43	137.285		2512.43	712.573		2511.69	4.00222
2511.6	114.382		2511.6	748.387		2510.86	13.5932
2510.77	140.5		2510.77	722.106		2510.03	3.57859
2509.95	101.272		2509.95	718.703		2509.21	-6.43248
2509.12	114.317		2509.12	770.826		2508.38	6.41924
2508.29	97.9679		2508.29	764.15		2507.54	22.5307
2507.46	104.479		2507.46	777.065		2506.71	-29.9174
2506.62	91.4022		2506.62	737.746		2505.88	-0.75069
2505.79	114.231		2505.79	763.717		2505.05	-0.96446
2504.96	71.7889		2504.96	760.309		2504.22	15.1345
2504.13	130.501		2504.13	766.691		2503.39	24.7029
2503.3	104.381		2503.3	737.189		2502.56	4.91501
2502.47	101.1		2502.47	782.707		2501.73	17.7415
2501.64	101.081		2501.64	776.038		2500.9	1.22171
2500.81	114.102		2500.81	805.232		2500.07	10.7835
2499.98	130.377		2499.98	792.042		2499.24	-18.7652
2499.15	107.541		2499.15	804.928		2498.4	-28.7537
2498.31	117.295		2498.31	781.968		2497.57	-19.193
2497.48	91.2124		2497.48	775.305		2496.74	-3.12227
2496.65	127.022		2496.65	807.728		2495.91	-6.59657
2495.82	110.716		2495.82	768.499		2495.08	22.4881
2494.99	143.252		2494.99	771.61		2494.24	12.4987
2494.15	107.419		2494.15	745.423		2493.41	15.5313
2493.32	136.689		2493.32	781.082		2492.58	-4.21572
2492.49	74.8395		2492.49	793.95		2491.75	8.57776
2491.66	81.3319		2491.66	771.026		2490.91	8.35503
2490.82	104.085		2490.82	741.607		2490.08	21.1402
2489.99	133.334		2489.99	800.003		2489.25	11.1598
2489.16	107.297		2489.16	812.858		2488.41	7.68425
2488.32	110.528		2488.32	737.935		2487.58	13.9606
2487.49	117.007		2487.49	770.298		2486.74	23.4836
2486.65	133.233		2486.65	851.391		2485.91	13.508
2485.82	81.2243		2485.82	770.006		2485.08	3.53603
2484.99	107.196		2484.99	808.841		2484.24	13.0542
2484.15	139.653		2484.15	837.917		2483.41	9.57935
2483.32	103.908		2483.32	818.276		2482.57	-42.5934
2482.48	116.874		2482.48	860.326		2481.74	12.3701
2481.65	120.098		2481.65	814.721		2480.9	28.3681
2480.81	110.34		2480.81	817.812		2480.07	5.42269
2479.98	103.829		2479.98	840.37		2479.23	-1.29387
2479.14	123.274		2479.14	833.722		2478.4	30.9136
2478.31	107.034		2478.31	801.13		2477.56	40.4081
2477.47	113.499		2477.47	788.007		2476.72	33.6874
2476.63	119.962		2476.63	833.249		2475.89	30.2099
2475.8	94.0064		2475.8	829.85		2475.05	23.4925
2474.96	119.916		2474.96	852.379		2474.22	7.05588
2474.12	136.096		2474.12	810.093		2473.38	-28.8142
2473.29	100.433		2473.29	813.179		2472.54	-3.12584
2472.45	113.37		2472.45	832.46		2471.71	12.8363
2471.62	129.541		2471.62	880.881		2470.87	12.6019
2470.78	126.279		2470.78	893.665		2470.03	5.89249
2469.94	97.1192		2469.94	861.123		2469.19	-20.2357
2469.1	110.048		2469.1	831.83		2468.36	2.18802
2468.27	110.027		2468.27	783.131		2467.52	14.8959
2467.43	106.77		2467.43	802.395		2466.68	-1.51576
2466.59	103.515		2466.59	908.993		2465.84	-21.156
2465.75	142.307		2465.75	795.623		2465.01	10.9499
2464.92	129.345		2464.92	843.976		2464.17	17.1785
2464.08	106.689		2464.08	769.457		2463.33	-25.0831
2463.24	113.134		2463.24	850.121		2462.49	0.54016
2462.4	113.113		2462.4	762.702		2461.65	-22.3157
2461.56	100.166		2461.56	807.794		2460.81	-3.16514
2460.72	109.839		2460.72	827.024		2459.97	-9.86248
2459.88	145.348		2459.88	804.258		2459.13	-19.7874
2459.04	116.256		2459.04	765.353		2458.3	18.7232
2458.21	90.4043		2458.21	823.325		2457.46	12.0238
2457.37	129.125		2457.37	787.66		2456.62	-1.12862
2456.53	96.8251		2456.53	797.193		2455.78	5.08523
2455.69	125.849		2455.69	855.126		2454.94	14.5226
2454.85	125.825		2454.85	764.628		2454.1	11.0529
2454.01	96.77		2454.01	832.222		2453.26	23.7097
2453.17	119.327		2453.17	767.563		2452.42	-18.4557
2452.33	106.407		2452.33	848.028		2451.58	-2.57537
2451.48	109.61		2451.48	844.644		2450.73	22.9683
2450.64	112.813		2450.64	825.144		2449.89	-28.8425
2449.8	106.346		2449.8	812.097		2449.05	3.13963
2448.96	115.992		2448.96	834.497		2448.21	6.11605
2448.12	132.077		2448.12	821.453		2447.37	-0.57194
2447.28	93.4024		2447.28	779.427		2446.53	-0.81741
2446.44	109.486		2446.44	859.783		2445.69	21.4741
2445.6	112.684		2445.6	901.474		2444.84	-10.9665
2444.75	99.7871		2444.75	881.99		2444	-4.77457
2443.91	115.86		2443.91	843.202		2443.16	11.0679
2443.07	122.273		2443.07	881.655		2442.32	26.9037
2442.23	80.4277		2442.23	855.75		2441.48	-18.3818
2441.38	112.577		2441.38	881.32		2440.63	19.9642
2440.54	86.8289		2440.54	910.096		2439.79	26.1417
2439.7	115.75		2439.7	919.569		2438.95	9.81332
2438.86	96.4399		2438.86	880.818		2438.1	25.6318
2438.01	125.348		2438.01	877.437		2437.26	18.949
2437.17	86.763		2437.17	841.922		2436.42	2.62948
2436.33	115.662		2436.33	899.593		2435.57	34.5003
2435.48	99.5789		2435.48	880.149		2434.73	-10.7223
2434.64	105.983		2434.64	963.484		2433.89	11.5045
2433.79	105.963		2433.79	860.549		2433.04	14.4596
2432.95	112.364		2432.95	844.333		2432.2	23.8325
2432.11	131.601		2432.11	866.641		2431.35	-2.10006
2431.26	105.903		2431.26	876.104		2430.51	-18.3976
2430.42	80.2141		2430.42	920.858		2429.66	26.263
2429.57	102.654		2429.57	882.187		2428.82	-18.9015
2428.73	86.5983		2428.73	805.043		2427.97	-15.9475
2427.88	99.4087		2427.88	936.366		2427.13	35.098
2427.04	128.245		2427.04	897.715		2426.28	18.8061
2426.19	115.399		2426.19	855.873		2425.44	2.5199
2425.35	128.196		2425.35	890.964		2424.59	8.66994
2424.5	96.1289		2424.5	852.343		2423.75	-14.0167
2423.65	147.37		2423.65	925.866		2422.9	4.94575
2422.81	105.702		2422.81	944.908		2422.05	23.9002
2421.96	92.8716		2421.96	935.121		2421.21	-8.38394
2421.12	105.661		2421.12	906.126		2420.36	7.36375
2420.27	147.258		2420.27	928.363		2419.51	16.7033
2419.42	128.026		2419.42	940.989		2418.67	-34.7635
2418.58	105.601		2418.58	908.81		2417.82	19.3724
2417.73	131.176		2417.73	908.637		2416.97	12.7083
2416.88	99.1633		2416.88	943.651		2416.13	9.24433
2416.03	111.937		2416.03	905.093		2415.28	8.9788
2415.19	105.521		2415.19	879.34		2414.43	5.5158
2414.34	150.259		2414.34	952.703		2413.58	8.4465
2413.49	118.266		2413.49	1003.66		2412.74	-1.4078
2412.64	115.048		2412.64	907.6		2411.89	-43.2114
2411.79	118.221		2411.79	907.427		2411.04	-11.5233
2410.95	115.004		2410.95	872.114		2410.19	55.2867
2410.1	140.534		2410.1	980.543		2409.34	16.688
2409.25	137.314		2409.25	910.103		2408.49	10.0312
2408.4	121.324		2408.4	919.508		2407.64	-12.5843
2407.55	121.301		2407.55	871.451		2406.79	-0.08422
2406.7	92.5541		2406.7	998.945		2405.95	9.21933
2405.85	114.873		2405.85	931.746		2405.1	40.8514
2405	102.09		2405	947.52		2404.25	11.8654
2404.15	114.829		2404.15	883.546		2403.4	27.5381
2403.3	137.131		2403.3	870.621		2402.55	30.4502
2402.46	117.974		2402.46	956.544		2401.7	-4.89501
2401.6	92.4484		2401.6	832.035		2400.85	-27.4776
2400.75	130.678		2400.75	908.371		2400	-5.43826
2399.9	98.7865		2399.9	952.811		2399.15	13.4061
2399.05	105.14		2399.05	882.537		2398.29	3.57309
2398.2	111.491		2398.2	981.117		2397.44	19.2223
2397.35	98.73		2397.35	939.528		2396.59	3.02229
2396.5	133.738		2396.5	901.138		2395.74	21.8483
2395.65	124.161		2395.65	907.333		2394.89	5.65265
2394.8	117.772		2394.8	951.723		2394.04	5.37505
2393.95	159.121		2393.95	929.264		2393.19	-1.26672
2393.09	111.363		2393.09	979.996		2392.33	7.99984
2392.24	120.886		2392.24	919.367		2391.48	4.53972
2391.39	114.501		2391.39	982.803		2390.63	16.9804
2390.54	117.66		2390.54	960.356		2389.78	-15.0965
2389.69	143.072		2389.69	1001.5		2388.93	-15.3733
2388.83	117.615		2388.83	975.884		2388.07	-12.4723
2387.98	104.88		2387.98	969.341		2387.22	15.8482
2387.13	123.925		2387.13	1039.06		2386.37	-0.32131
2386.28	88.9548		2386.28	953.087		2385.51	37.5142
2385.42	123.878		2385.42	962.434		2384.66	-7.23661
2384.57	120.678		2384.57	990.832		2383.81	17.8836
2383.71	149.232		2383.71	971.593		2382.95	8.07315
2382.86	107.934		2382.86	923.789		2382.1	-1.7344
2382.01	136.479		2382.01	1006.14		2381.25	26.5422
2381.15	123.76		2381.15	936.13		2380.39	-11.8213
2380.3	123.736		2380.3	970.851		2379.54	-5.76012
2379.45	164.95		2379.45	973.838		2378.68	-2.87338
2378.59	139.546		2378.59	1027.57		2377.83	0.01171
2377.74	110.982		2377.74	967.125		2376.97	15.5766
2376.88	158.515		2376.88	1030.35		2376.12	8.94673
2376.03	139.466		2376.03	985.774		2375.26	14.9952
2375.17	120.425		2375.17	976.079		2374.41	-1.13907
2374.32	101.391		2374.32	994.903		2373.55	4.90791
2373.46	139.387		2373.46	972.538		2372.7	14.1194
2372.6	107.687		2372.6	959.683		2371.84	32.827
2371.75	114		2371.75	969		2370.99	-27.6266
2370.89	129.809		2370.89	946.653		2370.13	10.0739
2370.04	98.1292		2370.04	981.292		2369.27	-18.7041
2369.18	113.935		2369.18	949.456		2368.42	3.15737
2368.32	129.734		2368.32	927.125		2367.56	28.1737
2367.47	126.546		2367.47	930.112		2366.7	2.56983
2366.61	94.8912		2366.61	974.217		2365.85	-10.3744
2365.75	139.147		2365.75	983.518		2364.99	-1.1813
2364.9	101.179		2364.9	964.359		2364.13	1.68517
2364.04	88.5144		2364.04	995.787		2363.27	-14.4141
2363.18	107.461		2363.18	986.115		2362.42	10.5733
2362.32	123.241		2362.32	919.566		2361.56	-15.0011
2361.47	132.696		2361.47	976.26		2360.7	32.0877
2360.61	88.4468		2360.61	953.962		2359.84	22.3093
2359.75	107.379		2359.75	1001.15		2358.99	-0.09696
2358.89	91.5706		2358.89	1013.59		2358.13	-19.3381
2358.03	101.024		2358.03	896.589		2357.27	-19.6337
2357.18	113.63		2357.18	975.328		2356.41	-7.30647
2356.32	154.634		2356.32	924.648		2355.55	20.792
2355.46	116.742		2355.46	965.489		2354.69	-7.90485
2354.6	97.7923		2354.6	943.222		2353.83	-14.5129
2353.74	113.544		2353.74	971.428		2352.97	-2.19835
2352.88	110.368		2352.88	917.635		2352.11	-8.80611
2352.02	129.264		2352.02	1021.5		2351.25	-34.3254
2351.16	126.087		2351.16	923.588		2350.39	34.7136
2350.3	116.608		2350.3	1008.5		2349.53	2.89258
2349.44	69.3214		2349.44	945.292		2348.67	46.6934
2348.58	148.067		2348.58	1049.07		2347.81	8.58121
2347.72	141.74		2347.72	1052.02		2346.95	14.5723
2346.86	110.221		2346.86	1001.43		2346.09	-4.6288
2346	122.794		2346	1013.84		2345.23	23.3976
2345.14	100.735		2345.14	1060.86		2344.37	7.34848
2344.28	135.336		2344.28	1041.78		2343.51	22.7732
2343.42	116.43		2343.42	978.641		2342.65	25.6065
2342.55	119.554		2342.55	1069.69		2341.79	25.2926
2341.69	144.695		2341.69	1056.91		2340.92	15.5432
2340.83	100.638		2340.83	1094.44		2340.06	-3.63655
2339.97	147.784		2339.97	1087.94		2339.2	-3.94667
2339.11	125.75		2339.11	1040.58		2338.34	8.31595
2338.25	150.871		2338.25	1081.24		2337.48	-1.42527
2337.38	131.987		2337.38	1112.46		2336.61	-8.02162
2336.52	119.394		2336.52	1112.25		2335.75	-2.05006
2335.66	100.523		2335.66	1055.49		2334.89	13.3408
2334.79	138.192		2334.79	1061.57		2334.03	41.2863
2333.93	138.166		2333.93	1048.81		2333.16	-31.2471
2333.07	138.14		2333.07	1076.86		2332.3	6.11181
2332.21	119.279		2332.21	1064.1		2331.44	24.6255
2331.34	163.193		2331.34	1167.46		2330.57	2.33974
2330.48	134.922		2330.48	1151.55		2329.71	11.4343
2329.61	147.445		2329.61	1220.34		2328.84	7.9781
2328.75	131.734		2328.75	1223.25		2327.98	7.65866
2327.89	137.981		2327.89	1238.69		2327.12	32.422
2327.02	153.631		2327.02	1260.4		2326.25	7.01849
2326.16	137.928		2326.16	1134.77		2325.39	-18.3761
2325.29	144.17		2325.29	1122.02		2324.52	-3.02453
2324.43	141.009		2324.43	1159.4		2323.66	21.7193
2323.56	172.311		2323.56	1093.39		2322.79	-3.66526
2322.7	150.352		2322.7	1121.37		2321.93	-10.2499
2321.83	165.981		2321.83	1121.16		2321.06	-4.30773
2320.97	144.032		2320.97	1108.42		2320.19	14.1536
2320.1	150.265		2320.1	1148.9		2319.33	-1.8223
2319.24	140.847		2319.24	1208.15		2318.46	-17.793
2318.37	122.044		2318.37	1110.91		2317.6	19.4314
2317.5	131.406		2317.5	1138.86		2316.73	22.2308
2316.64	125.125		2316.64	1110.48		2315.86	12.5182
2315.77	121.973		2315.77	1038.34		2315	34.0783
2314.9	106.315		2314.9	1041.27		2314.13	-10.0242
2314.04	125.053		2314.04	1172.37		2313.26	27.1598
2313.17	106.275		2313.17	1053.37		2312.4	14.3259
2312.3	146.881		2312.3	1096.92		2311.53	-1.62822
2311.44	124.981		2311.44	1187.32		2310.66	4.29086
2310.57	137.453		2310.57	1187.09		2309.79	-33.5201
2309.7	153.043		2309.7	1115.03		2308.93	-21.3528
2308.83	121.786		2308.83	1071.1		2308.06	18.9092
2307.96	99.9082		2307.96	1095.87		2307.19	27.9391
2307.1	112.375		2307.1	1092.54		2306.32	-0.48704
2306.23	149.805		2306.23	1089.21		2305.45	5.42157
2305.36	146.656		2305.36	1120.2		2304.58	-38.5898
2304.49	112.31		2304.49	1116.86		2303.72	-20.2004
2303.62	118.527		2303.62	1110.41		2302.85	7.53675
2302.75	146.571		2302.75	1138.27		2301.98	16.5547
2301.88	130.953		2301.88	1197.29		2301.11	25.5686
2301.01	137.163		2301.01	1128.48		2300.24	-21.5244
2300.14	121.553		2300.14	1178.13		2299.37	-0.04293
2299.28	137.11		2299.28	1059.49		2298.5	49.4699
2298.41	130.853		2298.41	1102.9		2297.63	5.5127
2297.54	143.287		2297.54	1115.15		2296.76	14.5169
2296.67	93.4304		2296.67	1118.05		2295.89	23.517
2295.79	108.981		2295.79	1133.4		2295.02	10.7206
2294.92	121.413		2294.92	1077.15		2294.15	1.04085
2294.05	112.052		2294.05	1083.17		2293.28	13.1487
2293.18	133.814		2293.18	1073.62		2292.41	25.251
2292.31	118.232		2292.31	1048.53		2291.54	-27.9793
2291.44	136.873		2291.44	1085.66		2290.66	12.1168
2290.57	130.627		2290.57	1082.34		2289.79	42.8684
2289.7	139.93		2289.7	1119.44		2288.92	17.6446
2288.83	83.9421		2288.83	1078.81		2288.05	-4.46125
2287.95	152.31		2287.95	1122.12		2287.18	16.9502
2287.08	130.526		2287.08	1121.91		2286.3	7.28043
2286.21	102.537		2286.21	1109.26		2285.43	28.6799
2285.34	114.943		2285.34	1074.88		2284.56	22.1165
2284.46	118.027		2284.46	1087.09		2283.69	6.23831
2283.59	105.583		2283.59	1096.2		2282.81	33.834
2282.72	111.772		2282.72	1089.78		2281.94	-0.66704
2281.85	111.751		2281.85	1061.63		2281.07	-4.11911
2280.97	136.558		2280.97	1182.47		2280.19	29.6667
2280.1	139.635		2280.1	1132.59		2279.32	-7.91785
2279.23	83.7648		2279.23	1101.35		2278.45	25.8541
2278.35	124.072		2278.35	1051.51		2277.57	13.0935
2277.48	114.745		2277.48	1104.03		2276.7	6.53851
2276.61	105.421		2276.61	1063.51		2275.83	21.686
2275.73	114.7		2275.73	1137.7		2274.95	21.3297
2274.86	130.175		2274.86	1109.59		2274.08	8.57709
2273.98	127.052		2273.98	1131.07		2273.2	33.0086
2273.11	136.322		2273.11	1106.07		2272.33	-1.42638
2272.23	102.222		2272.23	1127.54		2271.45	26.0932
2271.36	164.143		2271.36	1083.96		2270.58	-5.23184
2270.48	126.954		2270.48	1164.26		2269.7	-8.68265
2269.61	154.792		2269.61	1120.69		2268.83	55.9644
2268.73	136.191		2268.73	1197.86		2267.95	-6.29755
2267.86	117.597		2267.86	1213.1		2267.07	-0.46555
2266.98	114.48		2266.98	1141.71		2266.2	17.7377
2266.1	114.458		2266.1	1215.73		2265.32	-7.36761
2265.23	142.272		2265.23	1224.77		2264.45	47.9364
2264.35	123.691		2264.35	1171.97		2263.57	-1.90009
2263.47	111.3		2263.47	1174.83		2262.69	-8.44239
2262.6	126.734		2262.6	1131.33		2261.82	9.74161
2261.72	126.71		2261.72	1137.3		2260.94	34.0979
2260.84	105.056		2260.84	1167.98		2260.06	-15.7003
2259.97	126.661		2259.97	1214.09		2259.18	-6.79339
2259.09	123.548		2259.09	1250.92		2258.31	51.5197
2258.21	126.612		2258.21	1154.95		2257.43	29.533
2257.33	132.763		2257.33	1176.34		2256.55	7.5541
2256.46	145.085		2256.46	1157.59		2255.67	10.2742
2255.58	111.107		2255.58	1101.81		2254.79	3.73523
2254.7	101.829		2254.7	1132.46		2253.92	28.0498
2253.82	126.49		2253.82	1190.86		2253.04	9.17037
2252.94	129.55		2252.94	1218.39		2252.16	39.6413
2252.06	107.938		2252.06	1128.72		2251.28	-6.98526
2251.19	120.25		2251.19	1236.42		2250.4	1.8962
2250.31	98.6479		2250.31	1208.44		2249.52	29.2666
2249.43	123.286		2249.43	1165.05		2248.64	13.4835
2248.55	154.078		2248.55	1204.89		2247.76	-5.37558
2247.67	141.724		2247.67	1170.77		2246.88	9.65688
2246.79	95.4915		2246.79	1099.69		2246	21.6031
2245.91	141.67		2245.91	1167.24		2245.12	21.2271
2245.03	107.771		2245.03	1203.96		2244.24	-0.69988
2244.15	126.222		2244.15	1129.84		2243.36	26.6296
2243.27	107.73		2243.27	1129.62		2242.48	7.78592
2242.39	89.2447		2242.39	1258.66		2241.6	28.9483
2241.51	116.919		2241.51	1206.11		2240.72	-5.27116
2240.62	144.582		2240.62	1245.87		2239.84	12.8087
2239.74	101.496		2239.74	1202.57		2238.96	-21.3956
2238.86	113.776		2238.86	1288.44		2238.08	12.0513
2237.98	113.754		2237.98	1137.54		2237.19	11.6718
2237.1	126.028		2237.1	1226.46		2236.31	5.14515
2236.22	113.71		2236.22	1241.59		2235.43	-1.37956
2235.34	144.415		2235.34	1247.5		2234.55	-10.9744
2234.45	116.738		2234.45	1225.75		2233.67	19.3637
2233.57	110.573		2233.57	1268.52		2232.78	0.55413
2232.69	128.977		2232.69	1176.15		2231.9	40.0879
2231.81	144.303		2231.81	1240.39		2231.02	-6.34748
2230.92	98.2301		2230.92	1273.92		2230.14	-22.0738
2230.04	128.902		2230.04	1135.57		2229.25	2.09672
2229.16	113.535		2229.16	1239.68		2228.37	7.8491
2228.27	116.581		2228.27	1153.54		2227.49	32.003
2227.39	150.299		2227.39	1242.27		2226.6	0.94463
2226.51	144.136		2226.51	1180.69		2225.72	6.6921
2225.62	110.381		2225.62	1257.12		2224.83	3.23993
2224.74	113.425		2224.74	1232.35		2223.95	-27.7967
2223.85	131.793		2223.85	1299.54		2223.07	45.3682
2222.97	104.188		2222.97	1192.04		2222.18	32.7173
2222.09	128.678		2222.09	1176.49		2221.3	-1.37242
2221.2	134.78		2221.2	1160.94		2220.41	16.6151
2220.32	119.441		2220.32	1206.66		2219.53	46.8437
2219.43	101.046		2219.43	1224.8		2218.64	25.0151
2218.55	73.4736		2218.55	1227.62		2217.76	-21.2931
2217.66	97.9459		2217.66	1291.66		2216.87	24.2245
2216.77	140.77		2216.77	1214.91		2215.98	8.53012
2215.89	134.624		2215.89	1202.43		2215.1	-1.04063
2215	137.657		2215	1177.73		2214.21	1.62578
2214.12	140.688		2214.12	1223.38		2213.33	25.6956
2213.23	97.8513		2213.23	1201.74		2212.44	-51.1359
2212.34	122.29		2212.34	1219.85		2211.55	24.8981
2211.46	143.664		2211.46	1259.35		2210.67	0.04933
2210.57	131.411		2210.57	1170.48		2209.78	-9.51267
2209.68	122.22		2209.68	1194.7		2208.89	29.8075
2208.8	134.416		2208.8	1215.85		2208.01	-16.4103
2207.91	128.281		2207.91	1166.75		2207.12	-4.58924
2207.02	88.5578		2207.02	1212.33		2206.23	-1.93298
2206.13	131.284		2206.13	1267.05		2205.34	12.9321
2205.25	119.049		2205.25	1224.07		2204.46	9.47869
2204.36	131.234		2204.36	1178.05		2203.57	12.1285
2203.47	149.516		2203.47	1367.01		2202.68	26.9804
2202.58	122.031		2202.58	1342.34		2201.79	-22.2295
2201.69	122.007		2201.69	1296.32		2200.9	32.2671
2200.81	128.082		2200.81	1354.01		2200.01	34.908
2199.92	121.96		2199.92	1222.65		2199.12	4.01418
2199.03	140.227		2199.03	1329.1		2198.23	15.8016
2198.14	128.008		2198.14	1344.09		2197.35	12.3478
2197.25	115.794		2197.25	1282.88		2196.46	18.0344
2196.36	155.378		2196.36	1307.01		2195.57	26.7643
2195.47	143.164		2195.47	1300.66		2194.68	5.03502
2194.58	158.364		2194.58	1333.91		2193.79	53.3466
2193.69	140.064		2193.69	1455.44		2192.9	-35.3561
2192.8	133.948		2192.8	1327.3		2192.01	22.0745
2191.91	164.359		2191.91	1357.48		2191.12	24.7055
2191.02	152.155		2191.02	1317.66		2190.22	-12.2187
2190.13	139.955		2190.13	1475.62		2189.33	-9.58336
2189.24	158.18		2189.24	1478.37		2188.44	26.5053
2188.35	155.108		2188.35	1484.17		2187.55	-4.31798
2187.46	130.752		2187.46	1511.25		2186.66	22.6338
2186.56	176.329		2186.56	1501.83		2185.77	40.4556
2185.67	121.582		2185.67	1465.07		2184.88	0.52821
2184.78	161.065		2184.78	1489.1		2183.98	21.3843
2183.89	182.303		2183.89	1510.08		2183.09	8.81554
2183	167.079		2183	1524.97		2182.2	26.6234
2182.1	179.195		2182.1	1524.68		2181.31	-22.3833
2181.21	191.307		2181.21	1618.52		2180.42	16.6752
2180.32	166.982		2180.32	1499.8		2179.52	-23.2053
2179.43	151.772		2179.43	1535.93		2178.63	-41.8265
2178.53	191.196		2178.53	1556.88		2177.74	9.34807
2177.64	166.884		2177.64	1574.78		2176.84	2.86152
2176.75	154.717		2176.75	1447.06		2175.95	-21.8224
2175.85	188.051		2175.85	1559.01		2175.06	26.2841
2174.96	188.015		2174.96	1586		2174.16	16.7634
2174.07	160.691		2174.07	1503.83		2173.27	61.8112
2173.17	148.535		2173.17	1479.29		2172.37	37.1321
2172.28	172.752		2172.28	1554.77		2171.48	-8.74917
2171.38	136.357		2171.38	1472.65		2170.59	24.1566
2170.49	178.744		2170.49	1505.69		2169.69	35.8453
2169.59	148.42		2169.59	1538.72		2168.8	-13.0397
2168.7	169.589		2168.7	1508.14		2167.9	16.8181
2167.8	151.39		2167.8	1541.15		2167.01	-13.8823
2166.91	178.605		2166.91	1501.5		2166.11	-5.22442
2166.01	145.278		2166.01	1480.02		2165.21	-17.7532
2165.12	160.38		2165.12	1473.68		2164.32	-27.2523
2164.22	139.171		2164.22	1415.91		2163.42	5.60031
2163.33	148.218		2163.33	1418.66		2162.53	29.3669
2162.43	160.286		2162.43	1445.6		2161.63	16.8382
2161.53	181.421		2161.53	1472.53		2160.73	-4.75568
2160.64	123.947		2160.64	1478.3		2159.84	-35.4096
2159.74	151.126		2159.74	1465.92		2158.94	9.49759
2158.84	157.14		2158.84	1523.05		2158.04	9.06519
2157.95	166.174		2157.95	1477.43		2157.15	-0.42967
2157.05	181.245		2157.05	1440.9		2156.25	23.3007
2156.15	132.887		2156.15	1498		2155.35	-13.3717
2155.25	135.881		2155.25	1509.79		2154.46	-16.8209
2154.36	160.007		2154.36	1500.44		2153.56	-5.17735
2153.46	159.975		2153.46	1524.29		2152.66	18.533
2152.56	138.82		2152.56	1478.73		2151.76	-3.02642
2151.66	144.827		2151.66	1439.22		2150.86	20.6726
2150.77	135.749		2150.77	1526.42		2149.96	2.13604
2149.87	177.948		2149.87	1486.92		2149.07	-22.425
2148.97	150.774		2148.97	1522.81		2148.17	19.3514
2148.07	162.804		2148.07	1459.21		2147.27	-26.3053
2147.17	135.644		2147.17	1522.22		2146.37	6.41306
2146.27	138.631		2146.27	1521.93		2145.47	-15.1195
2145.37	153.67		2145.37	1413.16		2144.57	11.5575
2144.47	162.677		2144.47	1488.2		2143.67	14.1273
2143.57	165.658		2143.57	1463.81		2142.77	31.7523
2142.67	189.717		2142.67	1508.7		2141.87	13.2399
2141.77	138.496		2141.77	1451.2		2140.97	15.8056
2140.87	159.541		2140.87	1580.36		2140.07	45.4567
2139.97	165.529		2139.97	1549.95		2139.17	-21.1958
2139.07	141.425		2139.07	1495.49		2138.27	-3.58426
2138.17	156.439		2138.17	1534.31		2137.37	-10.0441
2137.27	120.315		2137.27	1564.09		2136.47	7.55721
2136.37	168.408		2136.37	1521.68		2135.56	1.09651
2135.47	138.308		2135.47	1455.24		2134.66	3.6562
2134.57	159.324		2134.57	1617.29		2133.76	18.2362
2133.66	186.342		2133.66	1616.97		2132.86	-6.25471
2132.76	144.237		2132.76	1562.57		2131.96	-0.69296
2131.86	201.292		2131.86	1550.25		2131.05	22.889
2130.96	192.241		2130.96	1592		2130.15	46.4611
2130.05	201.213		2130.05	1594.69		2129.25	6.96746
2129.15	153.133		2129.15	1657.44		2128.35	-11.4969
2128.25	192.129		2128.25	1588.07		2127.44	-5.9431
2127.35	156.074		2127.35	1722.82		2126.54	-18.3972
2126.44	165.047		2126.44	1695.48		2125.64	8.15677
2125.54	156.014		2125.54	1584.14		2124.74	22.7008
2124.64	149.984		2124.64	1592.83		2123.83	25.2415
2123.73	152.954		2123.73	1640.51		2122.93	6.79089
2122.83	149.926		2122.83	1571.22		2122.02	33.3163
2121.93	182.874		2121.93	1600.89		2121.12	35.8515
2121.02	185.835		2121.02	1576.6		2120.21	35.3882
2120.12	158.828		2120.12	1558.32		2119.31	4.96212
2119.21	170.782		2119.21	1581.98		2118.41	4.50376
2118.31	176.74		2118.31	1584.67		2117.5	-22.9111
2117.4	179.701		2117.4	1587.36		2116.6	-11.3872
2116.5	134.749		2116.5	1581.06		2115.69	18.0947
2115.59	167.655		2115.59	1577.76		2114.79	-21.2821
2114.69	152.656		2114.69	1538.54		2113.88	23.1522
2113.78	155.619		2113.78	1472.4		2112.97	61.5846
2112.88	143.62		2112.88	1594.79		2112.07	13.2453
2111.97	158.55		2111.97	1675.25		2111.16	-11.1478
2111.06	167.492		2111.06	1603.14		2110.26	30.2569
2110.16	155.498		2110.16	1605.81		2109.35	38.7567
2109.25	134.539		2109.25	1668.29		2108.44	29.3171
2108.35	146.47		2108.35	1551.38		2107.54	25.8575
2107.44	167.361		2107.44	1676.6		2106.63	-7.48187
2106.53	143.425		2106.53	1577.67		2105.72	-1.97179
2105.62	167.296		2105.62	1598.28		2104.82	27.4308
2104.72	197.132		2104.72	1678.61		2103.91	3.06728
2103.81	161.258		2103.81	1636.47		2103	8.56967
2102.9	170.184		2102.9	1573.46		2102.09	23.0252
2101.99	161.195		2101.99	1644.79		2101.18	7.62822
2101.09	155.195		2101.09	1668.35		2100.28	48.9326
2100.18	161.133		2100.18	1697.86		2099.37	9.66787
2099.27	164.085		2099.27	1679.63		2098.46	12.1771
2098.36	164.053		2098.36	1709.13		2097.55	41.5254
2097.45	161.038		2097.45	1714.76		2096.64	32.0995
2096.54	181.878		2096.54	1616.03		2095.73	4.79004
2095.63	157.994		2095.63	1779.67		2094.82	1.33466
2094.72	175.846		2094.72	1734.62		2093.91	24.6993
2093.82	196.671		2093.82	1656.8		2093	12.3016
2092.91	157.902		2092.91	1736.92		2092.09	53.5263
2092	166.807		2092	1736.58		2091.18	11.3447
2091.09	154.862		2091.09	1751.13		2090.27	16.8205
2090.18	223.315		2090.18	1768.66		2089.36	19.3165
2089.27	166.71		2089.27	1708.77		2088.45	3.95225
2088.36	181.559		2088.36	1779.87		2087.54	15.3756
2087.44	193.427		2087.44	1830.11		2086.63	17.868
2086.53	202.315		2086.53	1871.41		2085.72	-0.46408
2085.62	196.326		2085.62	1752.06		2084.81	28.7962
2084.71	184.391		2084.71	1784.43		2083.9	22.362
2083.8	175.435		2083.8	1772.19		2082.99	4.03777
2082.89	187.292		2082.89	1792.65		2082.08	48.1395
2081.98	190.228		2081.98	1819.05		2081.16	-11.7895
2081.06	193.162		2081.06	1788.98		2080.25	8.52709
2080.15	196.096		2080.15	1824.29		2079.34	16.9525
2079.24	187.146		2079.24	1826.9		2078.43	13.4938
2078.33	190.079		2078.33	1737.44		2077.51	24.8827
2077.42	172.226		2077.42	1858.85		2076.6	54.0802
2076.5	192.974		2076.5	1810.98		2075.69	-11.7207
2075.59	184.031		2075.59	1772.04		2074.78	17.4708
2074.68	169.157		2074.68	1759.83		2073.86	5.10972
2073.76	175.058		2073.76	1792.12		2072.95	4.6195
2072.85	201.722		2072.85	1895.6		2072.03	-7.73557
2071.94	201.683		2071.94	1743.97		2071.12	45.153
2071.02	201.644		2071.02	1687.28		2070.21	35.7583
2070.11	171.957		2070.11	1716.6		2069.29	-9.20483
2069.19	195.636		2069.19	1725.16		2068.38	14.0139
2068.28	171.889		2068.28	1742.6		2067.46	-25.0021
2067.36	198.523		2067.36	1694.85		2066.55	4.13383
2066.45	133.31		2066.45	1694.52		2065.63	9.56222
2065.54	159.941		2065.54	1768.24		2064.72	38.6787
2064.62	171.755		2064.62	1684.97		2063.8	-6.23628
2063.7	153.957		2063.7	1604.71		2062.89	19.9099
2062.79	136.166		2062.79	1601.43		2061.97	-39.7837
2061.87	165.735		2061.87	1639.59		2061.06	7.07117
2060.96	177.538		2060.96	1707.33		2060.14	-5.2626
2060.04	156.795		2060.04	1706.99		2059.22	44.5229
2059.12	153.806		2059.12	1677.08		2058.31	8.52684
2058.21	177.434		2058.21	1638.31		2057.39	34.6354
2057.29	159.66		2057.29	1658.69		2056.47	34.1274
2056.38	138.936		2056.38	1670.19		2055.56	12.9299
2055.46	180.286		2055.46	1663.95		2054.64	6.51501
2054.54	135.926		2054.54	1595.66		2053.72	0.10191
2053.62	135.9		2053.62	1731.25		2052.81	-21.079
2052.71	129.966		2052.71	1615.71		2051.89	43.3921
2051.79	129.94		2051.79	1656.74		2050.97	36.9736
2050.87	150.583		2050.87	1715.47		2050.05	27.6043
2049.95	162.362		2049.95	1738.75		2049.13	-5.3746
2049.04	147.573		2049.04	1676.43		2048.22	20.678
2048.12	171.151		2048.12	1643.64		2047.3	-18.1887
2047.2	171.117		2047.2	1687.57		2046.38	25.5536
2046.28	135.687		2046.28	1684.29		2045.46	-4.45258
2045.36	147.457		2045.36	1657.42		2044.54	24.5249
2044.44	188.708		2044.44	1692.48		2043.62	-2.52309
2043.52	168.035		2043.52	1692.14		2042.7	17.5989
2042.6	168.002		2042.6	1668.23		2041.78	-56.5888
2041.68	132.607		2041.68	1667.91		2040.86	7.72882
2040.76	117.85		2040.76	1747.13		2039.94	1.32277
2039.84	159.067		2039.84	1737.95		2039.02	0.80891
2038.92	191.431		2038.92	1761.17		2038.1	15.017
2038	173.727		2038	1860.94		2037.18	38.0514
2037.08	117.758		2037.08	1760.48		2036.26	25.7543
2036.16	147.168		2036.16	1798.4		2035.34	22.2901
2035.24	167.739		2035.24	1827.47		2034.42	1.17277
2034.32	179.475		2034.32	1744.73		2033.5	21.2469
2033.4	173.557		2033.4	1803.22		2032.58	26.6063
2032.48	176.464		2032.48	1861.69		2031.65	-15.0858
2031.55	185.25		2031.55	1940.72		2030.73	-6.78268
2030.63	164.635		2030.63	1784.52		2029.81	-1.42294
2029.71	164.602		2029.71	1887.05		2028.89	33.3222
2028.79	158.693		2028.79	1889.62		2027.97	41.6088
2027.87	164.538		2027.87	1862.8		2027.04	5.82611
2026.94	164.506		2026.94	1818.37		2026.12	5.30178
2026.02	187.97		2026.02	1850.33		2025.2	40.0151
2025.1	199.678		2025.1	1844.09		2024.28	15.9954
2024.18	161.473		2024.18	1890.7		2023.35	24.2734
2023.25	161.441		2023.25	1855.11		2022.43	9.06871
2022.33	161.41		2022.33	1831.26		2021.5	5.60615
2021.41	158.444		2021.41	1883.72		2020.58	-12.5239
2020.48	155.479		2020.48	1900.95		2019.66	39.7458
2019.56	178.912		2019.56	1847.78		2018.73	12.8173
2018.63	149.553		2018.63	1762.38		2017.81	-8.23802
2017.71	146.592		2017.71	1844.13		2016.88	-5.83459
2016.78	134.838		2016.78	1852.56		2015.96	49.3203
2015.86	155.327		2015.86	1887.36		2015.04	48.7794
2014.93	146.506		2014.93	1737.56		2014.11	-4.49532
2014.01	140.618		2014.01	1772.37		2013.18	0.83124
2013.08	155.235		2013.08	1851.1		2012.26	47.1529
2012.16	149.348		2012.16	1800.96		2011.33	8.54765
2011.23	137.607		2011.23	1841.59		2010.41	-18.3344
2010.31	152.216		2010.31	1920.27		2009.48	30.8879
2009.38	155.113		2009.38	1723.8		2008.56	1.08445
2008.46	163.861		2008.46	1831.73		2007.63	-14.08
2007.53	143.35		2007.53	1869.4		2006.7	2.93523
2006.6	152.097		2006.6	1866.11		2005.78	2.39656
2005.68	143.294		2005.68	1880.37		2004.85	34.0198
2004.75	149.113		2004.75	1900.46		2003.92	-4.52877
2003.82	152.007		2003.82	1847.47		2003	9.54527
2002.89	154.9		2002.89	1917.25		2002.07	35.3016
2001.97	166.558		2001.97	1916.87		2001.14	2.61649
2001.04	201.583		2001.04	1989.53		2000.21	10.8368
2000.11	192.78		2000.11	1954.09		1999.28	-1.39022
1999.18	183.982		1999.18	1936.19		1998.36	-7.77295
1998.26	178.106		1998.26	1932.89		1997.43	-11.2351
1997.33	169.313		1997.33	1947.1		1996.5	-14.6966
1996.4	201.385		1996.4	2045.95		1995.57	46.0414
1995.47	198.427		1995.47	2051.39		1994.64	16.3103
1994.54	189.636		1994.54	2050.98		1993.71	1.1755
1993.61	177.931		1993.61	2161.42		1992.78	-19.7874
1992.68	224.557		1992.68	2009.35		1991.85	8.82664
1991.75	166.198		1991.75	2061.44		1990.92	25.7672
1990.82	230.299		1990.82	2128.08		1990	19.3831
1989.89	180.705		1989.89	2034.39		1989.06	13.0003
1988.96	157.358		1988.96	1990.28		1988.13	0.79274
1988.03	168.98		1988.03	2074.38		1987.2	-8.49826
1987.1	200.989		1987.1	2082.71		1986.27	-11.9611
1986.17	198.037		1986.17	2088.13		1985.34	-6.68885
1985.24	171.792		1985.24	2041.13		1984.41	36.4271
1984.31	148.469		1984.31	2055.28		1983.48	-25.2583
1983.38	174.635		1983.38	2086.89		1982.55	73.1339
1982.45	168.781		1982.45	2069.02		1981.62	8.55423
1981.52	177.476		1981.52	2086.07		1980.69	31.2678
1980.59	189.077		1980.59	2056.57		1979.75	65.6041
1979.65	197.764		1979.65	2038.72		1978.82	33.0476
1978.72	171.556		1978.72	2102.29		1977.89	9.22429
1977.79	203.501		1977.79	2049.54		1976.96	-37.843
1976.86	200.554		1976.86	2084.02		1976.03	8.10134
1975.92	197.609		1975.92	2042.92		1975.09	1.72788
1974.99	165.61		1974.99	2103.54		1974.16	36.0247
1974.06	171.387		1974.06	2013.07		1973.23	-25.536
1973.13	148.119		1973.13	2050.43		1972.29	17.4626
1972.19	156.801		1972.19	2035.51		1971.36	34.3147
1971.26	159.673		1971.26	2067.04		1970.43	16.3276
1970.33	159.642		1970.33	2081.15		1969.49	-13.2613
1969.39	145.1		1969.39	2127.17		1968.56	3.58469
1968.46	168.283		1968.46	2126.75		1967.62	63.9366
1967.52	136.34		1967.52	2021.9		1966.69	22.7517
1966.59	171.117		1966.59	2067.91		1965.76	1.88081
1965.66	168.184		1965.66	2102.29		1964.82	-7.38576
1964.72	156.554		1964.72	2026.5		1963.89	44.222
1963.79	156.523		1963.79	2072.48		1962.95	0.17195
1962.85	133.308		1962.85	2179.3		1962.02	40.1664
1961.92	141.974		1961.92	2042.69		1961.08	-24.1453
1960.98	144.843		1960.98	2071.25		1960.15	44.7997
1960.04	179.57		1960.04	2091.12		1959.21	3.67669
1959.11	159.264		1959.11	2128.35		1958.27	8.89303
1958.17	182.394		1958.17	2107.67		1957.34	14.106
1957.24	185.253		1957.24	2052.25		1956.4	7.74003
1956.3	159.17		1956.3	2066.32		1955.46	12.9498
1955.36	156.245		1955.36	2126.67		1954.53	58.6577
1954.43	170.679		1954.43	2129.15		1953.59	11.791
1953.49	159.076		1953.49	2125.83		1952.65	-3.24783
1952.55	141.694		1952.55	2206.38		1951.72	13.5214
1951.61	164.795		1951.61	2113.43		1950.78	24.502
1950.68	164.763		1950.68	2046.53		1949.84	-25.214
1949.74	170.51		1949.74	2228.2		1948.9	17.5524
1948.8	173.366		1948.8	2230.65		1947.96	-3.25473
1947.86	167.554		1947.86	2166.65		1947.03	48.1541
1946.92	147.303		1946.92	2131.56		1946.09	27.3471
1945.99	173.264		1945.99	2226.44		1945.15	26.7582
1945.05	196.327		1945.05	2223.11		1944.21	-2.69769
1944.11	144.329		1944.11	2237.1		1943.27	25.5784
1943.17	144.301		1943.17	2285.73		1942.33	50.957
1942.23	176.012		1942.23	2164.08		1941.39	30.1658
1941.29	167.323		1941.29	2206.93		1940.45	20.9196
1940.35	147.1		1940.35	2295.91		1939.51	37.6305
1939.41	138.419		1939.41	2278.15		1938.57	-9.09698
1938.47	147.042		1938.47	2243.1		1937.63	10.4939
1937.53	184.486		1937.53	2216.72		1936.69	4.1375
1936.59	138.337		1936.59	2317.15		1935.75	23.7166
1935.65	158.48		1935.65	2230.25		1934.81	8.71577
1934.71	172.853		1934.71	2189.48		1933.87	13.8823
1933.77	141.136		1933.77	2272.57		1932.93	-9.7516
1932.83	161.266		1932.83	2240.45		1931.99	9.81125
1931.89	158.355		1931.89	2378.2		1931.05	40.8804
1930.95	181.353		1930.95	2276.98		1930.11	-0.01623
1930	166.927		1930	2270.78		1929.16	-17.8776
1929.06	155.384		1929.06	2227.17		1928.22	4.5454
1928.12	166.861		1928.12	2241.11		1927.28	47.0931
1927.18	163.951		1927.18	2404.62		1926.34	29.2308
1926.24	186.925		1926.24	2243.1		1925.4	-26.0037
1925.29	166.762		1925.29	2366.29		1924.45	25.1467
1924.35	155.23		1924.35	2311.2		1923.51	30.2896
1923.41	149.451		1923.41	2336.61		1922.57	41.1767
1922.46	178.157		1922.46	2313.16		1921.62	6.09103
1921.52	146.519		1921.52	2321.32		1920.68	2.6151
1920.58	149.363		1920.58	2332.35		1919.74	-6.60391
1919.63	160.82		1919.63	2288.82		1918.79	-7.20613
1918.69	152.175		1918.69	2236.68		1917.85	32.3806
1917.75	143.533		1917.75	2299.39		1916.9	5.93751
1916.8	149.244		1916.8	2224.32		1915.96	59.8524
1915.86	157.823		1915.86	2335.79		1915.02	7.59177
1914.91	154.923		1914.91	2326.72		1914.07	15.5878
1913.97	154.893		1913.97	2397.97		1913.13	-10.834
1913.02	166.333		1913.02	2299.99		1912.18	2.89572
1912.08	160.566		1912.08	2253.66		1911.24	10.8857
1911.13	180.601		1911.13	2390.81		1910.29	-29.8531
1910.19	192.029		1910.19	2353.08		1909.34	-4.66814
1909.24	194.857		1909.24	2378.4		1908.4	-11.0088
1908.3	180.493		1908.3	2395.12		1907.45	2.70305
1907.35	157.542		1907.35	2377.46		1906.51	2.08923
1906.4	183.286		1906.4	2382.72		1905.56	-7.11514
1905.46	146.027		1905.46	2310.66		1904.61	35.2127
1904.51	177.488		1904.51	2347.42		1903.67	-8.34244
1903.56	174.591		1903.56	2295.44		1902.72	5.35103
1902.62	171.694		1902.62	2383.69		1901.77	30.4826
1901.67	191.687		1901.67	2491.94		1900.82	24.138
1900.72	168.766		1900.72	2365.58		1899.88	46.3944
1899.77	194.471		1899.77	2448.05		1898.93	5.73469
1898.83	174.418		1898.83	2473.3		1897.98	22.2669
1897.88	188.677		1897.88	2624.32		1897.03	1.63417
1896.93	211.505		1896.93	2403.72		1896.08	21.0162
1895.98	191.46		1895.98	2506.12		1895.14	3.24697
1895.03	191.422		1895.03	2445.63		1894.19	2.62379
1894.08	205.666		1894.08	2590.82		1893.24	4.85553
1893.14	199.913		1893.14	2487.5		1892.29	67.0491
1892.19	188.452		1892.19	2526.98		1891.34	3.60442
1891.24	188.415		1891.24	2529.33		1890.39	14.3952
1890.29	168.398		1890.29	2580.2		1889.44	13.7661
1889.34	191.194		1889.34	2631.06		1888.49	7.42967
1888.39	191.156		1888.39	2616.27		1887.54	29.6208
1887.44	176.856		1887.44	2592.93		1886.59	0.46611
1886.49	202.488		1886.49	2541.08		1885.64	-8.7176
1885.54	196.745		1885.54	2606.16		1884.69	-29.3019
1884.59	222.363		1884.59	2625.6		1883.74	21.3784
1883.64	213.769		1883.64	2599.43		1882.79	-2.05554
1882.69	190.929		1882.69	2573.26		1881.84	5.86003
1881.73	222.231		1881.73	2569.9		1880.89	22.3176
1880.78	199.399		1880.78	2535.21		1879.93	1.74317
1879.83	227.839		1879.83	2603.06		1878.98	3.9555
1878.88	187.93		1878.88	2591.15		1878.03	14.707
1877.93	210.667		1877.93	2610.57		1877.08	31.1461
1876.98	216.318		1876.98	2661.28		1876.13	2.04534
1876.02	213.429		1876.02	2655.06		1875.17	46.9312
1875.07	221.923		1875.07	2560.65		1874.22	34.9047
1874.12	204.811		1874.12	2673.92		1873.27	-2.714
1873.17	199.082		1873.17	2613.67		1872.32	5.17739
1872.21	218.947		1872.21	2533.53		1871.36	32.9656
1871.26	241.647		1871.26	2621.16		1870.41	-4.63373
1870.31	213.175		1870.31	2703.06		1869.46	-5.27447
1869.35	215.975		1869.35	2546.23		1868.5	28.179
1868.4	221.614		1868.4	2665.05		1867.55	-15.0807
1867.44	184.642		1867.44	2584.99		1866.59	-15.7218
1866.49	215.846		1866.49	2717.96		1865.64	29.0699
1865.54	190.248		1865.54	2566.92		1864.68	14.2232
1864.58	195.888		1864.58	2637.39		1863.73	19.2512
1863.63	207.202		1863.63	2625.51		1862.77	32.7897
1862.67	212.837		1862.67	2724.31		1861.82	34.9727
1861.72	190.096		1861.72	2596.09		1860.86	25.8071
1860.76	235.446		1860.76	2711.88		1859.91	64.859
1859.8	229.727		1859.8	2603.57		1858.95	21.662
1858.85	218.339		1858.85	2730.65		1858	9.66656
1857.89	204.12		1857.89	2622.38		1857.04	14.6822
1856.94	221.086		1856.94	2533.99		1856.08	28.1962
1855.98	226.71		1855.98	2751.7		1855.13	4.87089
1855.02	218.165		1855.02	2719.98		1854.17	12.7144
1854.07	220.955		1854.07	2603.3		1853.21	12.0579
1853.11	215.246		1853.11	2730.23		1852.26	56.7073
1852.15	240.688		1852.15	2684.38		1851.3	-0.58283
1851.2	189.681		1851.2	2822.57		1850.34	-12.5614
1850.24	175.491		1850.24	2640.85		1849.39	32.064
1849.28	200.925		1849.28	2682.78		1848.43	-25.1893
1848.32	220.691		1848.32	2611.51		1847.47	13.761
1847.37	212.161		1847.37	2633.62		1846.51	30.0686
1846.41	195.149		1846.41	2777.34		1845.55	60.5071
1845.45	231.87		1845.45	2669.33		1844.59	31.5625
1844.49	175.281		1844.49	2705.55		1843.64	45.0274
1843.53	186.553		1843.53	2772.85		1842.68	44.3558
1842.57	194.994		1842.57	2766.65		1841.72	32.3818
1841.61	192.129		1841.61	2681.34		1840.76	28.8866
1840.65	200.566		1840.65	2728.82		1839.8	59.2839
1839.7	220.296		1839.7	2719.81		1838.84	41.6636
1838.74	248.49		1838.74	2809.63		1837.88	7.11011
1837.78	197.623		1837.78	2690.49		1836.92	51.6048
1836.82	225.81		1836.82	2687.14		1835.96	-2.69333
1835.85	217.299		1835.85	2683.78		1835	13.5679
1834.89	220.077		1834.89	2688.89		1834.04	41.1064
1833.93	203.107		1833.93	2586.8		1833.08	20.6852
1832.97	166.402		1832.97	2696.28		1832.12	8.73106
1832.01	200.207		1832.01	2684.46		1831.15	27.7927
1831.05	200.167		1831.05	2669.83		1830.19	41.2092
1830.09	169.121		1830.09	2615.74		1829.23	74.3462
1829.13	200.087		1829.13	2775.85		1828.27	8.85236
1828.17	185.959		1828.17	2721.77		1827.31	64.5177
1827.2	200.007		1827.2	2712.77		1826.35	24.3989
1826.24	191.518		1826.24	2574.23		1825.38	46.2455
1825.28	166.137		1825.28	2675.09		1824.42	-7.93201
1824.32	211.149		1824.32	2711.15		1823.46	16.7257
1823.35	194.218		1823.35	2654.32		1822.5	16.0445
1822.39	202.622		1822.39	2712.89		1821.53	40.6861
1821.43	157.564		1821.43	2622.31		1820.57	6.24058
1820.46	225.046		1820.46	2588.03		1819.6	22.4345
1819.5	202.501		1819.5	2643.76		1818.64	21.7497
1818.54	188.401		1818.54	2601.06		1817.68	29.4982
1817.57	191.175		1817.57	2623.03		1816.71	0.70059
1816.61	188.326		1816.61	2639.37		1815.75	61.8451
1815.64	182.668		1815.64	2638.85		1814.78	49.9097
1814.68	199.49		1814.68	2624.27		1813.82	32.3599
1813.71	213.495		1813.71	2654.65		1812.85	28.8596
1812.75	196.601		1812.75	2665.35		1811.89	59.0571
1811.79	202.178		1811.79	2723.79		1810.92	80.8191
1810.82	199.33		1810.82	2675.52		1809.96	32.3969
1809.85	179.642		1809.85	2666.56		1808.99	65.3792
1808.89	190.832		1808.89	2682.87		1808.03	31.0071
1807.92	199.211		1807.92	2716		1807.06	52.7538
1806.96	182.34		1806.96	2754.74		1806.1	66.077
1805.99	210.35		1805.99	2717.73		1805.13	37.3308
1805.02	196.288		1805.02	2619.04		1804.16	47.846
1804.06	190.641		1804.06	2778.32		1803.2	55.5532
1803.09	204.618		1803.09	2763.75		1802.23	71.664
1802.12	229.799		1802.12	2735.17		1801.26	28.9271
1801.16	232.555		1801.16	2734.63		1800.29	14.2197
1800.19	221.304		1800.19	2815.32		1799.33	33.1271
1799.22	210.056		1799.22	2806.35		1798.36	82.8291
1798.25	232.416		1798.25	2864.6		1797.39	68.1175
1797.29	181.976		1797.29	2788.44		1796.42	56.2101
1796.32	204.332		1796.32	2913.84		1795.45	13.5218
1795.35	235.075		1795.35	2857.28		1794.49	26.8102
1794.38	246.22		1794.38	2800.75		1793.52	6.52301
1793.41	240.576		1793.41	2800.19		1792.55	50.5719
1792.44	218.153		1792.44	2841.59		1791.58	61.0464
1791.47	251.665		1791.47	2807.46		1790.61	46.3533
1790.5	215.271		1790.5	2806.9		1789.64	104.341
1789.54	276.721		1789.54	2837.09		1788.67	44.9292
1788.57	251.514		1788.57	2925.95		1787.7	19.0695
1787.6	209.553		1787.6	2894.63		1786.73	32.3292
1786.62	245.827		1786.62	2785.11		1785.76	67.9261
1785.66	217.848		1785.66	2896.27		1784.79	11.3577
1784.68	234.559		1784.68	2842.63		1783.82	55.3193
1783.71	259.638		1783.71	2970.49		1782.85	62.9743
1782.74	256.795		1782.74	2894.53		1781.88	42.7186
1781.77	228.837		1781.77	2969.3		1780.91	14.099
1780.8	231.581		1780.8	2960.33		1779.93	49.6525
1779.83	256.641		1779.83	2945.8		1778.96	85.1904
1778.86	239.856		1778.86	3026.09		1777.99	48.2118
1777.89	259.327		1777.89	3031.06		1777.02	106.037
1776.91	242.548		1776.91	3016.51		1776.05	80.2176
1775.94	222.988		1775.94	2971.31		1775.07	62.7673
1774.97	234.09		1774.97	2993.01		1774.1	95.4766
1774	300.913		1774	3062.07		1773.13	52.9571
1773.02	275.782		1773.02	3069.81		1772.16	80.0828
1772.05	284.082		1772.05	3058.06		1771.18	118.336
1771.08	297.948		1771.08	2982.26		1770.21	106.46
1770.1	292.32		1770.1	3051.27		1769.24	94.5871
1769.13	244.943		1769.13	3047.87		1768.26	102.199
1768.16	264.374		1768.16	2988.82		1767.29	98.678
1767.18	244.845		1767.18	3091.17		1766.31	192.521
1766.21	275.396		1766.21	3143.4		1765.34	136.137
1765.23	244.747		1765.23	3106.62		1764.36	174.319
1764.26	239.137		1764.26	3122.68		1763.39	62.3565
1763.28	252.989		1763.28	3191.56		1762.42	164.468
1762.31	264.057		1762.31	3143.67		1761.44	122.026
1761.33	283.457		1761.33	3112.47		1760.46	165.734
1760.36	302.849		1760.36	3156.3		1759.49	203.868
1759.38	277.788		1759.38	3216.78		1758.51	203.103
1758.41	322.169		1758.41	3191.14		1757.54	169.015
1757.43	266.569		1757.43	3246.04		1756.56	268.2
1756.46	294.278		1756.46	3256.49		1755.58	281.299
1755.48	263.687		1755.48	3133.71		1754.61	274.965
1754.5	352.437		1754.5	3185.81		1753.63	279.731
1753.53	274.679		1753.53	3307.25		1752.65	320.556
1752.55	285.72		1752.55	3253.88		1751.68	333.631
1751.57	293.983		1751.57	3267.1		1750.7	374.427
1750.59	305.016		1750.59	3247.03		1749.72	442.931
1749.62	329.905		1749.62	3243.61		1748.75	514.178
1748.64	313.209		1748.64	3317.79		1747.77	541.055
1747.66	279.891		1747.66	3339.3		1746.79	728.622
1746.68	285.377		1746.68	3238.89		1745.81	777.606
1745.7	279.779		1745.7	3307.49		1744.83	912.426
1744.73	315.727		1744.73	3292.98		1743.85	994.579
1743.75	296.281		1743.75	3189.87		1742.88	1107.15
1742.77	263		1742.77	3161.54		1741.9	1341.47
1741.79	307.234		1741.79	3387.87		1740.92	1420.72
1740.81	296.103		1740.81	3273.73		1739.94	1613.37
1739.83	284.976		1739.83	3328.41		1738.96	1761.69
1738.85	284.919		1738.85	3302.85		1737.98	1918.24
1737.87	293.159		1737.87	3277.29		1737	2218.52
1736.89	265.449		1736.89	3448.07		1736.02	2366.62
1735.91	309.628		1735.91	3334.03		1735.04	2406.87
1734.93	301.274		1734.93	3322.31		1734.06	2665.41
1733.95	292.924		1733.95	3346.51		1733.08	2741.5
1732.97	312.205		1732.97	3315.45		1732.09	2911.47
1731.99	314.904		1731.99	3450.14		1731.11	3064.81
1731.01	289.985		1731.01	3327.93		1730.13	3356.14
1730.03	295.45		1730.03	3526.07		1729.15	3437.54
1729.04	320.236		1729.04	3536.4		1728.17	3469.23
1728.06	347.773		1728.06	3452.89		1727.19	3575.41
1727.08	286.993		1727.08	3590.17		1726.2	3844.34
1726.1	325.561		1726.1	3663.94		1725.22	3784.89
1725.11	355.839		1725.11	3679.76		1724.24	3656.52
1724.13	306.125		1724.13	3659.71		1723.26	3688.12
1723.15	363.968		1723.15	3670.01		1722.27	3515.71
1722.17	319.786		1722.17	3713.38		1721.29	3401.24
1721.18	319.722		1721.18	3613.41		1720.31	3242.73
1720.2	325.169		1720.2	3739.44		1719.32	2872.14
1719.22	333.369		1719.22	3904		1718.34	2832.24
1718.23	391.148		1718.23	3779.26		1717.35	2516.96
1717.25	355.267		1717.25	3883.15		1716.37	2281.65
1716.26	352.442		1716.26	4017.29		1715.39	2184.09
1715.28	388.159		1715.28	3807.26		1714.4	1896.64
1714.29	313.768		1714.29	4018.43		1713.42	1700.13
1713.31	368.741		1713.31	3948.83		1712.43	1539.45
1712.33	379.671		1712.33	4217.65		1711.45	1332.08
1711.34	376.844		1711.34	4423.11		1710.46	1152.29
1710.35	376.769		1710.35	4350.71		1709.48	1057.82
1709.37	390.441		1709.37	4432.33		1708.49	795.684
1708.38	412.354		1708.38	4739.33		1707.5	728.801
1707.4	401.278		1707.4	4765.86		1706.52	656.448
1706.41	390.205		1706.41	5135.87		1705.53	545.659
1705.42	423.095		1705.42	5000.21		1704.54	434.915
1704.44	442.238		1704.44	5070.63		1703.56	456.037
1703.45	420.179		1703.45	4998.2		1702.57	397.524
1702.46	433.823		1702.46	5219.6		1701.58	388.446
1701.48	436.481		1701.48	5224.04		1700.6	318.989
1700.49	513.242		1700.49	5261.41		1699.61	312.674
1699.5	458.257		1699.5	5386.58		1698.62	229.54
1698.51	510.292		1698.51	5462.31		1697.63	291.819
1697.53	537.618		1697.53	5406.36		1696.64	323.906
1696.54	575.904		1696.54	5383.33		1695.66	240.818
1695.55	545.628		1695.55	5363.05		1694.67	218.073
1694.56	534.552		1694.56	5663.52		1693.68	239.19
1693.57	572.815		1693.57	5596.6		1692.69	205.492
1692.58	589.141		1692.58	5540.67		1691.7	193.724
1691.59	597.241		1691.59	5764.2		1690.71	165.526
1690.6	575.208		1690.6	5667.17		1689.72	153.77
1689.62	659.987		1689.62	5937.15		1688.73	204.992
1688.62	621.522		1688.62	5831.91		1687.74	182.281
1687.63	687.096		1687.63	5986.77		1686.75	208.844
1686.65	758.116		1686.65	6026.61		1685.76	180.667
1685.65	790.799		1685.65	6293.56		1684.77	250.991
1684.66	796.112		1684.66	6377.1		1683.78	233.757
1683.67	883.478		1683.67	6613.78		1682.79	241.142
1682.68	937.994		1682.68	6762.85		1681.8	158.295
1681.69	1014.36		1681.69	7084.12		1680.81	176.625
1680.7	1071.56		1680.7	7366.98		1679.82	214.079
1679.71	1117.81		1679.71	7767.25		1678.82	213.261
1678.72	1251.47		1678.72	8099.05		1677.83	226.103
1677.72	1259.42		1677.72	8348.75		1676.84	189.773
1676.73	1330.18		1676.73	8855.1		1675.85	167.112
1675.74	1450.07		1675.74	9342.13		1674.85	212.717
1674.75	1564.44		1674.75	9856.27		1673.86	274.682
1673.75	1733.37		1673.75	10615.9		1672.87	178.326
1672.76	1954.08		1672.76	11312.4		1671.88	259.372
1671.77	2087.39		1671.77	12082.3		1670.88	239.444
1670.78	2226.1		1670.78	12838.3		1669.89	260.438
1669.78	2381.12		1669.78	14000.3		1668.9	300.511
1668.79	2598.8		1668.79	15003.8		1667.9	277.858
1667.79	3020.87		1667.79	16500.3		1666.91	326.088
1666.8	3235.6		1666.8	18184.3		1665.91	344.319
1665.8	3589.24		1665.8	19941.1		1664.92	392.514
1664.81	4141.64		1664.81	22141.5		1663.92	443.414
1663.82	4721.07		1663.82	25212.6		1662.93	491.569
1662.82	5327.49		1662.82	28045.6		1661.93	610.506
1661.83	6080.72		1661.83	32219.9		1660.94	680.388
1660.83	7078.67		1660.83	36166.6		1659.94	758.406
1659.83	8133.39		1659.83	42463.5		1658.95	817.343
1658.84	9266.6		1658.84	48858.5		1657.95	1004.14
1657.84	10796.6		1657.84	57449.5		1656.96	1060.28
1656.85	12861.9		1656.85	66755.1		1655.96	1246.95
1655.85	15095		1655.85	79097.8		1654.96	1406.35
1654.85	17539.3		1654.85	92267.6		1653.96	1644.54
1653.86	20556.2		1653.86	106185		1652.97	1814.67
1652.86	23767.7		1652.86	120771		1651.97	2112.46
1651.86	26548.5		1651.86	133365		1650.97	2347.63
1650.87	29021.1		1650.87	146293		1649.98	2569.13
1649.87	31430.2		1649.87	156423		1648.98	2779.67
1648.87	33045.3		1648.87	162983		1647.98	2824.48
1647.87	34018.9		1647.87	166993		1646.98	2912.72
1646.87	34324.2		1646.87	166867		1645.98	3087.77
1645.88	33926.4		1645.88	163745		1644.99	3121.64
1644.88	32136.6		1644.88	157421		1643.99	3103.93
1643.88	30401.8		1643.88	149049		1642.99	2975.02
1642.88	28271.6		1642.88	137099		1641.99	2677.99
1641.88	25542.9		1641.88	123673		1640.99	2538.36
1640.88	22205.2		1640.88	110142		1639.99	2393.37
1639.88	19459.8		1639.88	95751.2		1638.99	2348.72
1638.88	16162.7		1638.88	81463.8		1637.99	1851.52
1637.88	13845.1		1637.88	68033.1		1636.99	1687.79
1636.88	11309		1636.88	56490.9		1635.99	1534.95
1635.88	9226.33		1635.88	46990.4		1634.99	1263.01
1634.88	7705.11		1634.88	39232.4		1633.99	1207.8
1633.88	6384.88		1633.88	33058.9		1632.99	1033.5
1632.88	5395.46		1632.88	28569.1		1631.99	899.862
1631.88	4658.15		1631.88	25315.4		1630.98	936.769
1630.88	4018.57		1630.88	22547.3		1629.98	803.207
1629.87	3630.86		1629.87	19994.1		1628.98	786.016
1628.87	3294.71		1628.87	18664.6		1627.98	833.741
1627.87	3034.41		1627.87	17176.1		1626.98	803.029
1626.87	2844.52		1626.87	16296.5		1625.97	785.848
1625.86	2727.7		1625.86	15520.1		1624.97	944.36
1624.86	2667.69		1624.86	14949.3		1623.97	1059.57
1623.86	2615.8		1623.86	14967.9		1622.96	1290.91
1622.86	2569.34		1622.86	14859.5		1621.96	1530.26
1621.85	2468.88		1621.85	14861.9		1620.96	1853.23
1620.85	2625.02		1620.85	14991.2		1619.96	2454.19
1619.85	2627.19		1619.85	15277.1		1618.95	3357.26
1618.84	2756.23		1618.84	15603.4		1617.95	4297.75
1617.84	2879.83		1617.84	16374.8		1616.94	5448.34
1616.83	2989.88		1616.83	16905.8		1615.94	6636.23
1615.83	3056.72		1615.83	17727.9		1614.93	7575.48
1614.82	3193.67		1614.82	18541.6		1613.93	8209.61
1613.82	3422.25		1613.82	19665.1		1612.92	8560.36
1612.81	3753.2		1612.81	21295.1		1611.92	7846.13
1611.81	4175.66		1611.81	23220.9		1610.91	7420.59
1610.8	4606.05		1610.8	25792.8		1609.91	6405.08
1609.8	5281.46		1609.8	28775.9		1608.9	5775.24
1608.79	6129.03		1608.79	33352.7		1607.89	4865.53
1607.79	7345.26		1607.79	38490.6		1606.89	3972.34
1606.78	8482.91		1606.78	44924.4		1605.88	3580.31
1605.77	9628.17		1605.77	51474.1		1604.88	3269.21
1604.77	11192.9		1604.77	58387.2		1603.87	3014.74
1603.76	12469		1603.76	64202.1		1602.86	2685.04
1602.75	13268.3		1602.75	69212.8		1601.85	2602.98
1601.75	13951.7		1601.75	72295.3		1600.85	2402.6
1600.74	14083.3		1600.74	73133.2		1599.84	2248.02
1599.73	14104.7		1599.73	72720.4		1598.83	2158.03
1598.72	13620.5		1598.72	69578.8		1597.82	2049.26
1597.71	12859.8		1597.71	65247.6		1596.81	1967.41
1596.71	11809		1596.71	59174		1595.81	1783.48
1595.7	10328.8		1595.7	53406.5		1594.8	1674.85
1594.69	9069.42		1594.69	46932.1		1593.79	1542.09
1593.68	7807.89		1593.68	40925		1592.78	1275.11
1592.67	6611.33		1592.67	35940.7		1591.77	1172.02
1591.66	5546.81		1591.66	30362.4		1590.76	1015.28
1590.65	4726.98		1590.65	25946		1589.75	955.222
1589.64	4049.72		1589.64	22411.7		1588.74	734.193
1588.63	3340.55		1588.63	19705.2		1587.73	617.879
1587.62	2827.49		1587.62	16916.6		1586.72	565.982
1586.61	2529.2		1586.61	15322.7		1585.71	500.697
1585.6	2287.35		1585.6	13796.5		1584.7	456.888
1584.59	2061.68		1584.59	12445.2		1583.69	338.041
1583.58	1836.11		1583.58	11574.2		1582.68	388.08
1582.57	1685.66		1582.57	10869.7		1581.67	355.037
1581.55	1596.9		1581.55	10036.9		1580.65	340.758
1580.54	1379.59		1580.54	9450.86		1579.64	337.198
1579.53	1277.53		1579.53	8725.8		1578.63	301.506
1578.52	1199.62		1578.52	8169.74		1577.62	303.309
1577.51	998.589		1577.51	8018.16		1576.6	272.991
1576.5	1062.63		1576.5	7149.3		1575.59	256.065
1575.48	939.309		1575.48	7169.26		1574.58	223.093
1574.47	816.043		1574.47	6828		1573.57	208.859
1573.46	866.702		1573.46	6559.12		1572.55	183.932
1572.44	740.826		1572.44	6480.22		1571.54	204.473
1571.43	756.719		1571.43	6123.27		1570.53	120.741
1570.42	737.852		1570.42	5983.01		1569.51	165.341
1569.4	700.282		1569.4	5936.36		1568.5	124.409
1568.39	705.484		1568.39	5708.01		1567.48	107.538
1567.37	702.669		1567.37	5701.5		1566.47	160.127
1566.36	681.156		1566.36	5483.98		1565.45	132.572
1565.34	603.569		1565.34	5514.91		1564.44	97.0184
1564.33	587.425		1564.33	5607.24		1563.42	120.21
1563.31	595.315		1563.31	5437.92		1562.41	98.0183
1562.3	539.144		1562.3	5324.71		1561.39	131.874
1561.28	640.437		1561.28	5118.16		1560.38	101.684
1560.27	557.6		1560.27	5159.8		1559.36	63.5031
1559.25	570.824		1559.25	5174.76		1558.35	12.0036
1558.24	512.037		1558.24	5019.03		1557.33	88.5102
1557.22	527.93		1557.22	5145.99		1556.31	47.689
1556.2	514.494		1556.2	5083.63		1555.3	52.1941
1555.19	495.733		1555.19	5042.62		1554.28	59.3621
1554.17	527.608		1554.17	5044.25		1553.26	34.5558
1553.15	511.516		1553.15	5021.91		1552.24	100.324
1552.13	503.421		1552.13	4932.99		1551.23	104.814
1551.12	463.373		1551.12	4705.63		1550.21	80.0132
1550.1	465.941		1550.1	4723.31		1549.19	73.8561
1549.08	505.776		1549.08	4565.29		1548.17	35.7642
1548.06	444.46		1548.06	4793.24		1547.15	98.8033
1547.04	415.099		1547.04	4616.65		1546.14	82.0042
1546.03	430.977		1546.03	4660.93		1545.12	4.03432
1545.01	462.807		1545.01	4638.71		1544.1	40.4478
1543.99	430.801		1543.99	4632.44		1543.08	55.5755
1542.97	396.15		1542.97	4503.88		1542.06	6.89906
1541.95	430.626		1541.95	4529.54		1541.04	40.6312
1540.93	409.277		1540.93	4454.21		1540.02	15.8919
1539.91	401.222		1539.91	4556.93		1539	-38.0607
1538.89	411.767		1538.89	4375.35		1537.98	24.876
1537.87	371.842		1537.87	4467.42		1536.96	-21.09
1536.85	398.321		1536.85	4418.71		1535.94	28.5426
1535.83	416.825		1535.83	4508.08		1534.92	33.0291
1534.81	360.998		1534.81	4523.09		1533.9	-10.2572
1533.79	390.116		1533.79	4323.13		1532.87	12.8083
1532.76	366.157		1532.76	4399.19		1531.85	-9.2336
1531.74	381.999		1531.74	4355.85		1530.83	-15.3529
1530.72	381.921		1530.72	4349.66		1529.81	-0.25633
1529.7	387.147		1529.7	4277.17		1528.79	46.6493
1528.68	334.045		1528.68	4379.7		1527.76	-57.553
1527.65	421.447		1527.65	4309.89		1526.74	-15.9558
1526.63	333.908		1526.63	4256.01		1525.72	-3.52165
1525.61	355.037		1525.61	4300.18		1524.7	6.25914
1524.58	360.262		1524.58	4233.08		1523.67	37.2233
1523.56	360.189		1523.56	4258.7		1522.65	-21.856
1522.54	317.749		1522.54	4308.14		1521.63	-17.3729
1521.51	357.394		1521.51	4209.31		1520.6	-31.4205
1520.49	354.675		1520.49	4335.5		1519.58	57.7459
1519.47	359.895		1519.47	4334.61		1518.55	6.64753
1518.44	343.947		1518.44	4198.8		1517.53	3.18488
1517.42	343.877		1517.42	4261.42		1516.5	18.2368
1516.39	346.451		1516.39	4231.46		1515.48	6.84009
1515.37	341.092		1515.37	4328.43		1514.45	27.1719
1514.34	348.953		1514.34	4237.67		1513.43	-50.2995
1513.32	319.808		1513.32	4257.95		1512.4	-24.679
1512.29	325.028		1512.29	4278.22		1511.38	16.7832
1511.27	332.888		1511.27	4359.24		1510.35	87.2843
1510.24	314.33		1510.24	4376.84		1509.33	38.9147
1509.21	335.393		1509.21	4294.08		1508.3	27.53
1508.19	351.166		1508.19	4335.45		1507.27	5.58997
1507.16	340.535		1507.16	4318.73		1506.25	15.3316
1506.13	366.858		1506.13	4148.93		1505.22	30.3464
1505.11	358.867		1505.11	4414.59		1504.19	37.4409
1504.08	342.965		1504.08	4178.89		1503.17	62.9961
1503.05	316.518		1503.05	4230.79		1502.14	6.7879
[truncated: 1,198 more rows]

## Sheet: Fig.2_h_XRD Raw Data
4h			8h			16h			24h			48h
2 theta	Intensity		2 theta	Intensity		2 theta	Intensity		2 theta	Intensity		2 theta	Intensity
0.798	94159		0.797	80884		0.796	4721		0.795	21204		0.796	11284
0.808	92728		0.807	78841		0.806	4715		0.8	20978		0.806	11308
0.818	90345		0.817	75831		0.816	4715		0.805	20878		0.816	11296
0.828	87594		0.827	72577		0.826	4726		0.81	20781		0.826	11288
0.838	84889		0.837	69529		0.836	4743		0.815	20636		0.836	11320
0.848	82327		0.847	66785		0.846	4764		0.82	20421		0.846	11346
0.858	79921		0.857	64225		0.856	4772		0.825	20257		0.856	11330
0.868	77520		0.867	61776		0.866	4769		0.83	20120		0.866	11325
0.878	74964		0.877	59406		0.876	4763		0.835	20027		0.876	11332
0.888	72328		0.887	56987		0.886	4760		0.84	19900		0.886	11345
0.898	69768		0.897	54647		0.896	4757		0.845	19852		0.896	11360
0.908	67492		0.907	52693		0.906	4762		0.85	19802		0.906	11362
0.918	65497		0.917	50950		0.916	4770		0.855	19672		0.916	11362
0.928	63815		0.927	49260		0.926	4767		0.86	19623		0.926	11366
0.938	62536		0.937	47746		0.936	4762		0.865	19497		0.936	11363
0.948	61384		0.947	46479		0.946	4769		0.87	19404		0.946	11360
0.958	59828		0.957	45122		0.956	4769		0.875	19301		0.956	11345
0.968	57841		0.967	43508		0.966	4761		0.88	19278		0.966	11340
0.978	55899		0.977	41923		0.976	4759		0.885	19214		0.976	11362
0.988	54225		0.987	40493		0.986	4762		0.89	19112		0.986	11375
0.998	52787		0.997	39208		0.996	4760		0.895	18931		0.996	11365
1.008	51517		1.007	38039		1.006	4759		0.9	18806		1.006	11355
1.018	50299		1.017	37042		1.016	4763		0.905	18766		1.016	11352
1.028	48728		1.027	36092		1.026	4766		0.91	18694		1.026	11362
1.038	46387		1.037	34856		1.036	4770		0.915	18726		1.036	11368
1.048	43529		1.047	33289		1.046	4777		0.92	18743		1.046	11373
1.058	40804		1.057	31810		1.056	4785		0.925	18667		1.056	11376
1.068	38801		1.067	30584		1.066	4786		0.93	18447		1.066	11379
1.078	37346		1.077	29526		1.076	4780		0.935	18296		1.076	11388
1.088	36121		1.087	28599		1.086	4776		0.94	18215		1.086	11391
1.098	35087		1.097	27785		1.096	4779		0.945	18246		1.096	11392
1.108	34236		1.107	27030		1.106	4781		0.95	18262		1.106	11392
1.118	33436		1.117	26322		1.116	4784		0.955	18172		1.116	11396
1.128	32613		1.127	25699		1.126	4788		0.96	17975		1.126	11416
1.138	31927		1.137	25115		1.136	4795		0.965	17830		1.136	11437
1.148	31362		1.147	24472		1.146	4804		0.97	17851		1.146	11448
1.158	30797		1.157	23841		1.156	4804		0.975	17807		1.156	11442
1.168	30136		1.167	23279		1.166	4798		0.98	17715		1.166	11425
1.178	29437		1.177	22719		1.176	4800		0.985	17491		1.176	11419
1.188	28840		1.187	22193		1.186	4807		0.99	17390		1.186	11424
1.198	28315		1.197	21768		1.196	4812		0.995	17383		1.196	11437
1.208	27717		1.207	21298		1.206	4812		1	17309		1.206	11448
1.218	27018		1.217	20745		1.216	4809		1.005	17145		1.216	11444
1.228	26355		1.227	20228		1.226	4809		1.01	16993		1.226	11443
1.238	25893		1.237	19808		1.236	4816		1.015	16859		1.236	11456
1.248	25609		1.247	19476		1.246	4823		1.02	16725		1.246	11461
1.258	25280		1.257	19136		1.256	4818		1.025	16640		1.256	11460
1.268	24945		1.267	18789		1.266	4813		1.03	16606		1.266	11476
1.278	24547		1.277	18476		1.276	4815		1.035	16766		1.276	11490
1.288	23820		1.287	18089		1.286	4815		1.04	16864		1.286	11494
1.298	22763		1.297	17569		1.296	4818		1.045	16825		1.296	11511
1.308	21747		1.307	17041		1.306	4820		1.05	16803		1.306	11533
1.318	20992		1.317	16583		1.316	4819		1.055	16832		1.316	11542
1.328	20345		1.327	16183		1.326	4817		1.06	16801		1.326	11540
1.338	19794		1.337	15815		1.336	4819		1.065	16750		1.336	11544
1.348	19419		1.347	15515		1.346	4818		1.07	16593		1.346	11552
1.358	19258		1.357	15345		1.356	4817		1.075	16499		1.356	11560
1.368	19093		1.367	15216		1.366	4822		1.08	16528		1.366	11578
1.378	18857		1.377	15027		1.376	4832		1.085	16489		1.376	11602
1.388	18653		1.387	14784		1.386	4835		1.09	16357		1.386	11621
1.398	18427		1.397	14530		1.396	4830		1.095	16251		1.396	11626
1.408	18157		1.407	14315		1.406	4826		1.1	16180		1.406	11623
1.418	17836		1.417	14116		1.416	4830		1.105	16118		1.416	11631
1.428	17537		1.427	13893		1.426	4835		1.11	16046		1.426	11659
1.438	17268		1.437	13685		1.436	4835		1.115	15902		1.436	11693
1.448	17023		1.447	13509		1.446	4838		1.12	15855		1.446	11721
1.458	16777		1.457	13327		1.456	4843		1.125	15811		1.456	11739
1.468	16453		1.467	13130		1.466	4849		1.13	15687		1.466	11759
1.478	16055		1.477	12892		1.476	4855		1.135	15634		1.476	11787
1.488	15677		1.487	12621		1.486	4857		1.14	15560		1.486	11821
1.498	15247		1.497	12374		1.496	4856		1.145	15393		1.496	11854
1.508	14740		1.507	12118		1.506	4855		1.15	15338		1.506	11882
1.518	14328		1.517	11855		1.516	4851		1.155	15295		1.516	11913
1.528	14022		1.527	11646		1.526	4846		1.16	15129		1.526	11948
1.538	13612		1.537	11460		1.536	4845		1.165	15088		1.536	11989
1.548	13114		1.547	11228		1.546	4845		1.17	15064		1.546	12035
1.558	12695		1.557	10978		1.556	4847		1.175	14943		1.556	12075
1.568	12415		1.567	10788		1.566	4850		1.18	14856		1.566	12111
1.578	12161		1.577	10648		1.576	4851		1.185	14783		1.576	12154
1.588	11904		1.587	10501		1.586	4847		1.19	14710		1.586	12190
1.598	11700		1.597	10342		1.596	4838		1.195	14668		1.596	12221
1.608	11486		1.607	10206		1.606	4833		1.2	14591		1.606	12259
1.618	11240		1.617	10083		1.616	4829		1.205	14556		1.616	12287
1.628	11020		1.627	9943		1.626	4819		1.21	14534		1.626	12300
1.638	10830		1.637	9794		1.636	4810		1.215	14409		1.636	12315
1.648	10609		1.647	9647		1.646	4809		1.22	14341		1.646	12334
1.658	10388		1.657	9511		1.656	4811		1.225	14277		1.656	12346
1.668	10220		1.667	9386		1.666	4810		1.23	14188		1.666	12347
1.678	10075		1.677	9276		1.676	4805		1.235	14159		1.676	12350
1.688	9954		1.687	9193		1.686	4799		1.24	14146		1.686	12363
1.698	9886		1.697	9121		1.696	4793		1.245	14066		1.696	12376
1.708	9816		1.707	9033		1.706	4785		1.25	14009		1.706	12390
1.718	9688		1.717	8931		1.716	4778		1.255	13948		1.716	12403
1.728	9564		1.727	8844		1.726	4772		1.26	13856		1.726	12404
1.738	9475		1.737	8768		1.736	4766		1.265	13788		1.736	12404
1.748	9352		1.747	8696		1.746	4757		1.27	13761		1.746	12419
1.758	9187		1.757	8617		1.756	4749		1.275	13787		1.756	12428
1.768	9064		1.767	8521		1.766	4744		1.28	13763		1.766	12424
1.778	8938		1.777	8419		1.776	4740		1.285	13685		1.776	12423
1.788	8735		1.787	8319		1.786	4741		1.29	13691		1.786	12437
1.798	8564		1.797	8243		1.796	4748		1.295	13751		1.796	12465
1.808	8459		1.807	8190		1.806	4753		1.3	13739		1.806	12489
1.818	8329		1.817	8128		1.816	4752		1.305	13754		1.816	12504
1.828	8188		1.827	8056		1.826	4749		1.31	13748		1.826	12511
1.838	8115		1.837	8002		1.836	4751		1.315	13699		1.836	12518
1.848	8063		1.847	7962		1.846	4759		1.32	13687		1.846	12528
1.858	7974		1.857	7911		1.856	4768		1.325	13673		1.856	12541
1.868	7902		1.867	7851		1.866	4780		1.33	13625		1.866	12547
1.878	7842		1.877	7790		1.876	4798		1.335	13594		1.876	12548
1.888	7752		1.887	7727		1.886	4814		1.34	13575		1.886	12550
1.898	7665		1.897	7675		1.896	4835		1.345	13537		1.896	12555
1.908	7625		1.907	7641		1.906	4864		1.35	13521		1.906	12563
1.918	7600		1.917	7609		1.916	4895		1.355	13490		1.916	12577
1.928	7548		1.927	7568		1.926	4924		1.36	13475		1.926	12592
1.938	7507		1.937	7532		1.936	4953		1.365	13435		1.936	12602
1.948	7466		1.947	7503		1.946	4986		1.37	13370		1.946	12616
1.958	7389		1.957	7455		1.956	5018		1.375	13362		1.956	12644
1.968	7311		1.967	7395		1.966	5045		1.38	13341		1.966	12677
1.978	7254		1.977	7356		1.976	5071		1.385	13269		1.976	12699
1.988	7163		1.987	7310		1.986	5101		1.39	13231		1.986	12716
1.998	7041		1.997	7244		1.996	5129		1.395	13229		1.996	12732
2.008	6953		2.007	7188		2.006	5156		1.4	13201		2.006	12748
2.018	6894		2.017	7145		2.016	5184		1.405	13193		2.016	12774
2.028	6816		2.027	7099		2.026	5217		1.41	13179		2.026	12806
2.038	6715		2.037	7052		2.036	5260		1.415	13146		2.036	12844
2.048	6620		2.047	7010		2.046	5316		1.42	13099		2.046	12901
2.058	6514		2.057	6973		2.056	5370		1.425	13045		2.056	12962
2.068	6393		2.067	6928		2.066	5418		1.43	13025		2.066	13013
2.078	6304		2.077	6886		2.076	5463		1.435	13016		2.076	13060
2.088	6244		2.087	6855		2.086	5511		1.44	12965		2.086	13109
2.098	6160		2.097	6813		2.096	5561		1.445	12930		2.096	13156
2.108	6072		2.107	6767		2.106	5605		1.45	12951		2.106	13195
2.118	6004		2.117	6730		2.116	5647		1.455	12927		2.116	13232
2.128	5937		2.127	6697		2.126	5695		1.46	12891		2.126	13272
2.138	5888		2.137	6668		2.136	5742		1.465	12882		2.136	13312
2.148	5854		2.147	6644		2.146	5789		1.47	12841		2.146	13352
2.158	5820		2.157	6618		2.156	5843		1.475	12779		2.156	13401
2.168	5773		2.167	6594		2.166	5903		1.48	12773		2.166	13451
2.178	5728		2.177	6579		2.176	5952		1.485	12793		2.176	13488
2.188	5706		2.187	6570		2.186	5991		1.49	12770		2.186	13537
2.198	5677		2.197	6556		2.196	6040		1.495	12718		2.196	13606
2.208	5641		2.207	6539		2.206	6097		1.5	12679		2.206	13664
2.218	5612		2.217	6524		2.216	6148		1.505	12666		2.216	13707
2.228	5572		2.227	6506		2.226	6199		1.51	12643		2.226	13746
2.238	5526		2.237	6485		2.236	6258		1.515	12614		2.236	13784
2.248	5516		2.247	6479		2.246	6312		1.52	12596		2.246	13837
2.258	5524		2.257	6481		2.256	6356		1.525	12587		2.256	13901
2.268	5500		2.267	6467		2.266	6410		1.53	12581		2.266	13965
2.278	5461		2.277	6446		2.276	6476		1.535	12595		2.276	14029
2.288	5434		2.287	6444		2.286	6552		1.54	12608		2.286	14111
2.298	5400		2.297	6450		2.296	6636		1.545	12602		2.296	14219
2.308	5347		2.307	6446		2.306	6720		1.55	12583		2.306	14334
2.318	5310		2.317	6442		2.316	6797		1.555	12572		2.316	14440
2.328	5301		2.327	6449		2.326	6863		1.56	12601		2.326	14543
2.338	5280		2.337	6449		2.336	6930		1.565	12606		2.336	14639
2.348	5261		2.347	6444		2.346	6996		1.57	12569		2.346	14722
2.358	5269		2.357	6449		2.356	7055		1.575	12562		2.356	14791
2.368	5276		2.367	6450		2.366	7112		1.58	12545		2.366	14848
2.378	5261		2.377	6439		2.376	7174		1.585	12510		2.376	14901
2.388	5241		2.387	6437		2.386	7240		1.59	12515		2.386	14948
2.398	5235		2.397	6449		2.396	7306		1.595	12514		2.396	14997
2.408	5226		2.407	6453		2.406	7373		1.6	12506		2.406	15041
2.418	5225		2.417	6457		2.416	7434		1.605	12514		2.416	15084
2.428	5236		2.427	6464		2.426	7495		1.61	12510		2.426	15137
2.438	5236		2.437	6469		2.436	7564		1.615	12499		2.436	15196
2.448	5220		2.447	6476		2.446	7638		1.62	12478		2.446	15243
2.458	5214		2.457	6484		2.456	7705		1.625	12447		2.456	15284
2.468	5216		2.467	6494		2.466	7759		1.63	12449		2.466	15332
2.478	5208		2.477	6499		2.476	7819		1.635	12473		2.476	15386
2.488	5197		2.487	6500		2.486	7882		1.64	12470		2.486	15437
2.498	5200		2.497	6511		2.496	7939		1.645	12458		2.496	15487
2.508	5195		2.507	6522		2.506	8001		1.65	12436		2.506	15545
2.518	5174		2.517	6521		2.516	8074		1.655	12408		2.516	15602
2.528	5165		2.527	6526		2.526	8140		1.66	12400		2.526	15662
2.538	5159		2.537	6541		2.536	8203		1.665	12395		2.536	15734
2.548	5129		2.547	6556		2.546	8285		1.67	12377		2.546	15824
2.558	5091		2.557	6569		2.556	8369		1.675	12382		2.556	15902
2.568	5073		2.567	6585		2.566	8440		1.68	12397		2.566	15967
2.578	5068		2.577	6598		2.576	8507		1.685	12398		2.576	16042
2.588	5061		2.587	6608		2.586	8574		1.69	12395		2.586	16122
2.598	5055		2.597	6623		2.596	8634		1.695	12384		2.596	16194
2.608	5047		2.607	6642		2.606	8691		1.7	12388		2.606	16260
2.618	5022		2.617	6656		2.616	8751		1.705	12392		2.616	16335
2.628	4996		2.627	6666		2.626	8814		1.71	12380		2.626	16409
2.638	4982		2.637	6680		2.636	8869		1.715	12369		2.636	16482
2.648	4968		2.647	6697		2.646	8922		1.72	12360		2.646	16566
2.658	4948		2.657	6714		2.656	8988		1.725	12353		2.656	16660
2.668	4933		2.667	6737		2.666	9045		1.73	12352		2.666	16757
2.678	4925		2.677	6789		2.676	9091		1.735	12337		2.676	16862
2.688	4927		2.687	6900		2.686	9157		1.74	12320		2.686	17004
2.698	4959		2.697	7076		2.696	9248		1.745	12333		2.696	17248
2.708	5013		2.707	7207		2.706	9360		1.75	12332		2.706	18202
2.718	5056		2.717	7153		2.716	9559		1.755	12313		2.716	22666
2.728	5057		2.727	6992		2.726	9897		1.76	12306		2.726	34147
2.738	5018		2.737	6880		2.736	10247		1.765	12322		2.736	43961
2.748	4966		2.747	6834		2.746	10365		1.77	12328		2.746	39003
2.758	4917		2.757	6815		2.756	10205		1.775	12329		2.756	28564
2.768	4879		2.767	6804		2.766	9961		1.78	12307		2.766	22301
2.778	4854		2.777	6804		2.776	9792		1.785	12288		2.776	19347
2.788	4829		2.787	6815		2.786	9738		1.79	12312		2.786	18131
2.798	4806		2.797	6832		2.796	9762		1.795	12340		2.796	17798
2.808	4801		2.807	6855		2.806	9804		1.8	12355		2.806	17739
2.818	4796		2.817	6872		2.816	9842		1.805	12363		2.816	17737
2.828	4778		2.827	6877		2.826	9891		1.81	12366		2.826	17767
2.838	4766		2.837	6884		2.836	9940		1.815	12384		2.836	17810
2.848	4762		2.847	6898		2.846	9973		1.82	12393		2.846	17853
2.858	4748		2.857	6913		2.856	10011		1.825	12380		2.856	17900
2.868	4723		2.867	6924		2.866	10059		1.83	12390		2.866	17945
2.878	4700		2.877	6927		2.876	10097		1.835	12396		2.876	17984
2.888	4681		2.887	6926		2.886	10126		1.84	12383		2.886	18014
2.898	4659		2.897	6926		2.896	10166		1.845	12388		2.896	18047
2.908	4640		2.907	6929		2.906	10210		1.85	12398		2.906	18096
2.918	4612		2.917	6927		2.916	10245		1.855	12409		2.916	18152
2.928	4551		2.927	6915		2.926	10280		1.86	12420		2.926	18203
2.938	4486		2.937	6898		2.936	10315		1.865	12407		2.936	18244
2.948	4440		2.947	6884		2.946	10341		1.87	12399		2.946	18279
2.958	4398		2.957	6875		2.956	10367		1.875	12407		2.956	18316
2.968	4349		2.967	6865		2.966	10406		1.88	12407		2.966	18361
2.978	4313		2.977	6859		2.976	10447		1.885	12411		2.976	18409
2.988	4289		2.987	6859		2.986	10477		1.89	12410		2.986	18450
2.998	4258		2.997	6856		2.996	10510		1.895	12407		2.996	18492
3.008	4222		3.007	6846		3.006	10545		1.9	12426		3.006	18527
3.018	4194		3.017	6837		3.016	10571		1.905	12423		3.016	18555
3.028	4168		3.027	6836		3.026	10598		1.91	12405		3.026	18594
3.038	4131		3.037	6839		3.036	10638		1.915	12421		3.036	18641
3.048	4099		3.047	6843		3.046	10686		1.92	12436		3.046	18695
3.058	4078		3.057	6850		3.056	10724		1.925	12434		3.056	18745
3.068	4049		3.067	6853		3.066	10758		1.93	12427		3.066	18782
3.078	4017		3.077	6846		3.076	10792		1.935	12425		3.076	18814
3.088	3989		3.087	6842		3.086	10815		1.94	12445		3.086	18846
3.098	3957		3.097	6843		3.096	10838		1.945	12460		3.096	18875
3.108	3920		3.107	6838		3.106	10870		1.95	12447		3.106	18902
3.118	3887		3.117	6828		3.116	10898		1.955	12448		3.116	18923
3.128	3859		3.127	6819		3.126	10919		1.96	12450		3.126	18943
3.138	3832		3.137	6813		3.136	10949		1.965	12453		3.136	18966
3.148	3805		3.147	6809		3.146	10984		1.97	12482		3.146	18994
3.158	3780		3.157	6805		3.156	11009		1.975	12489		3.156	19029
3.168	3755		3.167	6806		3.166	11034		1.98	12474		3.166	19065
3.178	3729		3.177	6808		3.176	11066		1.985	12475		3.176	19096
3.188	3708		3.187	6807		3.186	11090		1.99	12481		3.186	19126
3.198	3690		3.197	6804		3.196	11109		1.995	12472		3.196	19154
3.208	3669		3.207	6799		3.206	11134		2	12464		3.206	19178
3.218	3647		3.217	6797		3.216	11157		2.005	12481		3.216	19200
3.228	3628		3.227	6795		3.226	11170		2.01	12500		3.226	19218
3.238	3607		3.237	6789		3.236	11189		2.015	12485		3.236	19226
3.248	3581		3.247	6780		3.246	11216		2.02	12471		3.246	19232
3.258	3558		3.257	6773		3.256	11235		2.025	12488		3.256	19253
3.268	3535		3.267	6767		3.266	11248		2.03	12482		3.266	19281
3.278	3507		3.277	6765		3.276	11266		2.035	12490		3.276	19302
3.288	3479		3.287	6765		3.286	11289		2.04	12540		3.286	19323
3.298	3456		3.297	6763		3.296	11315		2.045	12560		3.296	19350
3.308	3432		3.307	6760		3.306	11334		2.05	12562		3.306	19375
3.318	3402		3.317	6755		3.316	11347		2.055	12587		3.316	19392
3.328	3373		3.327	6751		3.326	11359		2.06	12597		3.326	19410
3.338	3346		3.337	6744		3.336	11376		2.065	12598		3.336	19425
3.348	3316		3.347	6732		3.346	11395		2.07	12613		3.346	19432
3.358	3288		3.357	6719		3.356	11408		2.075	12622		3.356	19434
3.368	3265		3.367	6710		3.366	11412		2.08	12638		3.366	19442
3.378	3241		3.377	6702		3.376	11415		2.085	12652		3.376	19456
3.388	3215		3.387	6696		3.386	11422		2.09	12656		3.386	19472
3.398	3192		3.397	6688		3.396	11434		2.095	12680		3.396	19495
3.408	3169		3.407	6681		3.406	11446		2.1	12688		3.406	19516
3.418	3146		3.417	6673		3.416	11457		2.105	12676		3.416	19526
3.428	3126		3.427	6664		3.426	11472		2.11	12689		3.426	19538
3.438	3111		3.437	6659		3.436	11490		2.115	12699		3.436	19556
3.448	3094		3.447	6652		3.446	11507		2.12	12678		3.446	19578
3.458	3071		3.457	6642		3.456	11520		2.125	12675		3.456	19604
3.468	3049		3.467	6630		3.466	11526		2.13	12687		3.466	19624
3.478	3030		3.477	6617		3.476	11523		2.135	12689		3.476	19628
3.488	3007		3.487	6604		3.486	11520		2.14	12700		3.486	19625
3.498	2979		3.497	6591		3.496	11521		2.145	12711		3.496	19626
3.508	2950		3.507	6578		3.506	11522		2.15	12718		3.506	19633
3.518	2922		3.517	6567		3.516	11525		2.155	12725		3.516	19640
3.528	2895		3.527	6557		3.526	11531		2.16	12736		3.526	19653
3.538	2872		3.537	6547		3.536	11536		2.165	12751		3.536	19673
3.548	2852		3.547	6538		3.546	11546		2.17	12749		3.546	19692
3.558	2828		3.557	6527		3.556	11557		2.175	12752		3.556	19704
3.568	2803		3.567	6515		3.566	11562		2.18	12775		3.566	19713
3.578	2782		3.577	6507		3.576	11559		2.185	12790		3.576	19723
3.588	2758		3.587	6497		3.586	11558		2.19	12792		3.586	19730
3.598	2730		3.597	6482		3.596	11561		2.195	12811		3.596	19734
3.608	2706		3.607	6466		3.606	11561		2.2	12831		3.606	19742
3.618	2686		3.617	6452		3.616	11558		2.205	12845		3.616	19750
3.628	2661		3.627	6439		3.626	11553		2.21	12857		3.626	19756
3.638	2635		3.637	6424		3.636	11550		2.215	12861		3.636	19759
3.648	2614		3.647	6411		3.646	11552		2.22	12866		3.646	19762
3.658	2595		3.657	6400		3.656	11558		2.225	12880		3.656	19774
3.668	2574		3.667	6385		3.666	11561		2.23	12888		3.666	19788
3.678	2554		3.677	6372		3.676	11562		2.235	12881		3.676	19791
3.688	2537		3.687	6361		3.686	11563		2.24	12893		3.686	19790
3.698	2516		3.697	6350		3.696	11557		2.245	12904		3.696	19796
3.708	2493		3.707	6339		3.706	11545		2.25	12915		3.706	19797
3.718	2470		3.717	6328		3.716	11533		2.255	12931		3.716	19786
3.728	2446		3.727	6312		3.726	11525		2.26	12940		3.726	19780
3.738	2422		3.737	6292		3.736	11519		2.265	12958		3.736	19780
3.748	2400		3.747	6274		3.746	11514		2.27	12972		3.746	19774
3.758	2378		3.757	6254		3.756	11507		2.275	12965		3.756	19764
3.768	2354		3.767	6232		3.766	11503		2.28	12970		3.766	19763
3.778	2336		3.777	6218		3.776	11502		2.285	13001		3.776	19771
3.788	2322		3.787	6212		3.786	11502		2.29	13024		3.786	19781
3.798	2305		3.797	6208		3.796	11508		2.295	13042		3.796	19784
3.808	2285		3.807	6198		3.806	11520		2.3	13063		3.806	19782
3.818	2265		3.817	6188		3.816	11534		2.305	13073		3.816	19779
3.828	2245		3.827	6179		3.826	11546		2.31	13086		3.826	19777
3.838	2225		3.837	6165		3.836	11544		2.315	13105		3.836	19772
3.848	2207		3.847	6151		3.846	11523		2.32	13119		3.846	19765
3.858	2190		3.857	6138		3.856	11494		2.325	13145		3.856	19760
3.868	2168		3.867	6124		3.866	11473		2.33	13167		3.866	19754
3.878	2146		3.877	6107		3.876	11465		2.335	13183		3.876	19745
3.888	2124		3.887	6094		3.886	11461		2.34	13198		3.886	19739
3.898	2104		3.897	6085		3.896	11456		2.345	13206		3.896	19735
3.908	2084		3.907	6074		3.906	11447		2.35	13211		3.906	19731
3.918	2066		3.917	6060		3.916	11429		2.355	13225		3.916	19726
3.928	2052		3.927	6051		3.926	11409		2.36	13242		3.926	19724
3.938	2035		3.937	6043		3.936	11392		2.365	13251		3.936	19727
3.948	2018		3.947	6031		3.946	11374		2.37	13266		3.946	19726
3.958	1999		3.957	6015		3.956	11357		2.375	13281		3.956	19722
3.968	1974		3.967	5998		3.966	11339		2.38	13289		3.966	19717
3.978	1950		3.977	5985		3.976	11324		2.385	13294		3.976	19713
3.988	1936		3.987	5975		3.986	11315		2.39	13302		3.986	19721
3.998	1927		3.997	5965		3.996	11310		2.395	13306		3.996	19732
4.008	1913		4.007	5954		4.006	11307		2.4	13310		4.006	19729
4.018	1899		4.017	5941		4.016	11303		2.405	13330		4.016	19721
4.028	1888		4.027	5928		4.026	11298		2.41	13346		4.026	19717
4.038	1872		4.037	5920		4.036	11295		2.415	13357		4.036	19718
4.048	1852		4.047	5915		4.046	11296		2.42	13380		4.046	19725
4.058	1833		4.057	5907		4.056	11289		2.425	13393		4.056	19729
4.068	1816		4.067	5897		4.066	11275		2.43	13399		4.066	19727
4.078	1794		4.077	5887		4.076	11268		2.435	13422		4.076	19727
4.088	1776		4.087	5878		4.086	11268		2.44	13438		4.086	19725
4.098	1764		4.097	5869		4.096	11270		2.445	13446		4.096	19725
4.108	1748		4.107	5860		4.106	11275		2.45	13460		4.106	19729
4.118	1730		4.117	5848		4.116	11279		2.455	13470		4.116	19730
4.128	1714		4.127	5833		4.126	11274		2.46	13481		4.126	19730
4.138	1701		4.137	5821		4.136	11263		2.465	13487		4.136	19737
4.148	1688		4.147	5815		4.146	11248		2.47	13491		4.146	19743
4.158	1677		4.157	5810		4.156	11225		2.475	13506		4.156	19745
4.168	1671		4.167	5803		4.166	11202		2.48	13525		4.166	19760
4.178	1665		4.177	5795		4.176	11191		2.485	13539		4.176	19789
4.188	1655		4.187	5788		4.186	11185		2.49	13556		4.186	19820
4.198	1638		4.197	5789		4.196	11181		2.495	13569		4.196	19845
4.208	1620		4.207	5787		4.206	11176		2.5	13588		4.206	19849
4.218	1602		4.217	5777		4.216	11172		2.505	13605		4.216	19830
4.228	1588		4.227	5764		4.226	11170		2.51	13606		4.226	19804
4.238	1577		4.237	5753		4.236	11164		2.515	13616		4.236	19788
4.248	1565		4.247	5744		4.246	11153		2.52	13633		4.246	19780
4.258	1552		4.257	5739		4.256	11141		2.525	13643		4.256	19772
4.268	1540		4.267	5734		4.266	11130		2.53	13663		4.266	19766
4.278	1530		4.277	5730		4.276	11123		2.535	13681		4.276	19762
4.288	1518		4.287	5732		4.286	11119		2.54	13698		4.286	19767
4.298	1504		4.297	5734		4.296	11114		2.545	13729		4.296	19780
4.308	1492		4.307	5728		4.306	11106		2.55	13749		4.306	19789
4.318	1484		4.317	5721		4.316	11099		2.555	13759		4.316	19796
4.328	1476		4.327	5718		4.326	11094		2.56	13773		4.326	19809
4.338	1465		4.337	5716		4.336	11091		2.565	13789		4.336	19825
4.348	1453		4.347	5716		4.346	11085		2.57	13809		4.346	19831
4.358	1440		4.357	5715		4.356	11076		2.575	13830		4.356	19826
4.368	1427		4.367	5716		4.366	11067		2.58	13850		4.366	19825
4.378	1417		4.377	5724		4.376	11062		2.585	13877		4.376	19830
4.388	1411		4.387	5742		4.386	11060		2.59	13896		4.386	19843
4.398	1409		4.397	5767		4.396	11061		2.595	13903		4.396	19862
4.408	1409		4.407	5795		4.406	11066		2.6	13914		4.406	19884
4.418	1418		4.417	5813		4.416	11072		2.605	13929		4.416	19913
4.428	1439		4.427	5803		4.426	11085		2.61	13956		4.426	19965
4.438	1465		4.437	5781		4.436	11113		2.615	13980		4.436	20103
4.448	1477		4.447	5761		4.446	11165		2.62	13996		4.446	20529
4.458	1464		4.457	5746		4.456	11253		2.625	14013		4.456	21492
4.468	1436		4.467	5733		4.466	11356		2.63	14036		4.466	22788
4.478	1406		4.477	5720		4.476	11407		2.635	14055		4.476	23614
4.488	1380		4.487	5709		4.486	11362		2.64	14074		4.486	23347
4.498	1359		4.497	5701		4.496	11259		2.645	14094		4.496	22306
4.508	1341		4.507	5699		4.506	11163		2.65	14114		4.506	21346
4.518	1325		4.517	5702		4.516	11100		2.655	14140		4.516	20708
4.528	1312		4.527	5705		4.526	11061		2.66	14168		4.526	20286
4.538	1301		4.537	5710		4.536	11035		2.665	14196		4.536	20066
4.548	1291		4.547	5714		4.546	11020		2.67	14227		4.546	19990
4.558	1280		4.557	5719		4.556	11009		2.675	14276		4.556	19974
4.568	1271		4.567	5724		4.566	11000		2.68	14334		4.566	19980
4.578	1264		4.577	5725		4.576	10992		2.685	14404		4.576	19980
4.588	1258		4.587	5723		4.586	10986		2.69	14505		4.586	19967
4.598	1253		4.597	5728		4.596	10981		2.695	14647		4.596	19952
4.608	1246		4.607	5733		4.606	10974		2.7	14833		4.606	19944
4.618	1240		4.617	5737		4.616	10969		2.705	15091		4.616	19942
4.628	1237		4.627	5746		4.626	10966		2.71	15442		4.626	19945
4.638	1234		4.637	5754		4.636	10965		2.715	15854		4.636	19957
4.648	1230		4.647	5759		4.646	10963		2.72	16276		4.646	19974
4.658	1226		4.657	5765		4.656	10961		2.725	16627		4.656	19987
4.668	1223		4.667	5771		4.666	10961		2.73	16822		4.666	19995
4.678	1223		4.677	5781		4.676	10962		2.735	16811		4.676	20003
4.688	1223		4.687	5793		4.686	10966		2.74	16621		4.686	20009
4.698	1223		4.697	5805		4.696	10969		2.745	16304		4.696	20019
4.708	1221		4.707	5816		4.706	10966		2.75	15933		4.706	20031
4.718	1217		4.717	5823		4.716	10964		2.755	15580		4.716	20038
4.728	1213		4.727	5825		4.726	10965		2.76	15288		4.726	20038
4.738	1211		4.737	5830		4.736	10968		2.765	15071		4.736	20041
4.748	1210		4.747	5840		4.746	10968		2.77	14909		4.746	20057
4.758	1208		4.757	5852		4.756	10966		2.775	14790		4.756	20076
4.768	1206		4.767	5865		4.766	10965		2.78	14710		4.766	20085
4.778	1204		4.777	5881		4.776	10965		2.785	14662		4.776	20092
4.788	1203		4.787	5899		4.786	10968		2.79	14625		4.786	20106
4.798	1203		4.797	5919		4.796	10973		2.795	14602		4.796	20124
4.808	1205		4.807	5933		4.806	10975		2.8	14585		4.806	20141
4.818	1207		4.817	5941		4.816	10973		2.805	14569		4.816	20153
4.828	1207		4.827	5952		4.826	10972		2.81	14557		4.826	20164
4.838	1208		4.837	5968		4.836	10975		2.815	14539		4.836	20183
4.848	1210		4.847	5985		4.846	10978		2.82	14526		4.846	20200
4.858	1212		4.857	6002		4.856	10981		2.825	14523		4.856	20207
4.868	1213		4.867	6016		4.866	10986		2.83	14519		4.866	20218
4.878	1214		4.877	6031		4.876	10995		2.835	14518		4.876	20240
4.888	1216		4.887	6050		4.886	11000		2.84	14528		4.886	20266
4.898	1220		4.897	6071		4.896	11005		2.845	14533		4.896	20293
4.908	1226		4.907	6088		4.906	11014		2.85	14532		4.906	20313
4.918	1231		4.917	6104		4.916	11024		2.855	14537		4.916	20333
4.928	1237		4.927	6127		4.926	11035		2.86	14534		4.926	20356
4.938	1243		4.937	6148		4.936	11048		2.865	14525		4.936	20380
4.948	1250		4.947	6164		4.946	11060		2.87	14529		4.946	20402
4.958	1256		4.957	6180		4.956	11064		2.875	14533		4.956	20425
4.968	1260		4.967	6202		4.966	11063		2.88	14527		4.966	20447
4.978	1262		4.977	6226		4.976	11067		2.885	14528		4.976	20470
4.988	1267		4.987	6250		4.986	11079		2.89	14533		4.986	20492
4.998	1274		4.997	6273		4.996	11088		2.895	14534		4.996	20509
5.008	1278		5.007	6294		5.006	11095		2.9	14534		5.006	20525
5.018	1284		5.017	6314		5.016	11104		2.905	14530		5.016	20547
5.028	1290		5.027	6336		5.026	11112		2.91	14531		5.026	20566
5.038	1296		5.037	6363		5.036	11121		2.915	14539		5.036	20587
5.048	1303		5.047	6394		5.046	11131		2.92	14541		5.046	20621
5.058	1310		5.057	6425		5.056	11141		2.925	14539		5.056	20659
5.068	1317		5.067	6455		5.066	11153		2.93	14535		5.066	20689
5.078	1324		5.077	6484		5.076	11170		2.935	14537		5.076	20714
5.088	1332		5.087	6511		5.086	11188		2.94	14549		5.086	20744
5.098	1339		5.097	6539		5.096	11201		2.945	14559		5.096	20776
5.108	1347		5.107	6566		5.106	11211		2.95	14562		5.106	20806
5.118	1355		5.117	6594		5.116	11220		2.955	14560		5.116	20838
5.128	1367		5.127	6622		5.126	11234		2.96	14554		5.126	20875
5.138	1378		5.137	6649		5.136	11250		2.965	14551		5.136	20916
5.148	1389		5.147	6674		5.146	11266		2.97	14554		5.146	20956
5.158	1400		5.157	6703		5.156	11284		2.975	14557		5.156	20992
5.168	1410		5.167	6735		5.166	11303		2.98	14557		5.166	21026
5.178	1422		5.177	6767		5.176	11319		2.985	14551		5.176	21066
5.188	1434		5.187	6798		5.186	11336		2.99	14547		5.186	21105
5.198	1448		5.197	6830		5.196	11356		2.995	14555		5.196	21140
5.208	1462		5.207	6858		5.206	11376		3	14561		5.206	21182
5.218	1471		5.217	6885		5.216	11399		3.005	14555		5.216	21238
5.228	1478		5.227	6920		5.226	11425		3.01	14550		5.226	21310
5.238	1486		5.237	6953		5.236	11453		3.015	14550		5.236	21383
5.248	1492		5.247	6979		5.246	11475		3.02	14554		5.246	21432
5.258	1495		5.257	7007		5.256	11482		3.025	14563		5.256	21456
5.268	1501		5.267	7043		5.266	11484		3.03	14563		5.266	21478
5.278	1510		5.277	7078		5.276	11490		3.035	14562		5.276	21500
5.288	1519		5.287	7112		5.286	11502		3.04	14564		5.286	21510
5.298	1529		5.297	7148		5.296	11516		3.045	14568		5.296	21524
5.308	1537		5.307	7189		5.306	11531		3.05	14574		5.306	21551
5.318	1547		5.317	7232		5.316	11545		3.055	14580		5.316	21588
5.328	1557		5.327	7272		5.326	11564		3.06	14585		5.326	21634
5.338	1568		5.337	7310		5.336	11587		3.065	14582		5.336	21681
5.348	1578		5.347	7348		5.346	11612		3.07	14575		5.346	21730
5.358	1586		5.357	7390		5.356	11641		3.075	14572		5.356	21784
5.368	1595		5.367	7438		5.366	11679		3.08	14571		5.366	21843
5.378	1610		5.377	7499		5.376	11733		3.085	14567		5.376	21904
5.388	1627		5.387	7577		5.386	11805		3.09	14568		5.386	21971
5.398	1645		5.397	7672		5.396	11866		3.095	14574		5.396	22053
5.408	1666		5.407	7764		5.406	11876		3.1	14583		5.406	22139
5.418	1693		5.417	7805		5.416	11847		3.105	14585		5.416	22232
5.428	1735		5.427	7791		5.426	11833		3.11	14584		5.426	22395
5.438	1789		5.437	7775		5.436	11857		3.115	14577		5.436	23008
5.448	1826		5.447	7778		5.446	11923		3.12	14570		5.446	25452
5.458	1828		5.457	7793		5.456	12037		3.125	14566		5.456	31477
5.468	1808		5.467	7815		5.466	12201		3.13	14563		5.466	38902
5.478	1783		5.477	7842		5.476	12367		3.135	14562		5.476	41021
5.488	1765		5.487	7872		5.486	12429		3.14	14553		5.486	36160
5.498	1754		5.497	7901		5.496	12344		3.145	14549		5.496	30058
5.508	1753		5.507	7931		5.506	12202		3.15	14556		5.506	26386
5.518	1764		5.517	7964		5.516	12097		3.155	14561		5.516	24798
5.528	1771		5.527	8004		5.526	12040		3.16	14555		5.526	24074
5.538	1762		5.537	8050		5.536	12013		3.165	14546		5.536	23517
5.548	1751		5.547	8097		5.546	12009		3.17	14544		5.546	23103
5.558	1751		5.557	8142		5.556	12016		3.175	14553		5.556	22895
5.568	1757		5.567	8186		5.566	12025		3.18	14555		5.566	22820
5.578	1763		5.577	8228		5.576	12037		3.185	14555		5.576	22811
5.588	1770		5.587	8272		5.586	12054		3.19	14559		5.586	22835
5.598	1778		5.597	8319		5.596	12072		3.195	14561		5.596	22872
5.608	1788		5.607	8365		5.606	12086		3.2	14566		5.606	22912
5.618	1798		5.617	8407		5.616	12102		3.205	14567		5.616	22956
5.628	1806		5.627	8447		5.626	12119		3.21	14561		5.626	23004
5.638	1814		5.637	8488		5.636	12140		3.215	14556		5.636	23056
5.648	1824		5.647	8538		5.646	12164		3.22	14558		5.646	23114
5.658	1834		5.657	8589		5.656	12186		3.225	14560		5.656	23171
5.668	1844		5.667	8636		5.666	12209		3.23	14560		5.666	23228
5.678	1857		5.677	8687		5.676	12237		3.235	14561		5.676	23292
5.688	1870		5.687	8742		5.686	12269		3.24	14558		5.686	23359
5.698	1880		5.697	8794		5.696	12297		3.245	14555		5.696	23423
5.708	1888		5.707	8841		5.706	12316		3.25	14552		5.706	23482
5.718	1897		5.717	8891		5.716	12332		3.255	14553		5.716	23543
5.728	1907		5.727	8943		5.726	12354		3.26	14552		5.726	23609
5.738	1919		5.737	8995		5.736	12380		3.265	14545		5.736	23676
5.748	1931		5.747	9049		5.746	12401		3.27	14542		5.746	23735
5.758	1942		5.757	9102		5.756	12423		3.275	14544		5.756	23795
5.768	1954		5.767	9163		5.766	12451		3.28	14542		5.766	23859
5.778	1970		5.777	9233		5.776	12481		3.285	14541		5.776	23930
5.788	1986		5.787	9299		5.786	12511		3.29	14546		5.786	24009
5.798	2001		5.797	9364		5.796	12546		3.295	14546		5.796	24094
5.808	2019		5.807	9429		5.806	12584		3.3	14541		5.806	24182
5.818	2038		5.817	9494		5.816	12621		3.305	14538		5.816	24272
5.828	2059		5.827	9563		5.826	12659		3.31	14533		5.826	24354
5.838	2078		5.837	9633		5.836	12697		3.315	14527		5.836	24433
5.848	2096		5.847	9700		5.846	12732		3.32	14524		5.846	24520
5.858	2112		5.857	9765		5.856	12768		3.325	14520		5.856	24618
5.868	2128		5.867	9832		5.866	12808		3.33	14512		5.866	24718
5.878	2147		5.877	9904		5.876	12851		3.335	14509		5.876	24815
5.888	2168		5.887	9980		5.886	12890		3.34	14508		5.886	24904
5.898	2189		5.897	10056		5.896	12929		3.345	14504		5.896	24986
5.908	2212		5.907	10127		5.906	12970		3.35	14501		5.906	25065
5.918	2236		5.917	10199		5.916	13018		3.355	14498		5.916	25150
5.928	2259		5.927	10278		5.926	13068		3.36	14491		5.926	25244
5.938	2281		5.937	10360		5.936	13116		3.365	14478		5.936	25343
5.948	2305		5.947	10439		5.946	13162		3.37	14466		5.946	25441
5.958	2328		5.957	10517		5.956	13212		3.375	14462		5.956	25535
5.968	2351		5.967	10597		5.966	13268		3.38	14462		5.966	25626
5.978	2377		5.977	10678		5.976	13338		3.385	14457		5.976	25726
5.988	2404		5.987	10763		5.986	13437		3.39	14447		5.986	25832
5.998	2427		5.997	10849		5.996	13545		3.395	14438		5.996	25933
6.008	2454		6.007	10936		6.006	13610		3.4	14431		6.006	26031
6.018	2484		6.017	11025		6.016	13628		3.405	14428		6.016	26139
6.028	2513		6.027	11115		6.026	13649		3.41	14428		6.026	26257
6.038	2540		6.037	11208		6.036	13714		3.415	14424		6.036	26379
6.048	2567		6.047	11309		6.046	13814		3.42	14418		6.046	26507
6.058	2596		6.057	11409		6.056	13899		3.425	14416		6.056	26633
6.068	2629		6.067	11508		6.066	13940		3.43	14413		6.066	26758
6.078	2663		6.077	11607		6.076	13955		3.435	14408		6.076	26880
6.088	2696		6.087	11705		6.086	13977		3.44	14407		6.086	26997
6.098	2730		6.097	11805		6.096	14023		3.445	14414		6.096	27116
6.108	2762		6.107	11904		6.106	14083		3.45	14421		6.106	27241
6.118	2795		6.117	12008		6.116	14145		3.455	14422		6.116	27371
6.128	2829		6.127	12117		6.126	14211		3.46	14415		6.126	27506
6.138	2867		6.137	12226		6.136	14280		3.465	14402		6.136	27639
6.148	2905		6.147	12333		6.146	14353		3.47	14388		6.146	27778
6.158	2941		6.157	12445		6.156	14426		3.475	14377		6.156	27922
6.168	2980		6.167	12558		6.166	14499		3.48	14371		6.166	28063
6.178	3021		6.177	12670		6.176	14579		3.485	14365		6.176	28203
6.188	3062		6.187	12786		6.186	14663		3.49	14352		6.186	28346
6.198	3101		6.197	12906		6.196	14745		3.495	14336		6.196	28495
6.208	3137		6.207	13030		6.206	14824		3.5	14321		6.206	28645
6.218	3173		6.217	13159		6.216	14902		3.505	14308		6.216	28793
6.228	3217		6.227	13293		6.226	14987		3.51	14299		6.226	28941
6.238	3269		6.237	13434		6.236	15081		3.515	14297		6.236	29090
6.248	3322		6.247	13568		6.246	15178		3.52	14293		6.246	29243
6.258	3375		6.257	13686		6.256	15278		3.525	14283		6.256	29407
6.268	3430		6.267	13805		6.266	15387		3.53	14268		6.266	29583
6.278	3485		6.277	13928		6.276	15506		3.535	14260		6.276	29765
6.288	3538		6.287	14046		6.286	15636		3.54	14264		6.286	29968
6.298	3584		6.297	14165		6.296	15784		3.545	14264		6.296	30219
6.308	3617		6.307	14290		6.306	15953		3.55	14255		6.306	30541
6.318	3646		6.317	14418		6.316	16132		3.555	14248		6.316	30905
6.328	3678		6.327	14547		6.326	16283		3.56	14247		6.326	31206
6.338	3713		6.337	14675		6.336	16375		3.565	14244		6.336	31396
6.348	3752		6.347	14811		6.346	16412		3.57	14234		6.346	31548
6.358	3791		6.357	14951		6.356	16429		3.575	14227		6.356	31746
6.368	3830		6.367	15089		6.366	16460		3.58	14219		6.366	32035
6.378	3870		6.377	15226		6.376	16514		3.585	14208		6.376	32279
6.388	3913		6.387	15367		6.386	16587		3.59	14196		6.386	32215
6.398	3958		6.397	15512		6.396	16669		3.595	14190		6.396	31938
6.408	4002		6.407	15656		6.406	16759		3.6	14188		6.406	31798
6.418	4046		6.417	15799		6.416	16855		3.605	14179		6.416	31848
6.428	4091		6.427	15947		6.426	16952		3.61	14171		6.426	31967
6.438	4138		6.437	16096		6.436	17052		3.615	14160		6.436	32102
6.448	4186		6.447	16242		6.446	17156		3.62	14147		6.446	32236
6.458	4230		6.457	16390		6.456	17259		3.625	14131		6.456	32373
6.468	4276		6.467	16543		6.466	17362		3.63	14121		6.466	32518
6.478	4327		6.477	16693		6.476	17468		3.635	14120		6.476	32666
6.488	4380		6.487	16842		6.486	17579		3.64	14116		6.486	32810
6.498	4430		6.497	17000		6.496	17690		3.645	14106		6.496	32950
6.508	4477		6.507	17164		6.506	17802		3.65	14096		6.506	33093
6.518	4523		6.517	17323		6.516	17918		3.655	14086		6.516	33242
6.528	4570		6.527	17479		6.526	18036		3.66	14078		6.526	33387
6.538	4618		6.537	17645		6.536	18156		3.665	14075		6.536	33531
6.548	4667		6.547	17817		6.546	18276		3.67	14075		6.546	33685
6.558	4717		6.557	17984		6.556	18396		3.675	14076		6.556	33841
6.568	4768		6.567	18155		6.566	18518		3.68	14074		6.566	33993
6.578	4820		6.577	18329		6.576	18639		3.685	14068		6.576	34147
6.588	4875		6.587	18498		6.586	18757		3.69	14056		6.586	34298
6.598	4930		6.597	18663		6.596	18876		3.695	14047		6.596	34453
6.608	4983		6.607	18829		6.606	18996		3.7	14041		6.606	34605
6.618	5033		6.617	18999		6.616	19119		3.705	14032		6.616	34743
6.628	5084		6.627	19170		6.626	19242		3.71	14019		6.626	34881
6.638	5135		6.637	19344		6.636	19362		3.715	14007		6.636	35019
6.648	5186		6.647	19520		6.646	19479		3.72	14000		6.646	35157
6.658	5239		6.657	19695		6.656	19597		3.725	13994		6.656	35302
6.668	5298		6.667	19869		6.666	19719		3.73	13980		6.666	35454
6.678	5357		6.677	20043		6.676	19844		3.735	13963		6.676	35609
6.688	5414		6.687	20219		6.686	19965		3.74	13956		6.686	35751
6.698	5468		6.697	20395		6.696	20081		3.745	13949		6.696	35887
6.708	5520		6.707	20572		6.706	20196		3.75	13945		6.706	36024
6.718	5574		6.717	20756		6.716	20316		3.755	13944		6.716	36165
6.728	5633		6.727	20944		6.726	20442		3.76	13934		6.726	36309
6.738	5695		6.737	21135		6.736	20571		3.765	13922		6.736	36453
6.748	5757		6.747	21333		6.746	20697		3.77	13917		6.746	36602
6.758	5820		6.757	21529		6.756	20821		3.775	13913		6.756	36757
6.768	5884		6.767	21723		6.766	20944		3.78	13902		6.766	36915
6.778	5951		6.777	21923		6.776	21069		3.785	13897		6.776	37068
6.788	6019		6.787	22132		6.786	21198		3.79	13892		6.786	37220
6.798	6088		6.797	22354		6.796	21331		3.795	13883		6.796	37383
6.808	6158		6.807	22583		6.806	21469		3.8	13877		6.806	37561
6.818	6231		6.817	22810		6.816	21612		3.805	13876		6.816	37744
6.828	6308		6.827	23038		6.826	21756		3.81	13873		6.826	37919
6.838	6396		6.837	23274		6.836	21898		3.815	13866		6.836	38089
6.848	6492		6.847	23520		6.846	22040		3.82	13858		6.846	38266
6.858	6585		6.857	23782		6.856	22191		3.825	13851		6.856	38463
6.868	6679		6.867	24069		6.866	22359		3.83	13850		6.866	38695
6.878	6787		6.877	24382		6.876	22541		3.835	13846		6.876	38965
6.888	6909		6.887	24723		6.886	22726		3.84	13834		6.886	39247
6.898	7048		6.897	25116		6.896	22893		3.845	13823		6.896	39506
6.908	7212		6.907	25584		6.906	23041		3.85	13816		6.906	39713
6.918	7413		6.917	26152		6.916	23199		3.855	13806		6.916	39872
6.928	7656		6.927	26871		6.926	23388		3.86	13797		6.926	40020
6.938	7949		6.937	27811		6.936	23611		3.865	13793		6.936	40195
6.948	8305		6.947	29069		6.946	23878		3.87	13787		6.946	40402
6.958	8736		6.957	30748		6.956	24210		3.875	13774		6.956	40636
6.968	9237		6.967	32920		6.966	24636		3.88	13760		6.966	40888
6.978	9799		6.977	35514		6.976	25196		3.885	13754		6.976	41145
6.988	10448		6.987	38343		6.986	25958		3.89	13752		6.986	41412
6.998	11248		6.997	41394		6.996	27015		3.895	13746		6.996	41699
7.008	12237		7.007	45210		7.006	28491		3.9	13740		7.006	41998
7.018	13332		7.017	50701		7.016	30504		3.905	13732		7.016	42308
7.028	14293		7.027	58222		7.026	33077		3.91	13722		7.026	42629
7.038	14816		7.037	66573		7.036	36055		3.915	13714		7.036	42968
7.048	14729		7.047	72831		7.046	39212		3.92	13710		7.046	43329
7.058	14151		7.057	74023		7.056	42697		3.925	13708		7.056	43690
7.068	13393		7.067	69715		7.066	47377		3.93	13704		7.066	44047
7.078	12715		7.077	62356		7.076	54302		3.935	13698		7.076	44408
7.088	12214		7.087	54949		7.086	63484		3.94	13691		7.086	44780
7.098	11882		7.097	49155		7.096	72861		3.945	13684		7.096	45167
7.108	11693		7.107	45234		7.106	78602		3.95	13676		7.106	45561
7.118	11622		7.117	42822		7.116	77476		3.955	13670		7.116	45953
7.128	11656		7.127	41510		7.126	69783		3.96	13664		7.126	46341
7.138	11805		7.137	41024		7.136	59275		3.965	13656		7.136	46735
7.148	12100		7.147	41273		7.146	49826		3.97	13641		7.146	47144
7.158	12574		7.157	42331		7.156	43081		3.975	13628		7.156	47560
7.168	13267		7.167	44441		7.166	38873		3.98	13623		7.166	47971
7.178	14209		7.177	48016		7.176	36470		3.985	13623		7.176	48386
7.188	15357		7.187	53601		7.186	35260		3.99	13627		7.186	48798
7.198	16548		7.197	61656		7.196	34911		3.995	13627		7.196	49210
7.208	17474		7.207	71865		7.206	35351		4	13625		7.206	49611
7.218	17800		7.217	82327		7.216	36726		4.005	13628		7.216	49982
7.228	17390		7.227	89643		7.226	39406		4.01	13627		7.226	50337
7.238	16413		7.237	90719		7.236	43986		4.015	13619		7.236	50694
7.248	15226		7.247	85115		7.246	51195		4.02	13610		7.246	51043
7.258	14142		7.257	75419		7.256	61550		4.025	13599		7.256	51371
7.268	13299		7.267	65130		7.266	74522		4.03	13591		7.266	51672
7.278	12690		7.277	56510		7.276	87506		4.035	13590		7.276	51957
7.288	12258		7.287	50190		7.286	96037		4.04	13589		7.286	52243
7.298	11946		7.297	45853		7.296	96202		4.045	13588		7.296	52519
7.308	11717		7.307	42928		7.306	87690		4.05	13586		7.306	52781
7.318	11549		7.317	40931		7.316	74206		4.055	13580		7.316	53041
7.328	11422		7.327	39533		7.326	60484		4.06	13576		7.326	53288
7.338	11321		7.337	38524		7.336	49425		4.065	13573		7.336	53522
7.348	11242		7.347	37768		7.346	41658		4.07	13561		7.346	53750
7.358	11183		7.357	37195		7.356	36549		4.075	13550		7.356	53978
7.368	11140		7.367	36765		7.366	33217		4.08	13545		7.366	54203
7.378	11110		7.377	36443		7.376	30990		4.085	13540		7.376	54427
7.388	11094		7.387	36208		7.386	29439		4.09	13537		7.386	54654
7.398	11102		7.397	36059		7.396	28310		4.095	13537		7.396	54895
7.408	11129		7.407	35996		7.406	27456		4.1	13535		7.406	55141
7.418	11183		7.417	36027		7.416	26798		4.105	13525		7.416	55392
7.428	11269		7.427	36171		7.426	26286		4.11	13515		7.426	55656
7.438	11391		7.437	36454		7.436	25882		4.115	13515		7.436	55928
7.448	11571		7.447	36933		7.446	25573		4.12	13514		7.446	56203
7.458	11820		7.457	37711		7.456	25346		4.125	13505		7.456	56493
7.468	12139		7.467	38926		7.466	25192		4.13	13498		7.466	56801
7.478	12512		7.477	40717		7.476	25125		4.135	13493		7.476	57116
7.488	12895		7.487	43171		7.486	25178		4.14	13486		7.486	57441
7.498	13211		7.497	46132		7.496	25391		4.145	13477		7.496	57777
7.508	13391		7.507	49082		7.506	25832		4.15	13469		7.506	58119
7.518	13408		7.517	51269		7.516	26622		4.155	13467		7.516	58493
7.528	13293		7.527	52050		7.526	27918		4.16	13464		7.526	58898
7.538	13110		7.537	51262		7.536	29923		4.165	13459		7.536	59318
7.548	12931		7.547	49328		7.546	32764		4.17	13454		7.546	59762
7.558	12809		7.557	46948		7.556	36300		4.175	13453		7.556	60230
7.568	12761		7.567	44719		7.566	39974		4.18	13458		7.566	60721
7.578	12777		7.577	42968		7.576	42836		4.185	13463		7.576	61229
7.588	12840		7.587	41762		7.586	43918		4.19	13464		7.586	61749
7.598	12940		7.597	41019		7.596	42820		4.195	13467		7.596	62286
7.608	13067		7.607	40620		7.606	39958		4.2	13470		7.606	62833
7.618	13216		7.617	40471		7.616	36266		4.205	13469		7.616	63394
7.628	13386		7.627	40509		7.626	32663		4.21	13467		7.626	63982
7.638	13581		7.637	40688		7.636	29689		4.215	13463		7.636	64598
7.648	13789		7.647	40953		7.646	27487		4.22	13458		7.646	65237
7.658	14002		7.657	41282		7.656	25946		4.225	13453		7.656	65907
7.668	14227		7.667	41654		7.666	24888		4.23	13451		7.666	66597
7.678	14469		7.677	42051		7.676	24151		4.235	13454		7.676	67268
7.688	14725		7.687	42480		7.686	23623		4.24	13460		7.686	67944
7.698	14980		7.697	42938		7.696	23246		4.245	13462		7.696	68686
7.708	15222		7.707	43421		7.706	22990		4.25	13463		7.706	69620
7.718	15450		7.717	43925		7.716	22823		4.255	13457		7.716	71085
7.728	15680		7.727	44441		7.726	22730		4.26	13441		7.726	73454
7.738	15915		7.737	44961		7.736	22695		4.265	13424		7.736	76030
7.748	16145		7.747	45483		7.746	22684		4.27	13421		7.746	77150
7.758	16361		7.757	45990		7.756	22645		4.275	13426		7.756	76723
7.768	16565		7.767	46478		7.766	22534		4.28	13426		7.766	76010
7.778	16768		7.777	46954		7.776	22361		4.285	13424		7.776	75628
7.788	16974		7.787	47431		7.786	22177		4.29	13417		7.786	75602
7.798	17173		7.797	47911		7.796	22024		4.295	13416		7.796	75842
7.808	17361		7.807	48335		7.806	21909		4.3	13417		7.806	76162
7.818	17532		7.817	48686		7.816	21832		4.305	13415		7.816	76427
7.828	17678		7.827	49019		7.826	21786		4.31	13418		7.826	76618
7.838	17808		7.837	49342		7.836	21761		4.315	13426		7.836	76768
7.848	17927		7.847	49630		7.846	21749		4.32	13427		7.846	76902
7.858	18026		7.857	49901		7.856	21742		4.325	13424		7.856	77042
7.868	18097		7.867	50160		7.866	21749		4.33	13426		7.866	77176
7.878	18135		7.877	50407		7.876	21776		4.335	13426		7.876	77263
7.888	18138		7.887	50622		7.886	21828		4.34	13419		7.886	77258
7.898	18108		7.897	50750		7.896	21916		4.345	13413		7.896	77180
7.908	18039		7.907	50729		7.906	22052		4.35	13411		7.906	77052
7.918	17932		7.917	50502		7.916	22249		4.355	13410		7.916	76855
7.928	17789		7.927	50041		7.926	22527		4.36	13411		7.926	76570
7.938	17614		7.937	49393		7.936	22896		4.365	13414		7.936	76214
7.948	17418		7.947	48647		7.946	23336		4.37	13419		7.946	75803
7.958	17219		7.957	47855		7.956	23787		4.375	13425		7.956	75340
7.968	17019		7.967	47041		7.966	24165		4.38	13429		7.966	74832
7.978	16815		7.977	46228		7.976	24391		4.385	13432		7.976	74305
7.988	16595		7.987	45432		7.986	24415		4.39	13437		7.986	73754
7.998	16356		7.997	44656		7.996	24240		4.395	13450		7.996	73135
8.008	16115		8.007	43880		8.006	23921		4.4	13470		8.006	72468
8.018	15875		8.017	43114		8.016	23542		4.405	13494		8.016	71807
8.028	15633		8.027	42376		8.026	23180		4.41	13522		8.026	71145
8.038	15395		8.037	41657		8.036	22881		4.415	13559		8.036	70479
8.048	15161		8.047	40946		8.046	22657		4.42	13607		8.046	69825
8.058	14934		8.057	40248		8.056	22494		4.425	13668		8.056	69169
8.068	14711		8.067	39572		8.066	22380		4.43	13738		8.066	68516
8.078	14487		8.077	38921		8.076	22307		4.435	13823		8.076	67867
8.088	14266		8.087	38282		8.086	22265		4.44	13917		8.086	67219
8.098	14053		8.097	37659		8.096	22249		4.445	14005		8.096	66578
8.108	13847		8.107	37082		8.106	22255		4.45	14077		8.106	65948
8.118	13646		8.117	36550		8.116	22270		4.455	14127		8.116	65334
8.128	13456		8.127	36015		8.126	22291		4.46	14156		8.126	64753
8.138	13287		8.137	35419		8.136	22323		4.465	14161		8.136	64218
8.148	13139		8.147	34774		8.146	22377		4.47	14140		8.146	63735
8.158	12996		8.157	34167		8.156	22450		4.475	14103		8.156	63305
8.168	12848		8.167	33623		8.166	22539		4.48	14052		8.166	62966
8.178	12691		8.177	33115		8.176	22652		4.485	13981		8.176	62911
8.188	12526		8.187	32636		8.186	22792		4.49	13904		8.186	63527
8.198	12364		8.197	32192		8.196	22964		4.495	13828		8.196	64726
8.208	12211		8.207	31784		8.206	23162		4.5	13757		8.206	65534
8.218	12066		8.217	31396		8.216	23351		4.505	13694		8.216	65343
8.228	11930		8.227	31025		8.226	23478		4.51	13643		8.226	64391
8.238	11806		8.237	30685		8.236	23498		4.515	13604		8.236	63099
8.248	11691		8.247	30364		8.246	23414		4.52	13573		8.246	61835
8.258	11589		8.257	30055		8.256	23292		4.525	13547		8.256	60812
8.268	11498		8.267	29773		8.266	23193		4.53	13526		8.266	60062
8.278	11425		8.277	29523		8.276	23127		4.535	13514		8.276	59525
8.288	11373		8.287	29294		8.286	23088		4.54	13501		8.286	59104
8.298	11320		8.297	29076		8.296	23076		4.545	13491		8.296	58703
8.308	11242		8.307	28879		8.306	23086		4.55	13485		8.306	58286
8.318	11161		8.317	28702		8.316	23110		4.555	13475		8.316	57895
8.328	11098		8.327	28538		8.326	23146		4.56	13465		8.326	57595
8.338	11054		8.337	28387		8.336	23185		4.565	13456		8.336	57382
8.348	11023		8.347	28249		8.346	23227		4.57	13447		8.346	57216
8.358	10988		8.357	28123		8.356	23278		4.575	13439		8.356	57075
8.368	10955		8.367	28007		8.366	23329		4.58	13437		8.366	56954
8.378	10927		8.377	27895		8.376	23376		4.585	13438		8.376	56849
8.388	10903		8.387	27786		8.386	23430		4.59	13438		8.386	56764
8.398	10882		8.397	27684		8.396	23497		4.595	13437		8.396	56700
8.408	10862		8.407	27584		8.406	23569		4.6	13438		8.406	56652
8.418	10852		8.417	27482		8.416	23649		4.605	13435		8.416	56606
8.428	10853		8.427	27385		8.426	23739		4.61	13428		8.426	56568
8.438	10852		8.437	27305		8.436	23825		4.615	13425		8.436	56545
8.448	10843		8.447	27235		8.446	23905		4.62	13428		8.446	56525
8.458	10834		8.457	27165		8.456	23972		4.625	13432		8.456	56515
8.468	10826		8.467	27102		8.466	24026		4.63	13434		8.466	56499
8.478	10823		8.477	27054		8.476	24072		4.635	13433		8.476	56474
8.488	10826		8.487	27011		8.486	24112		4.64	13437		8.486	56471
8.498	10833		8.497	26961		8.496	24144		4.645	13448		8.496	56480
8.508	10841		8.507	26911		8.506	24178		4.65	13454		8.506	56485
8.518	10853		8.517	26881		8.516	24217		4.655	13453		8.516	56497
8.528	10864		8.527	26860		8.526	24253		4.66	13450		8.526	56523
8.538	10873		8.537	26836		8.536	24287		4.665	13446		8.536	56552
8.548	10886		8.547	26820		8.546	24333		4.67	13450		8.546	56594
8.558	10901		8.557	26817		8.556	24386		4.675	13466		8.556	56644
8.568	10916		8.567	26820		8.566	24439		4.68	13478		8.566	56692
8.578	10932		8.577	26821		8.576	24488		4.685	13485		8.576	56742
8.588	10950		8.587	26817		8.586	24538		4.69	13491		8.586	56790
8.598	10970		8.597	26814		8.596	24593		4.695	13501		8.596	56836
8.608	10990		8.607	26811		8.606	24650		4.7	13508		8.606	56884
8.618	11010		8.617	26804		8.616	24707		4.705	13508		8.616	56933
8.628	11030		8.627	26797		8.626	24764		4.71	13506		8.626	56992
8.638	11049		8.637	26795		8.636	24819		4.715	13507		8.636	57060
8.648	11069		8.647	26800		8.646	24879		4.72	13509		8.646	57131
8.658	11092		8.657	26809		8.656	24942		4.725	13517		8.656	57212
8.668	11117		8.667	26814		8.666	25004		4.73	13528		8.666	57288
8.678	11140		8.677	26820		8.676	25071		4.735	13534		8.676	57350
8.688	11158		8.687	26833		8.686	25138		4.74	13540		8.686	57409
8.698	11177		8.697	26849		8.696	25195		4.745	13539		8.696	57483
8.708	11199		8.707	26857		8.706	25247		4.75	13535		8.706	57579
8.718	11218		8.717	26860		8.716	25296		4.755	13534		8.716	57664
8.728	11232		8.727	26871		8.726	25345		4.76	13536		8.726	57720
8.738	11250		8.737	26887		8.736	25392		4.765	13547		8.736	57786
8.748	11273		8.747	26894		8.746	25435		4.77	13562		8.746	57864
8.758	11292		8.757	26900		8.756	25476		4.775	13566		8.756	57936
8.768	11305		8.767	26919		8.766	25523		4.78	13562		8.766	58020
8.778	11316		8.777	26935		8.776	25570		4.785	13566		8.776	58107
8.788	11330		8.787	26951		8.786	25608		4.79	13574		8.786	58188
8.798	11348		8.797	26982		8.796	25646		4.795	13578		8.796	58270
8.808	11366		8.807	27027		8.806	25689		4.8	13582		8.806	58358
8.818	11383		8.817	27076		8.816	25735		4.805	13590		8.816	58455
8.828	11397		8.827	27141		8.826	25776		4.81	13596		8.826	58561
8.838	11414		8.837	27275		8.836	25812		4.815	13603		8.836	58673
8.848	11434		8.847	27542		8.846	25851		4.82	13612		8.846	58789
8.858	11453		8.857	27772		8.856	25890		4.825	13614		8.856	58908
8.868	11469		8.867	27656		8.866	25930		4.83	13614		8.866	59021
8.878	11487		8.877	27333		8.876	25973		4.835	13618		8.876	59120
8.888	11509		8.887	27133		8.886	26019		4.84	13626		8.886	59236
8.898	11528		8.897	27082		8.896	26071		4.845	13637		8.896	59397
8.908	11534		8.907	27072		8.906	26142		4.85	13644		8.906	59617
8.918	11526		8.917	27057		8.916	26236		4.855	13649		8.916	59987
8.928	11514		8.927	27044		8.926	26348		4.86	13655		8.926	60568
8.938	11505		8.937	27038		8.936	26473		4.865	13663		8.936	61120
8.948	11496		8.947	27039		8.946	26594		4.87	13669		8.946	61326
8.958	11486		8.957	27040		8.956	26665		4.875	13672		8.956	61242
8.968	11474		8.967	27041		8.966	26646		4.88	13681		8.966	61067
8.978	11464		8.977	27042		8.976	26541		4.885	13696		8.976	60901
8.988	11461		8.987	27038		8.986	26397		4.89	13709		8.986	60769
8.998	11459		8.997	27033		8.996	26252		4.895	13720		8.996	60670
9.008	11454		9.007	27031		9.006	26121		4.9	13734		9.006	60594
9.018	11451		9.017	27036		9.016	26016		4.905	13746		9.016	60553
9.028	11452		9.027	27039		9.026	25942		4.91	13751		9.026	60541
9.038	11452		9.037	27042		9.036	25890		4.915	13754		9.036	60547
9.048	11455		9.047	27056		9.046	25842		4.92	13765		9.046	60576
9.058	11463		9.057	27078		9.056	25795		4.925	13783		9.056	60626
9.068	11473		9.067	27100		9.066	25756		4.93	13795		9.066	60700
9.078	11477		9.077	27117		9.076	25725		4.935	13807		9.076	60797
9.088	11482		9.087	27130		9.086	25694		4.94	13819		9.086	60906
9.098	11492		9.097	27147		9.096	25658		4.945	13828		9.096	61013
9.108	11507		9.107	27167		9.106	25615		4.95	13839		9.106	61122
9.118	11526		9.117	27182		9.116	25572		4.955	13848		9.116	61231
9.128	11543		9.127	27205		9.126	25534		4.96	13853		9.126	61345
9.138	11560		9.137	27243		9.136	25499		4.965	13859		9.136	61473
9.148	11583		9.147	27286		9.146	25472		4.97	13866		9.146	61611
9.158	11611		9.157	27325		9.156	25450		4.975	13875		9.156	61756
9.168	11637		9.167	27367		9.166	25426		4.98	13891		9.166	61907
9.178	11661		9.177	27413		9.176	25398		4.985	13909		9.176	62062
9.188	11690		9.187	27462		9.186	25363		4.99	13922		9.186	62221
9.198	11722		9.197	27522		9.196	25322		4.995	13924		9.196	62384
9.208	11755		9.207	27595		9.206	25282		5	13926		9.206	62552
9.218	11790		9.217	27681		9.216	25244		5.005	13933		9.216	62715
9.228	11828		9.227	27772		9.226	25210		5.01	13941		9.226	62887
9.238	11869		9.237	27862		9.236	25182		5.015	13950		9.236	63079
9.248	11908		9.247	27947		9.246	25156		5.02	13958		9.246	63273
9.258	11957		9.257	28020		9.256	25132		5.025	13969		9.256	63471
9.268	12021		9.267	28078		9.266	25119		5.03	13983		9.266	63693
9.278	12090		9.277	28125		9.276	25109		5.035	14000		9.276	63931
9.288	12161		9.287	28186		9.286	25105		5.04	14011		9.286	64173
9.298	12236		9.297	28271		9.296	25117		5.045	14015		9.296	64424
9.308	12302		9.307	28361		9.306	25139		5.05	14025		9.306	64729
9.318	12357		9.317	28453		9.316	25174		5.055	14041		9.316	65197
9.328	12405		9.327	28554		9.326	25242		5.06	14053		9.326	65981
9.338	12451		9.337	28662		9.336	25340		5.065	14062		9.336	67114
9.348	12497		9.347	28777		9.346	25458		5.07	14066		9.346	68671
9.358	12547		9.357	28905		9.356	25574		5.075	14076		9.356	71293
9.368	12603		9.367	29046		9.366	25651		5.08	14095		9.366	74548
9.378	12668		9.377	29188		9.376	25646		5.085	14115		9.376	75252
9.388	12737		9.387	29329		9.386	25559		5.09	14132		9.386	72472
9.398	12809		9.397	29486		9.396	25428		5.095	14143		9.396	69744
9.408	12886		9.407	29652		9.406	25291		5.1	14151		9.406	68725
9.418	12966		9.417	29816		9.416	25174		5.105	14164		9.416	68568
9.428	13049		9.427	29990		9.426	25088		5.11	14181		9.426	68675
9.438	13138		9.437	30180		9.436	25033		5.115	14190		9.436	68876
9.448	13233		9.447	30382		9.446	24996		5.12	14195		9.446	69063
9.458	13326		9.457	30587		9.456	24967		5.125	14205		9.456	69187
9.468	13419		9.467	30795		9.466	24944		5.13	14217		9.466	69298
9.478	13527		9.477	31006		9.476	24931		5.135	14232		9.476	69473
9.488	13698		9.487	31226		9.486	24931		5.14	14257		9.486	69750
9.498	13983		9.497	31448		9.496	24931		5.145	14280		9.496	70078
9.508	14259		9.507	31674		9.506	24924		5.15	14297		9.506	70407
9.518	14305		9.517	31913		9.516	24910		5.155	14310		9.516	70747
9.528	14223		9.527	32159		9.526	24891		5.16	14322		9.526	71095
9.538	14214		9.537	32415		9.536	24878		5.165	14336		9.536	71466
9.548	14295		9.547	32676		9.546	24876		5.17	14349		9.546	71881
9.558	14411		9.557	32934		9.556	24882		5.175	14366		9.556	72319
9.568	14534		9.567	33189		9.566	24890		5.18	14386		9.566	72762
9.578	14664		9.577	33439		9.576	24902		5.185	14407		9.576	73217
9.588	14803		9.587	33684		9.586	24917		5.19	14430		9.586	73705
9.598	14945		9.597	33926		9.596	24933		5.195	14452		9.596	74221
9.608	15089		9.607	34167		9.606	24946		5.2	14471		9.606	74736
9.618	15236		9.617	34417		9.616	24953		5.205	14490		9.616	75259
9.628	15385		9.627	34674		9.626	24962		5.21	14508		9.626	75806
9.638	15537		9.637	34926		9.636	24975		5.215	14526		9.636	76381
9.648	15693		9.647	35178		9.646	24989		5.22	14545		9.646	76985
9.658	15847		9.657	35435		9.656	25005		5.225	14567		9.656	77608
9.668	16002		9.667	35693		9.666	25019		5.23	14587		9.666	78221
9.678	16161		9.677	35954		9.676	25032		5.235	14599		9.676	78821
9.688	16321		9.687	36225		9.686	25045		5.24	14608		9.686	79438
9.698	16484		9.697	36510		9.696	25055		5.245	14618		9.696	80085
9.708	16648		9.707	36798		9.706	25059		5.25	14632		9.706	80757
9.718	16816		9.717	37094		9.716	25059		5.255	14640		9.716	81452
9.728	16991		9.727	37408		9.726	25063		5.26	14643		9.726	82165
9.738	17165		9.737	37738		9.736	25071		5.265	14651		9.736	82890
9.748	17336		9.747	38075		9.746	25073		5.27	14663		9.746	83607
9.758	17517		9.757	38427		9.756	25075		5.275	14674		9.756	84325
9.768	17706		9.767	38806		9.766	25083		5.28	14684		9.766	85074
9.778	17897		9.777	39207		9.776	25085		5.285	14698		9.776	85844
9.788	18097		9.787	39631		9.786	25089		5.29	14714		9.786	86632
9.798	18307		9.797	40081		9.796	25106		5.295	14727		9.796	87456
9.808	18510		9.807	40547		9.806	25116		5.3	14741		9.806	88293
9.818	18709		9.817	41016		9.816	25117		5.305	14753		9.816	89129
9.828	18913		9.827	41493		9.826	25114		5.31	14766		9.826	89980
9.838	19115		9.837	41983		9.836	25113		5.315	14782		9.836	90840
9.848	19312		9.847	42482		9.846	25120		5.32	14798		9.846	91690
9.858	19500		9.857	42987		9.856	25123		5.325	14814		9.856	92526
9.868	19680		9.867	43498		9.866	25117		5.33	14832		9.866	93326
9.878	19858		9.877	44020		9.876	25109		5.335	14852		9.876	94105
9.888	20033		9.887	44546		9.886	25100		5.34	14867		9.886	94889
9.898	20203		9.897	45074		9.896	25088		5.345	14880		9.896	95663
9.908	20357		9.907	45599		9.906	25070		5.35	14894		9.906	96407
9.918	20489		9.917	46102		9.916	25047		5.355	14911		9.916	97098
9.928	20606		9.927	46567		9.926	25021		5.36	14934		9.926	97734
9.938	20717		9.937	47025		9.936	24997		5.365	14965		9.936	98357
9.948	20819		9.947	47495		9.946	24971		5.37	14997		9.946	98957
9.958	20904		9.957	47960		9.956	24935		5.375	15022		9.956	99497
9.968	20973		9.967	48403		9.966	24891		5.38	15042		9.966	99960
9.978	21032		9.977	48828		9.976	24844		5.385	15064		9.976	100376
9.988	21078		9.987	49244		9.986	24796		5.39	15089		9.986	100768
9.998	21107		9.997	49626		9.996	24745		5.395	15120		9.996	101104
10.008	21121		10.007	49969		10.006	24689		5.4	15158		10.006	101385
10.018	21117		10.017	50289		10.016	24631		5.405	15206		10.016	101613
10.028	21098		10.027	50589		10.026	24565		5.41	15257		10.026	101768
10.038	21077		10.037	50863		10.036	24499		5.415	15308		10.036	101876
10.048	21055		10.047	51118		10.046	24441		5.42	15365		10.046	101987
10.058	21006		10.057	51340		10.056	24381		5.425	15445		10.056	102033
10.068	20933		10.067	51506		10.066	24314		5.43	15545		10.066	101975
10.078	20844		10.077	51611		10.076	24239		5.435	15652		10.076	101833
10.088	20733		10.087	51671		10.086	24157		5.44	15757		10.086	101622
10.098	20601		10.097	51685		10.096	24066		5.445	15852		10.096	101363
10.108	20460		10.107	51653		10.106	23970		5.45	15930		10.106	101056
10.118	20304		10.117	51571		10.116	23876		5.455	15996		10.116	100675
10.128	20130		10.127	51448		10.126	23778		5.46	16053		10.126	100218
10.138	19942		10.137	51286		10.136	23672		5.465	16089		10.136	99718
10.148	19744		10.147	51066		10.146	23563		5.47	16100		10.146	99177
10.158	19538		10.157	50796		10.156	23451		5.475	16096		10.156	98586
10.168	19312		10.167	50482		10.166	23330		5.48	16076		10.166	97930
10.178	19069		10.177	50124		10.176	23206		5.485	16038		10.176	97205
10.188	18820		10.187	49749		10.186	23087		5.49	15988		10.186	96436
10.198	18566		10.197	49364		10.196	22962		5.495	15925		10.196	95640
10.208	18308		10.207	48957		10.206	22830		5.5	15860		10.206	94826
10.218	18050		10.217	48520		10.216	22697		5.505	15805		10.216	93995
10.228	17793		10.227	48063		10.226	22565		5.51	15760		10.226	93155
10.238	17538		10.237	47640		10.236	22437		5.515	15731		10.236	92315
10.248	17284		10.247	47328		10.246	22308		5.52	15709		10.246	91471
10.258	17029		10.257	47050		10.256	22174		5.525	15689		10.256	90621
10.268	16777		10.267	46522		10.266	22040		5.53	15675		10.266	89776
10.278	16531		10.277	45727		10.276	21910		5.535	15670		10.276	88932
10.288	16304		10.287	44961		10.286	21795		5.54	15669		10.286	88104
10.298	16091		10.297	44335		10.296	21693		5.545	15672		10.296	87301
10.308	15875		10.307	43772		10.306	21595		5.55	15681		10.306	86504
10.318	15652		10.317	43232		10.316	21509		5.555	15689		10.316	85728
10.328	15430		10.327	42691		10.326	21444		5.56	15697		10.326	85030
10.338	15206		10.337	42143		10.336	21412		5.565	15709		10.336	84458
10.348	14979		10.347	41603		10.346	21418		5.57	15723		10.346	84022
10.358	14752		10.357	41089		10.356	21454		5.575	15734		10.356	83748
10.368	14531		10.367	40595		10.366	21495		5.58	15750		10.366	83623
10.378	14318		10.377	40104		10.376	21509		5.585	15772		10.376	83508
10.388	14114		10.387	39619		10.386	21460		5.59	15790		10.386	83143
10.398	13921		10.397	39150		10.396	21326		5.595	15804		10.396	82333
10.408	13739		10.407	38704		10.406	21117		5.6	15821		10.406	81140
10.418	13563		10.417	38271		10.416	20857		5.605	15835		10.416	79848
10.428	13392		10.427	37842		10.426	20583		5.61	15848		10.426	78691
10.438	13230		10.437	37426		10.436	20349		5.615	15863		10.436	77779
10.448	13078		10.447	37029		10.446	20182		5.62	15884		10.446	77049
10.458	12934		10.457	36656		10.456	20049		5.625	15909		10.456	76308
10.468	12798		10.467	36310		10.466	19894		5.63	15933		10.466	75491
10.478	12668		10.477	35983		10.476	19705		5.635	15957		10.476	74702
10.488	12543		10.487	35664		10.486	19514		5.64	15978		10.486	74021
10.498	12427		10.497	35356		10.496	19351		5.645	15994		10.496	73435
10.508	12323		10.507	35071		10.506	19218		5.65	16011		10.506	72916
10.518	12229		10.517	34817		10.516	19103		5.655	16032		10.516	72423
10.528	12138		10.527	34582		10.526	18995		5.66	16054		10.526	71940
10.538	12049		10.537	34363		10.536	18900		5.665	16078		10.536	71492
10.548	11969		10.547	34168		10.546	18816		5.67	16108		10.546	71107
10.558	11897		10.557	33987		10.556	18727		5.675	16136		10.556	70755
10.568	11831		10.567	33814		10.566	18634		5.68	16160		10.566	70408
10.578	11774		10.577	33648		10.576	18542		5.685	16183		10.576	70087
10.588	11723		10.587	33492		10.586	18457		5.69	16205		10.586	69811
10.598	11677		10.597	33358		10.596	18377		5.695	16232		10.596	69576
10.608	11632		10.607	33236		10.606	18302		5.7	16257		10.606	69359
10.618	11588		10.617	33114		10.616	18235		5.705	16277		10.616	69130
10.628	11547		10.627	32994		10.626	18172		5.71	16292		10.626	68888
10.638	11513		10.637	32889		10.636	18105		5.715	16309		10.636	68667
10.648	11486		10.647	32808		10.646	18037		5.72	16330		10.646	68476
10.658	11463		10.657	32746		10.656	17979		5.725	16353		10.656	68315
10.668	11440		10.667	32682		10.666	17930		5.73	16379		10.666	68165
10.678	11417		10.677	32618		10.676	17887		5.735	16403		10.676	68010
10.688	11400		10.687	32567		10.686	17846		5.74	16429		10.686	67862
10.698	11388		10.697	32528		10.696	17802		5.745	16457		10.696	67721
10.708	11379		10.707	32499		10.706	17760		5.75	16483		10.706	67612
10.718	11370		10.717	32472		10.716	17721		5.755	16507		10.716	67535
10.728	11364		10.727	32445		10.726	17681		5.76	16534		10.726	67461
10.738	11365		10.737	32432		10.736	17638		5.765	16563		10.736	67390
10.748	11371		10.747	32440		10.746	17598		5.77	16588		10.746	67315
10.758	11379		10.757	32462		10.756	17563		5.775	16610		10.756	67230
10.768	11389		10.767	32493		10.766	17532		5.78	16635		10.766	67147
10.778	11405		10.777	32533		10.776	17499		5.785	16663		10.776	67074
10.788	11429		10.787	32586		10.786	17468		5.79	16691		10.786	67024
10.798	11457		10.797	32653		10.796	17446		5.795	16721		10.796	67003
10.808	11492		10.807	32724		10.806	17428		5.8	16749		10.806	66993
10.818	11532		10.817	32800		10.816	17401		5.805	16772		10.816	67003
10.828	11573		10.827	32883		10.826	17369		5.81	16793		10.826	67028
10.838	11618		10.837	32977		10.836	17342		5.815	16819		10.836	67055
10.848	11669		10.847	33082		10.846	17327		5.82	16848		10.846	67094
10.858	11722		10.857	33196		10.856	17315		5.825	16883		10.856	67147
10.868	11774		10.867	33319		10.866	17299		5.83	16922		10.866	67203
10.878	11830		10.877	33453		10.876	17281		5.835	16960		10.876	67271
10.888	11895		10.887	33592		10.886	17268		5.84	16990		10.886	67351
10.898	11971		10.897	33744		10.896	17263		5.845	17018		10.896	67441
10.908	12049		10.907	33920		10.906	17260		5.85	17053		10.906	67551
10.918	12130		10.917	34114		10.916	17259		5.855	17086		10.916	67674
10.928	12213		10.927	34306		10.926	17262		5.86	17115		10.926	67794
10.938	12302		10.937	34498		10.936	17263		5.865	17145		10.936	67932
10.948	12399		10.947	34710		10.946	17265		5.87	17175		10.946	68095
10.958	12499		10.957	34944		10.956	17268		5.875	17201		10.956	68265
10.968	12606		10.967	35190		10.966	17268		5.88	17227		10.966	68445
10.978	12721		10.977	35459		10.976	17267		5.885	17257		10.976	68646
10.988	12840		10.987	35753		10.986	17267		5.89	17293		10.986	68867
10.998	12971		10.997	36057		10.996	17271		5.895	17328		10.996	69113
11.008	13113		11.007	36373		11.006	17278		5.9	17364		11.006	69382
11.018	13260		11.017	36711		11.016	17283		5.905	17402		11.016	69649
11.028	13418		11.027	37074		11.026	17289		5.91	17437		11.026	69923
11.038	13594		11.037	37473		11.036	17295		5.915	17469		11.036	70255
11.048	13786		11.047	37905		11.046	17307		5.92	17504		11.046	70643
11.058	13996		11.057	38352		11.056	17325		5.925	17543		11.056	71044
11.068	14213		11.067	38814		11.066	17344		5.93	17578		11.066	71455
11.078	14415		11.077	39296		11.076	17363		5.935	17612		11.076	71896
11.088	14617		11.087	39799		11.086	17385		5.94	17648		11.086	72370
11.098	14835		11.097	40331		11.096	17413		5.945	17687		11.096	72885
11.108	15070		11.107	40887		11.106	17442		5.95	17719		11.106	73427
11.118	15324		11.117	41458		11.116	17466		5.955	17749		11.116	73978
11.128	15601		11.127	42055		11.126	17487		5.96	17781		11.126	74545
11.138	15918		11.137	42692		11.136	17511		5.965	17816		11.136	75160
11.148	16294		11.147	43369		11.146	17536		5.97	17855		11.146	75862
11.158	16759		11.157	44099		11.156	17566		5.975	17897		11.156	76680
11.168	17345		11.167	44917		11.166	17602		5.98	17940		11.166	77638
11.178	18038		11.177	45890		11.176	17638		5.985	17974		11.176	78824
11.188	18728		11.187	47078		11.186	17674		5.99	18002		11.186	80375
11.198	19238		11.197	48448		11.196	17710		5.995	18035		11.196	82276
11.208	19441		11.207	49813		11.206	17744		6	18073		11.206	84180
11.218	19387		11.217	50916		11.216	17778		6.005	18110		11.216	85545
11.228	19254		11.227	51696		11.226	17818		6.01	18147		11.226	86023
11.238	19207		11.237	52341		11.236	17863		6.015	18188		11.236	85775
11.248	19302		11.247	53031		11.246	17909		6.02	18234		11.246	85352
11.258	19509		11.257	53743		11.256	17955		6.025	18278		11.256	85204
11.268	19782		11.267	54296		11.266	18005		6.03	18316		11.266	85474
11.278	20088		11.277	54583		11.276	18059		6.035	18353		11.276	86074
11.288	20414		11.287	54765		11.286	18119		6.04	18395		11.286	86861
11.298	20758		11.297	55083		11.296	18193		6.045	18440		11.296	87750
11.308	21107		11.307	55598		11.306	18278		6.05	18480		11.306	88682
11.318	21451		11.317	56239		11.316	18365		6.055	18517		11.316	89630
11.328	21790		11.327	56948		11.326	18443		6.06	18559		11.326	90593
11.338	22130		11.337	57697		11.336	18500		6.065	18608		11.336	91569
11.348	22465		11.347	58456		11.346	18519		6.07	18649		11.346	92543
11.358	22791		11.357	59195		11.356	18504		6.075	18692		11.356	93509
11.368	23104		11.367	59909		11.366	18469		6.08	18744		11.366	94453
11.378	23403		11.377	60608		11.376	18440		6.085	18795		11.376	95383
11.388	23696		11.387	61284		11.386	18428		6.09	18839		11.386	96310
11.398	23981		11.397	61920		11.396	18422		6.095	18882		11.396	97222
11.408	24247		11.407	62526		11.406	18418		6.1	18929		11.406	98108
11.418	24489		11.417	63098		11.416	18416		6.105	18979		11.416	98919
11.428	24711		11.427	63617		11.426	18409		6.11	19027		11.426	99646
11.438	24917		11.437	64101		11.436	18391		6.115	19067		11.436	100345
11.448	25106		11.447	64561		11.446	18361		6.12	19116		11.446	101042
11.458	25275		11.457	64967		11.456	18331		6.125	19171		11.456	101690
11.468	25420		11.467	65316		11.466	18302		6.13	19224		11.466	102278
11.478	25552		11.477	65621		11.476	18270		6.135	19273		11.476	102834
11.488	25666		11.487	65885		11.486	18236		6.14	19321		11.486	103350
11.498	25753		11.497	66094		11.496	18201		6.145	19370		11.496	103800
11.508	25812		11.507	66245		11.506	18165		6.15	19422		11.506	104169
11.518	25851		11.517	66336		11.516	18131		6.155	19480		11.516	104480
11.528	25880		11.527	66366		11.526	18094		6.16	19537		11.526	104748
11.538	25893		11.537	66379		11.536	18051		6.165	19585		11.536	104984
11.548	25877		11.547	66384		11.546	18000		6.17	19631		11.546	105204
11.558	25834		11.557	66320		11.556	17943		6.175	19681		11.556	105363
11.568	25766		11.567	66157		11.566	17877		6.18	19741		11.566	105411
11.578	25668		11.577	65918		11.576	17807		6.185	19803		11.576	105341
11.588	25543		11.587	65631		11.586	17740		6.19	19867		11.586	105202
11.598	25390		11.597	65298		11.596	17670		6.195	19933		11.596	105021
11.608	25204		11.607	64895		11.606	17598		6.2	19994		11.606	104750
11.618	24987		11.617	64411		11.616	17526		6.205	20046		11.616	104361
11.628	24748		11.627	63888		11.626	17452		6.21	20094		11.626	103887
11.638	24499		11.637	63336		11.636	17374		6.215	20154		11.636	103372
11.648	24230		11.647	62726		11.646	17297		6.22	20225		11.646	102811
11.658	23927		11.657	62074		11.656	17216		6.225	20289		11.656	102188
11.668	23598		11.667	61369		11.666	17127		6.23	20354		11.666	101479
11.678	23251		11.677	60604		11.676	17038		6.235	20427		11.676	100677
11.688	22892		11.687	59808		11.686	16958		6.24	20510		11.686	99820
11.698	22523		11.697	58987		11.696	16888		6.245	20594		11.696	98925
11.708	22139		11.707	58147		11.706	16829		6.25	20676		11.706	97993
11.718	21741		11.717	57291		11.716	16776		6.255	20754		11.716	97006
11.728	21333		11.727	56396		11.726	16724		6.26	20841		11.726	95969
11.738	20921		11.737	55469		11.736	16655		6.265	20939		11.736	94919
11.748	20504		11.747	54537		11.746	16548		6.27	21039		11.746	93847
11.758	20077		11.757	53611		11.756	16408		6.275	21136		11.756	92742
11.768	19642		11.767	52675		11.766	16256		6.28	21226		11.766	91615
11.778	19208		11.777	51716		11.776	16105		6.285	21314		11.776	90456
11.788	18784		11.787	50766		11.786	15966		6.29	21412		11.786	89295
11.798	18368		11.797	49843		11.796	15842		6.295	21508		11.796	88159
11.808	17946		11.807	48912		11.806	15733		6.3	21588		11.806	87017
11.818	17517		11.817	47963		11.816	15633		6.305	21657		11.816	85869
11.828	17090		11.827	47015		11.826	15540		6.31	21721		11.826	84717
11.838	16672		11.837	46077		11.836	15453		6.315	21776		11.836	83570
11.848	16262		11.847	45144		11.846	15368		6.32	21820		11.846	82427
11.858	15855		11.857	44220		11.856	15285		6.325	21863		11.856	81276
11.868	15445		11.867	43311		11.866	15203		6.33	21898		11.866	80123
11.878	15037		11.877	42430		11.876	15123		6.335	21921		11.876	78981
11.888	14643		11.887	41566		11.886	15041		6.34	21943		11.886	77859
11.898	14265		11.897	40708		11.896	14955		6.345	21977		11.896	76758
11.908	13897		11.907	39867		11.906	14873		6.35	22013		11.906	75665
11.918	13533		11.917	39049		11.916	14798		6.355	22039		11.916	74584
11.928	13171		11.927	38245		11.926	14727		6.36	22060		11.926	73541
11.938	12818		11.937	37465		11.936	14659		6.365	22092		11.936	72539
11.948	12481		11.947	36718		11.946	14590		6.37	22132		11.946	71551
11.958	12160		11.957	35999		11.956	14518		6.375	22168		11.956	70583
11.968	11848		11.967	35308		11.966	14444		6.38	22198		11.966	69668
11.978	11545		11.977	34643		11.976	14373		6.385	22232		11.976	68787
11.988	11255		11.987	34008		11.986	14309		6.39	22272		11.986	67922
11.998	10980		11.997	33403		11.996	14250		6.395	22315		11.996	67084
12.008	10716		12.007	32813		12.006	14196		6.4	22366		12.006	66284
12.018	10457		12.017	32243		12.016	14147		6.405	22421		12.016	65519
12.028	10207		12.027	31714		12.026	14101		6.41	22473		12.026	64773
12.038	9975		12.037	31226		12.036	14057		6.415	22530		12.036	64055
12.048	9763		12.047	30760		12.046	14021		6.42	22594		12.046	63382
12.058	9561		12.057	30301		12.056	13990		6.425	22654		12.056	62739
12.068	9365		12.067	29865		12.066	13960		6.43	22706		12.066	62117
12.078	9180		12.077	29473		12.076	13929		6.435	22756		12.076	61525
12.088	9004		12.087	29139		12.086	13902		6.44	22816		12.086	60983
12.098	8833		12.097	28859		12.096	13890		6.445	22886		12.096	60490
12.108	8665		12.107	28605		12.106	13894		6.45	22949		12.106	60050
12.118	8500		12.117	28366		12.116	13906		6.455	23008		12.116	59703
12.128	8335		12.127	28150		12.126	13921		6.46	23061		12.126	59505
12.138	8172		12.137	27943		12.136	13941		6.465	23115		12.136	59449
12.148	8010		12.147	27705		12.146	13980		6.47	23177		12.146	59390
12.158	7847		12.157	27411		12.156	14043		6.475	23246		12.156	59066
12.168	7688		12.167	27059		12.166	14135		6.48	23318		12.166	58389
12.178	7537		12.177	26658		12.176	14259		6.485	23383		12.176	57626
12.188	7394		12.187	26236		12.186	14406		6.49	23446		12.186	56995
12.198	7257		12.197	25823		12.196	14569		6.495	23519		12.196	56475
12.208	7122		12.207	25431		12.206	14739		6.5	23589		12.206	55998
12.218	6996		12.217	25075		12.216	14893		6.505	23651		12.216	55551
12.228	6881		12.227	24759		12.226	15008		6.51	23718		12.226	55134
12.238	6772		12.237	24473		12.236	15066		6.515	23788		12.236	54752
12.248	6666		12.247	24209		12.246	15048		6.52	23859		12.246	54389
12.258	6561		12.257	23967		12.256	14948		6.525	23929		12.256	54041
12.268	6461		12.267	23750		12.266	14776		6.53	24000		12.266	53721
12.278	6364		12.277	23551		12.276	14561		6.535	24074		12.276	53418
12.288	6271		12.287	23369		12.286	14335		6.54	24150		12.286	53116
12.298	6183		12.297	23200		12.296	14124		6.545	24223		12.296	52840
12.308	6100		12.307	23033		12.306	13942		6.55	24288		12.306	52577
12.318	6019		12.317	22874		12.316	13791		6.555	24362		12.316	52311
12.328	5940		12.327	22721		12.326	13673		6.56	24442		12.326	52051
12.338	5864		12.337	22569		12.336	13585		6.565	24515		12.336	51810
12.348	5789		12.347	22425		12.346	13515		6.57	24583		12.346	51578
12.358	5713		12.357	22292		12.356	13459		6.575	24659		12.356	51346
12.368	5639		12.367	22170		12.366	13412		6.58	24739		12.366	51113
12.378	5566		12.377	22063		12.376	13376		6.585	24816		12.376	50892
12.388	5496		12.387	21969		12.386	13354		6.59	24889		12.386	50685
12.398	5430		12.397	21888		12.396	13344		6.595	24966		12.396	50476
12.408	5366		12.407	21814		12.406	13346		6.6	25049		12.406	50261
12.418	5298		12.417	21742		12.416	13365		6.605	25130		12.416	50040
12.428	5224		12.427	21661		12.426	13401		6.61	25205		12.426	49819
12.438	5150		12.437	21555		12.436	13453		6.615	25278		12.436	49611
12.448	5078		12.447	21418		12.446	13526		6.62	25356		12.446	49415
12.458	5003		12.457	21256		12.456	13617		6.625	25439		12.456	49210
12.468	4926		12.467	21077		12.466	13704		6.63	25511		12.466	48991
12.478	4848		12.477	20886		12.476	13768		6.635	25573		12.476	48774
12.488	4775		12.487	20687		12.486	13803		6.64	25643		12.486	48578
12.498	4703		12.497	20488		12.496	13819		6.645	25722		12.496	48386
12.508	4630		12.507	20296		12.506	13832		6.65	25803		12.506	48182
12.518	4556		12.517	20114		12.516	13851		6.655	25882		12.516	47982
12.528	4487		12.527	19937		12.526	13862		6.66	25962		12.526	47796
12.538	4421		12.537	19766		12.536	13852		6.665	26046		12.536	47622
12.548	4360		12.547	19607		12.546	13820		6.67	26129		12.546	47444
12.558	4302		12.557	19458		12.556	13764		6.675	26211		12.556	47262
12.568	4242		12.567	19314		12.566	13691		6.68	26293		12.566	47086
12.578	4181		12.577	19178		12.576	13616		6.685	26375		12.576	46912
12.588	4122		12.587	19054		12.586	13545		6.69	26455		12.586	46745
12.598	4067		12.597	18937		12.596	13480		6.695	26531		12.596	46588
12.608	4012		12.607	18826		12.606	13430		6.7	26600		12.606	46433
12.618	3956		12.617	18725		12.616	13393		6.705	26676		12.616	46270
12.628	3903		12.627	18640		12.626	13362		6.71	26763		12.626	46088
12.638	3854		12.637	18569		12.636	13330		6.715	26848		12.636	45895
12.648	3800		12.647	18506		12.646	13297		6.72	26927		12.646	45713
12.658	3746		12.657	18443		12.656	13269		6.725	27015		12.656	45531
12.668	3691		12.667	18367		12.666	13254		6.73	27103		12.666	45350
12.678	3632		12.677	18259		12.676	13253		6.735	27189		12.676	45181
12.688	3573		12.687	18123		12.686	13271		6.74	27278		12.686	45018
12.698	3515		12.697	17968		12.696	13307		6.745	27356		12.696	44860
12.708	3460		12.707	17795		12.706	13355		6.75	27427		12.706	44701
12.718	3406		12.717	17613		12.716	13414		6.755	27511		12.716	44529
12.728	3352		12.727	17425		12.726	13486		6.76	27608		12.726	44360
12.738	3301		12.737	17240		12.736	13568		6.765	27700		12.736	44216
12.748	3249		12.747	17069		12.746	13648		6.77	27791		12.746	44076
12.758	3197		12.757	16908		12.756	13715		6.775	27883		12.756	43933
12.768	3149		12.767	16756		12.766	13763		6.78	27968		12.766	43797
12.778	3105		12.777	16615		12.776	13782		6.785	28056		12.776	43665
12.788	3060		12.787	16482		12.786	13766		6.79	28155		12.786	43539
12.798	3015		12.797	16357		12.796	13716		6.795	28258		12.796	43410
12.808	2971		12.807	16242		12.806	13642		6.8	28357		12.806	43279
12.818	2931		12.817	16131		12.816	13564		6.805	28454		12.816	43159
12.828	2894		12.827	16023		12.826	13495		6.81	28551		12.826	43051
12.838	2861		12.837	15921		12.836	13434		6.815	28648		12.836	42941
12.848	2826		12.847	15822		12.846	13375		6.82	28746		12.846	42840
12.858	2789		12.857	15727		12.856	13312		6.825	28853		12.856	42744
12.868	2756		12.867	15637		12.866	13244		6.83	28967		12.866	42640
12.878	2727		12.877	15550		12.876	13181		6.835	29077		12.876	42532
12.888	2695		12.887	15471		12.886	13133		6.84	29178		12.886	42424
12.898	2663		12.897	15402		12.896	13098		6.845	29283		12.896	42329
12.908	2633		12.907	15336		12.906	13070		6.85	29396		12.906	42247
12.918	2605		12.917	15267		12.916	13055		6.855	29509		12.916	42163
12.928	2578		12.927	15208		12.926	13053		6.86	29628		12.926	42088
12.938	2552		12.937	15160		12.936	13054		6.865	29751		12.936	42024
12.948	2527		12.947	15117		12.946	13057		6.87	29874		12.946	41953
12.958	2501		12.957	15073		12.956	13066		6.875	30003		12.956	41867
12.968	2473		12.967	15020		12.966	13076		6.88	30146		12.966	41778
12.978	2443		12.977	14958		12.976	13085		6.885	30293		12.976	41704
12.988	2411		12.987	14893		12.986	13101		6.89	30442		12.986	41637
12.998	2379		12.997	14818		12.996	13121		6.895	30593		12.996	41568
13.008	2350		13.007	14738		13.006	13145		6.9	30760		13.006	41515
13.018	2323		13.017	14658		13.016	13178		6.905	30949		13.016	41475
13.028	2297		13.027	14572		13.026	13216		6.91	31150		13.026	41434
13.038	2271		13.037	14495		13.036	13260		6.915	31361		13.036	41397
13.048	2245		13.047	14429		13.046	13311		6.92	31592		13.046	41359
13.058	2220		13.057	14367		13.056	13363		6.925	31858		13.056	41288
13.068	2196		13.067	14299		13.066	13409		6.93	32162		13.066	41195
13.078	2174		13.077	14223		13.076	13444		6.935	32499		13.076	41128
13.088	2153		13.087	14146		13.086	13463		6.94	32874		13.086	41074
13.098	2132		13.097	14077		13.096	13460		6.945	33313		13.096	40962
13.108	2109		13.107	14014		13.106	13428		6.95	33839		13.106	40802
13.118	2088		13.117	13958		13.116	13378		6.955	34455		13.116	40648
13.128	2067		13.127	13906		13.126	13330		6.96	35161		13.126	40511
13.138	2046		13.137	13855		13.136	13290		6.965	36005		13.136	40385
13.148	2025		13.147	13807		13.146	13252		6.97	37006		13.146	40284
13.158	2006		13.157	13760		13.156	13218		6.975	38159		13.156	40209
13.168	1989		13.167	13713		13.166	13191		6.98	39463		13.166	40142
13.178	1971		13.177	13675		13.176	13179		6.985	40885		13.176	40068
13.188	1954		13.187	13641		13.186	13177		6.99	42366		13.186	39982
13.198	1938		13.197	13601		13.196	13178		6.995	43826		13.196	39885
13.208	1918		13.207	13557		13.206	13179		7	45220		13.206	39786
13.218	1896		13.217	13515		13.216	13179		7.005	46549		13.216	39691
13.228	1881		13.227	13473		13.226	13179		7.01	47906		13.226	39594
13.238	1870		13.237	13430		13.236	13183		7.015	49474		13.236	39505
13.248	1853		13.247	13383		13.246	13192		7.02	51473		13.246	39428
13.258	1834		13.257	13344		13.256	13197		7.025	54109		13.256	39354
13.268	1815		13.267	13314		13.266	13200		7.03	57513		13.266	39279
13.278	1797		13.277	13286		13.276	13204		7.035	61723		13.276	39202
13.288	1781		13.287	13262		13.286	13214		7.04	66636		13.286	39129
13.298	1768		13.297	13239		13.296	13230		7.045	71902		13.296	39067
13.308	1754		13.307	13215		13.306	13243		7.05	76898		13.306	39006
13.318	1740		13.317	13185		13.316	13254		7.055	80920		13.316	38937
13.328	1727		13.327	13152		13.326	13266		7.06	83262		13.326	38864
13.338	1715		13.337	13122		13.336	13281		7.065	83390		13.336	38794
13.348	1702		13.347	13089		13.346	13302		7.07	81212		13.346	38736
13.358	1689		13.357	13053		13.356	13324		7.075	77154		13.356	38675
13.368	1675		13.367	13021		13.366	13342		7.08	72020		13.366	38604
13.378	1661		13.377	12990		13.376	13357		7.085	66645		13.376	38535
13.388	1646		13.387	12958		13.386	13371		7.09	61665		13.386	38469
13.398	1632		13.397	12928		13.396	13388		7.095	57438		13.396	38406
13.408	1618		13.407	12902		13.406	13409		7.1	54052		13.406	38354
13.418	1605		13.417	12875		13.416	13430		7.105	51433		13.416	38312
13.428	1591		13.427	12850		13.426	13454		7.11	49429		13.426	38274
13.438	1579		13.437	12823		13.436	13480		7.115	47915		13.436	38227
13.448	1567		13.447	12793		13.446	13503		7.12	46798		13.446	38161
13.458	1555		13.457	12757		13.456	13520		7.125	45975		13.456	38097
13.468	1544		13.467	12726		13.466	13530		7.13	45378		13.466	38041
13.478	1533		13.477	12703		13.476	13539		7.135	44957		13.476	37980
13.488	1523		13.487	12683		13.486	13546		7.14	44693		13.486	37921
13.498	1512		13.497	12661		13.496	13549		7.145	44580		13.496	37863
13.508	1500		13.507	12635		13.506	13555		7.15	44612		13.506	37805
13.518	1488		13.517	12615		13.516	13566		7.155	44794		13.516	37751
13.528	1477		13.527	12596		13.526	13577		7.16	45137		13.526	37704
13.538	1465		13.537	12579		13.536	13589		7.165	45671		13.536	37658
13.548	1455		13.547	12567		13.546	13605		7.17	46419		13.546	37611
13.558	1445		13.557	12551		13.556	13621		7.175	47433		13.556	37569
13.568	1435		13.567	12533		13.566	13636		7.18	48767		13.566	37537
13.578	1425		13.577	12519		13.576	13652		7.185	50494		13.576	37518
13.588	1417		13.587	12502		13.586	13667		7.19	52710		13.586	37505
13.598	1410		13.597	12486		13.596	13683		7.195	55535		13.596	37489
13.608	1403		13.607	12473		13.606	13701		7.2	59058		13.606	37465
13.618	1395		13.617	12459		13.616	13717		7.205	63390		13.616	37423
13.628	1386		13.627	12441		13.626	13729		7.21	68600		13.626	37365
13.638	1376		13.637	12427		13.636	13741		7.215	74560		13.636	37305
13.648	1367		13.647	12417		13.646	13755		7.22	81053		13.646	37240
13.658	1358		13.657	12408		13.656	13770		7.225	87680		13.656	37165
13.668	1351		13.667	12396		13.666	13793		7.23	93814		13.666	37082
13.678	1345		13.677	12386		13.676	13822		7.235	98636		13.676	37009
13.688	1339		13.687	12380		13.686	13855		7.24	101391		13.686	36956
13.698	1331		13.697	12374		13.696	13884		7.245	101579		13.696	36912
13.708	1321		13.707	12368		13.706	13906		7.25	99080		13.706	36859
13.718	1311		13.717	12364		13.716	13923		7.255	94298		13.716	36792
13.728	1304		13.727	12356		13.726	13945		7.26	88002		13.726	36735
13.738	1298		13.737	12347		13.736	13974		7.265	81019		13.736	36689
13.748	1292		13.747	12338		13.746	14000		7.27	74156		13.746	36629
13.758	1287		13.757	12334		13.756	14022		7.275	67932		13.756	36543
13.768	1280		13.767	12332		13.766	14044		7.28	62600		13.766	36455
13.778	1275		13.777	12331		13.776	14062		7.285	58180		13.776	36385
13.788	1271		13.787	12328		13.786	14085		7.29	54605		13.786	36328
13.798	1270		13.797	12324		13.796	14113		7.295	51779		13.796	36278
13.808	1267		13.807	12320		13.806	14142		7.3	49550		13.806	36228
13.818	1262		13.817	12321		13.816	14168		7.305	47783		13.816	36178
13.828	1260		13.827	12324		13.826	14199		7.31	46359		13.826	36134
13.838	1263		13.837	12329		13.836	14236		7.315	45185		13.836	36097
13.848	1267		13.847	12339		13.846	14267		7.32	44221		13.846	36052
13.858	1264		13.857	12349		13.856	14291		7.325	43432		13.856	35991
13.868	1258		13.867	12356		13.866	14305		7.33	42761		13.866	35935
13.878	1255		13.877	12370		13.876	14308		7.335	42187		13.876	35891
13.888	1254		13.887	12391		13.886	14312		7.34	41697		13.886	35848
13.898	1254		13.897	12415		13.896	14325		7.345	41278		13.896	35804
13.908	1254		13.907	12438		13.906	14346		7.35	40915		13.906	35762
13.918	1256		13.917	12468		13.916	14373		7.355	40596		13.916	35725
13.928	1262		13.927	12507		13.926	14412		7.36	40319		13.926	35687
13.938	1270		13.937	12559		13.936	14455		7.365	40072		13.936	35648
13.948	1280		13.947	12618		13.946	14495		7.37	39837		13.946	35614
13.958	1291		13.957	12681		13.956	14532		7.375	39622		13.956	35583
13.968	1298		13.967	12756		13.966	14566		7.38	39443		13.966	35546
13.978	1305		13.977	12849		13.976	14601		7.385	39289		13.976	35505
13.988	1312		13.987	12948		13.986	14644		7.39	39157		13.986	35465
13.998	1316		13.997	13039		13.996	14693		7.395	39042		13.996	35425
14.008	1320		14.007	13127		14.006	14745		7.4	38932		14.006	35391
14.018	1321		14.017	13218		14.016	14803		7.405	38829		14.016	35374
14.028	1321		14.027	13290		14.026	14876		7.41	38762		14.026	35355
14.038	1320		14.037	13330		14.036	14966		7.415	38728		14.036	35327
14.048	1321		14.047	13345		14.046	15070		7.42	38711		14.046	35297
14.058	1322		14.057	13343		14.056	15182		7.425	38710		14.056	35267
14.068	1321		14.067	13329		14.066	15302		7.43	38725		14.066	35242
14.078	1322		14.077	13311		14.076	15431		7.435	38766		14.076	35223
14.088	1325		14.087	13301		14.086	15572		7.44	38836		14.086	35207
14.098	1326		14.097	13295		14.096	15723		7.445	38949		14.096	35198
14.108	1325		14.107	13288		14.106	15863		7.45	39106		14.106	35192
14.118	1324		14.117	13274		14.116	15974		7.455	39304		14.116	35173
14.128	1324		14.127	13247		14.126	16058		7.46	39559		14.126	35149
14.138	1326		14.137	13208		14.136	16120		7.465	39906		14.136	35140
14.148	1330		14.147	13166		14.146	16163		7.47	40353		14.146	35143
14.158	1334		14.157	13127		14.156	16183		7.475	40913		14.156	35150
14.168	1339		14.167	13093		14.166	16188		7.48	41618		14.166	35151
14.178	1348		14.177	13063		14.176	16187		7.485	42511		14.176	35141
14.188	1360		14.187	13041		14.186	16177		7.49	43615		14.186	35131
14.198	1371		14.197	13036		14.196	16158		7.495	44934		14.196	35131
14.208	1382		14.207	13046		14.206	16130		7.5	46442		14.206	35139
14.218	1395		14.217	13060		14.216	16091		7.505	48120		14.216	35144
14.228	1411		14.227	13080		14.226	16043		7.51	49923		14.226	35152
14.238	1428		14.237	13115		14.236	15982		7.515	51738		14.236	35159
14.248	1445		14.247	13156		14.246	15912		7.52	53398		14.246	35153
14.258	1462		14.257	13199		14.256	15839		7.525	54747		14.256	35151
14.268	1479		14.267	13251		14.266	15769		7.53	55667		14.266	35169
14.278	1498		14.277	13306		14.276	15704		7.535	56056		14.276	35193
14.288	1521		14.287	13356		14.286	15651		7.54	55861		14.286	35207
14.298	1543		14.297	13400		14.296	15613		7.545	55093		14.296	35216
14.308	1558		14.307	13444		14.306	15591		7.55	53871		14.306	35227
14.318	1568		14.317	13497		14.316	15586		7.555	52345		14.316	35246
14.328	1579		14.327	13558		14.326	15592		7.56	50670		14.326	35270
14.338	1592		14.337	13615		14.336	15608		7.565	48996		14.336	35294
14.348	1608		14.347	13666		14.346	15631		7.57	47450		14.346	35315
14.358	1623		14.357	13710		14.356	15650		7.575	46079		14.356	35338
14.368	1636		14.367	13748		14.366	15667		7.58	44887		14.366	35359
14.378	1649		14.377	13793		14.376	15685		7.585	43904		14.376	35373
14.388	1662		14.387	13850		14.386	15703		7.59	43115		14.386	35381
14.398	1673		14.397	13907		14.396	15724		7.595	42491		14.396	35386
14.408	1685		14.407	13962		14.406	15750		7.6	42004		14.406	35394
14.418	1695		14.417	14017		14.416	15777		7.605	41625		14.416	35403
14.428	1705		14.427	14075		14.426	15807		7.61	41326		14.426	35414
14.438	1714		14.437	14135		14.436	15842		7.615	41103		14.436	35422
14.448	1723		14.447	14199		14.446	15876		7.62	40947		14.446	35421
14.458	1727		14.457	14263		14.456	15905		7.625	40835		14.456	35410
14.468	1726		14.467	14312		14.466	15933		7.63	40767		14.466	35385
14.478	1720		14.477	14348		14.476	15963		7.635	40730		14.476	35365
14.488	1714		14.487	14376		14.486	15995		7.64	40718		14.486	35352
14.498	1706		14.497	14390		14.496	16024		7.645	40742		14.496	35324
14.508	1698		14.507	14389		14.506	16061		7.65	40819		14.506	35289
14.518	1690		14.517	14376		14.516	16112		7.655	40918		14.516	35260
14.528	1678		14.527	14354		14.526	16169		7.66	41032		14.526	35225
14.538	1662		14.537	14321		14.536	16223		7.665	41141		14.536	35179
14.548	1647		14.547	14284		14.546	16280		7.67	41259		14.546	35127
14.558	1633		14.557	14250		14.556	16342		7.675	41422		14.556	35072
14.568	1617		14.567	14211		14.566	16403		7.68	41611		14.566	35009
14.578	1597		14.577	14165		14.576	16462		7.685	41797		14.576	34941
14.588	1576		14.587	14122		14.586	16517		7.69	41972		14.586	34879
14.598	1557		14.597	14078		14.596	16556		7.695	42169		14.596	34813
14.608	1539		14.607	14034		14.606	16574		7.7	42373		14.606	34739
14.618	1521		14.617	13991		14.616	16573		7.705	42574		14.616	34671
14.628	1504		14.627	13948		14.626	16560		7.71	42782		14.626	34598
14.638	1485		14.637	13906		14.636	16535		7.715	42995		14.636	34519
14.648	1466		14.647	13863		14.646	16506		7.72	43192		14.646	34441
14.658	1447		14.657	13828		14.656	16481		7.725	43396		14.656	34362
14.668	1429		14.667	13797		14.666	16468		7.73	43598		14.666	34277
14.678	1411		14.677	13761		14.676	16468		7.735	43775		14.676	34190
14.688	1393		14.687	13725		14.686	16473		7.74	43945		14.686	34112
14.698	1372		14.697	13695		14.696	16480		7.745	44101		14.696	34043
14.708	1352		14.707	13665		14.706	16489		7.75	44258		14.706	33965
14.718	1335		14.717	13633		14.716	16496		7.755	44414		14.716	33873
14.728	1318		14.727	13604		14.726	16507		7.76	44566		14.726	33791
14.738	1299		14.737	13573		14.736	16523		7.765	44718		14.736	33717
14.748	1280		14.747	13534		14.746	16535		7.77	44880		14.746	33635
14.758	1260		14.757	13485		14.756	16548		7.775	45027		14.756	33551
14.768	1240		14.767	13431		14.766	16575		7.78	45174		14.766	33481
14.778	1220		14.777	13378		14.776	16614		7.785	45340		14.776	33415
14.788	1200		14.787	13323		14.786	16656		7.79	45496		14.786	33337
14.798	1179		14.797	13263		14.796	16695		7.795	45658		14.796	33260
14.808	1160		14.807	13200		14.806	16734		7.8	45815		14.806	33197
14.818	1141		14.817	13136		14.816	16774		7.805	45969		14.816	33141
14.828	1124		14.827	13079		14.826	16807		7.81	46127		14.826	33094
14.838	1107		14.837	13024		14.836	16839		7.815	46307		14.836	33049
14.848	1091		14.847	12967		14.846	16872		7.82	46478		14.846	33002
14.858	1077		14.857	12916		14.856	16896		7.825	46644		14.856	32958
14.868	1065		14.867	12872		14.866	16906		7.83	46805		14.866	32918
14.878	1053		14.877	12827		14.876	16903		7.835	46969		14.876	32875
14.888	1040		14.887	12783		14.886	16894		7.84	47133		14.886	32814
14.898	1029		14.897	12746		14.896	16879		7.845	47297		14.896	32738
14.908	1018		14.907	12708		14.906	16860		7.85	47462		14.906	32665
14.918	1006		14.917	12670		14.916	16846		7.855	47629		14.916	32601
14.928	995		14.927	12637		14.926	16848		7.86	47800		14.926	32535
14.938	986		14.937	12608		14.936	16856		7.865	47972		14.936	32468
14.948	977		14.947	12581		14.946	16855		7.87	48168		14.946	32386
14.958	968		14.957	12556		14.956	16849		7.875	48375		14.956	32293
14.968	958		14.967	12528		14.966	16848		7.88	48587		14.966	32207
14.978	952		14.977	12502		14.976	16855		7.885	48797		14.976	32134
14.988	945		14.987	12480		14.986	16860		7.89	49030		14.986	32073
14.998	935		14.997	12453		14.996	16861		7.895	49277		14.996	32018
15.008	925		15.007	12425		15.006	16865		7.9	49515		15.006	31968
15.018	918		15.017	12411		15.016	16877		7.905	49727		15.016	31919
15.028	914		15.027	12403		15.026	16889		7.91	49892		15.026	31866
15.038	909		15.037	12396		15.036	16899		7.915	50009		15.036	31818
15.048	903		15.047	12386		15.046	16911		7.92	50066		15.046	31774
15.058	896		15.057	12370		15.056	16922		7.925	50067		15.056	31723
15.068	890		15.067	12355		15.066	16932		7.93	50019		15.066	31670
15.078	886		15.077	12343		15.076	16948		7.935	49915		15.076	31627
15.088	882		15.087	12328		15.086	16970		7.94	49746		15.086	31597
15.098	879		15.097	12309		15.096	16987		7.945	49533		15.096	31565
15.108	875		15.107	12288		15.106	17003		7.95	49285		15.106	31522
15.118	868		15.117	12264		15.116	17017		7.955	49006		15.116	31479
15.128	862		15.127	12243		15.126	17029		7.96	48709		15.126	31441
15.138	859		15.137	12226		15.136	17036		7.965	48401		15.136	31405
15.148	856		15.147	12210		15.146	17041		7.97	48108		15.146	31370
15.158	852		15.157	12193		15.156	17051		7.975	47823		15.156	31332
15.168	846		15.167	12174		15.166	17069		7.98	47556		15.166	31296
15.178	841		15.177	12160		15.176	17095		7.985	47305		15.176	31265
15.188	837		15.187	12154		15.186	17119		7.99	47052		15.186	31229
15.198	832		15.197	12145		15.196	17141		7.995	46780		15.196	31191
15.208	827		15.207	12132		15.206	17154		8	46501		15.206	31154
15.218	823		15.217	12115		15.216	17156		8.005	46240		15.216	31116
15.228	817		15.227	12099		15.226	17158		8.01	46011		15.226	31075
15.238	811		15.237	12084		15.236	17167		8.015	45777		15.236	31033
15.248	806		15.247	12070		15.246	17170		8.02	45523		15.246	30987
15.258	802		15.257	12060		15.256	17171		8.025	45286		15.256	30940
15.268	800		15.267	12048		15.266	17178		8.03	45047		15.266	30896
15.278	805		15.277	12035		15.276	17186		8.035	44811		15.276	30850
15.288	831		15.287	12023		15.286	17189		8.04	44588		15.286	30805
15.298	850		15.297	12014		15.296	17195		8.045	44364		15.296	30763
15.308	822		15.307	12007		15.306	17205		8.05	44135		15.306	30714
15.318	785		15.317	12001		15.316	17212		8.055	43909		15.316	30665
15.328	772		15.327	11996		15.326	17216		8.06	43685		15.326	30627
15.338	771		15.337	11989		15.336	17223		8.065	43465		15.336	30601
15.348	769		15.347	11975		15.346	17227		8.07	43230		15.346	30574
15.358	763		15.357	11963		15.356	17225		8.075	42975		15.356	30537
15.368	760		15.367	11955		15.366	17220		8.08	42724		15.366	30500
15.378	760		15.377	11945		15.376	17207		8.085	42493		15.376	30471
15.388	757		15.387	11938		15.386	17194		8.09	42289		15.386	30436
15.398	753		15.397	11934		15.396	17188		8.095	42084		15.396	30396
15.408	752		15.407	11924		15.406	17189		8.1	41876		15.406	30361
15.418	749		15.417	11912		15.416	17198		8.105	41681		15.416	30330
15.428	744		15.427	11904		15.426	17218		8.11	41481		15.426	30296
15.438	740		15.437	11901		15.436	17233		8.115	41279		15.436	30258
15.448	738		15.447	11899		15.446	17241		8.12	41100		15.446	30229
15.458	737		15.457	11899		15.456	17244		8.125	40921		15.456	30202
15.468	735		15.467	11895		15.466	17242		8.13	40729		15.466	30163
15.478	733		15.477	11886		15.476	17241		8.135	40545		15.476	30123
15.488	731		15.487	11875		15.486	17245		8.14	40380		15.486	30092
15.498	726		15.497	11865		15.496	17248		8.145	40235		15.496	30065
15.508	723		15.507	11860		15.506	17253		8.15	40114		15.506	30039
15.518	720		15.517	11860		15.516	17261		8.155	39991		15.516	30009
15.528	720		15.527	11862		15.526	17266		8.16	39855		15.526	29976
15.538	719		15.537	11861		15.536	17270		8.165	39718		15.536	29950
15.548	717		15.547	11856		15.546	17275		8.17	39572		15.546	29928
15.558	716		15.557	11849		15.556	17272		8.175	39427		15.556	29904
15.568	716		15.567	11847		15.566	17268		8.18	39279		15.566	29876
15.578	715		15.577	11851		15.576	17273		8.185	39119		15.576	29844
15.588	713		15.587	11855		15.586	17281		8.19	38961		15.586	29818
15.598	712		15.597	11853		15.596	17283		8.195	38797		15.596	29795
15.608	714		15.607	11847		15.606	17281		8.2	38630		15.606	29774
15.618	716		15.617	11842		15.616	17280		8.205	38447		15.616	29747
15.628	714		15.627	11843		15.626	17285		8.21	38258		15.626	29714
15.638	711		15.637	11851		15.636	17289		8.215	38081		15.636	29680
15.648	711		15.647	11854		15.646	17291		8.22	37917		15.646	29652
15.658	715		15.657	11854		15.656	17292		8.225	37737		15.656	29636
15.668	718		15.667	11853		15.666	17290		8.23	37532		15.666	29622
15.678	719		15.677	11853		15.676	17294		8.235	37333		15.676	29605
15.688	716		15.687	11854		15.686	17298		8.24	37135		15.686	29591
15.698	715		15.697	11861		15.696	17302		8.245	36932		15.696	29575
15.708	715		15.707	11866		15.706	17309		8.25	36721		15.706	29553
15.718	713		15.717	11866		15.716	17314		8.255	36522		15.716	29531
15.728	712		15.727	11870		15.726	17320		8.26	36342		15.726	29523
15.738	712		15.737	11871		15.736	17332		8.265	36179		15.736	29539
15.748	712		15.747	11867		15.746	17344		8.27	36017		15.746	29597
15.758	715		15.757	11871		15.756	17352		8.275	35863		15.756	29724
15.768	717		15.767	11883		15.766	17361		8.28	35709		15.766	29808
15.778	717		15.777	11892		15.776	17372		8.285	35554		15.776	29695
15.788	715		15.787	11901		15.786	17383		8.29	35416		15.786	29532
15.798	713		15.797	11912		15.796	17392		8.295	35296		15.796	29443
15.808	713		15.807	11919		15.806	17396		8.3	35179		15.806	29384
15.818	716		15.817	11923		15.816	17397		8.305	35054		15.816	29334
15.828	720		15.827	11931		15.826	17402		8.31	34948		15.826	29293
15.838	723		15.837	11941		15.836	17410		8.315	34857		15.836	29256
15.848	724		15.847	11950		15.846	17418		8.32	34759		15.846	29218
15.858	723		15.857	11959		15.856	17420		8.325	34671		15.856	29184
15.868	721		15.867	11967		15.866	17422		8.33	34597		15.866	29152
15.878	722		15.877	11977		15.876	17423		8.335	34523		15.876	29123
15.888	724		15.887	11990		15.886	17418		8.34	34454		15.886	29088
15.898	724		15.897	12001		15.896	17416		8.345	34396		15.896	29054
15.908	724		15.907	12007		15.906	17420		8.35	34331		15.906	29026
15.918	726		15.917	12009		15.916	17430		8.355	34266		15.916	29000
15.928	730		15.927	12014		15.926	17455		8.36	34204		15.926	28973
15.938	734		15.937	12024		15.936	17488		8.365	34147		15.936	28945
15.948	735		15.947	12036		15.946	17519		8.37	34099		15.946	28923
15.958	735		15.957	12048		15.956	17542		8.375	34044		15.956	28903
15.968	734		15.967	12056		15.966	17560		8.38	33985		15.966	28875
15.978	734		15.977	12064		15.976	17576		8.385	33944		15.976	28847
15.988	735		15.987	12074		15.986	17592		8.39	33922		15.986	28821
15.998	737		15.997	12083		15.996	17607		8.395	33889		15.996	28795
16.008	739		16.007	12094		16.006	17622		8.4	33844		16.006	28776
16.018	740		16.017	12111		16.016	17638		8.405	33798		16.016	28763
16.028	741		16.027	12125		16.026	17650		8.41	33758		16.026	28745
16.038	742		16.037	12138		16.036	17663		8.415	33709		16.036	28724
16.048	744		16.047	12155		16.046	17678		8.42	33661		16.046	28707
16.058	747		16.057	12167		16.056	17691		8.425	33621		16.056	28693
16.068	750		16.067	12176		16.066	17706		8.43	33585		16.066	28674
16.078	754		16.077	12184		16.076	17728		8.435	33551		16.076	28650
16.088	755		16.087	12196		16.086	17751		8.44	33516		16.086	28629
16.098	755		16.097	12214		16.096	17769		8.445	33476		16.096	28617
16.108	755		16.107	12235		16.106	17777		8.45	33431		16.106	28604
16.118	757		16.117	12251		16.116	17780		8.455	33397		16.116	28585
16.128	761		16.127	12263		16.126	17787		8.46	33359		16.126	28567
16.138	765		16.137	12277		16.136	17800		8.465	33326		16.136	28557
16.148	771		16.147	12295		16.146	17818		8.47	33297		16.146	28550
16.158	779		16.157	12316		16.156	17834		8.475	33263		16.156	28545
16.168	787		16.167	12330		16.166	17859		8.48	33231		16.166	28538
16.178	796		16.177	12348		16.176	17895		8.485	33215		16.176	28526
16.188	810		16.187	12379		16.186	17934		8.49	33209		16.186	28515
16.198	828		16.197	12413		16.196	17973		8.495	33192		16.196	28519
16.208	846		16.207	12444		16.206	18005		8.5	33161		16.206	28529
16.218	864		16.217	12478		16.216	18023		8.505	33132		16.216	28535
16.228	877		16.227	12524		16.226	18044		8.51	33121		16.226	28550
16.238	882		16.237	12573		16.236	18077		8.515	33118		16.236	28589
16.248	876		16.247	12615		16.246	18104		8.52	33114		16.246	28632
16.258	862		16.257	12645		16.256	18126		8.525	33104		16.256	28646
16.268	846		16.267	12661		16.266	18152		8.53	33086		16.266	28624
16.278	834		16.277	12672		16.276	18180		8.535	33062		16.276	28572
16.288	826		16.287	12684		16.286	18208		8.54	33056		16.286	28508
16.298	823		16.297	12701		16.296	18234		8.545	33059		16.296	28448
16.308	821		16.307	12727		16.306	18260		8.55	33060		16.306	28397
16.318	823		16.317	12752		16.316	18291		8.555	33058		16.316	28362
16.328	826		16.327	12765		16.326	18325		8.56	33052		16.326	28345
16.338	833		16.337	12761		16.336	18352		8.565	33043		16.336	28343
16.348	840		16.347	12749		16.346	18368		8.57	33038		16.346	28341
16.358	843		16.357	12737		16.356	18384		8.575	33040		16.356	28339
16.368	846		16.367	12735		16.366	18406		8.58	33038		16.366	28338
16.378	849		16.377	12740		16.376	18424		8.585	33037		16.376	28337
16.388	853		16.387	12750		16.386	18438		8.59	33040		16.386	28339
16.398	855		16.397	12766		16.396	18457		8.595	33051		16.396	28349
16.408	859		16.407	12788		16.406	18482		8.6	33056		16.406	28376
16.418	864		16.417	12809		16.416	18515		8.605	33049		16.416	28423
16.428	869		16.427	12830		16.426	18561		8.61	33047		16.426	28514
16.438	875		16.437	12849		16.436	18611		8.615	33051		16.436	28662
16.448	880		16.447	12869		16.446	18655		8.62	33052		16.446	28814
16.458	886		16.457	12892		16.456	18694		8.625	33054		16.456	28873
16.468	890		16.467	12915		16.466	18728		8.63	33062		16.466	28815
16.478	894		16.477	12934		16.476	18756		8.635	33059		16.476	28764
16.488	900		16.487	12953		16.486	18791		8.64	33055		16.486	28808
16.498	912		16.497	12975		16.496	18830		8.645	33056		16.496	28906
16.508	927		16.507	13003		16.506	18864		8.65	33069		16.506	28995
16.518	946		16.517	13036		16.516	18889		8.655	33090		16.516	29034
16.528	971		16.527	13068		16.526	18907		8.66	33106		16.526	28994
16.538	1010		16.537	13100		16.536	18925		8.665	33108		16.536	28902
16.548	1065		16.547	13142		16.546	18947		8.67	33109		16.546	28819
16.558	1138		16.557	13199		16.556	18967		8.675	33129		16.556	28770
16.568	1221		16.567	13273		16.566	18984		8.68	33137		16.566	28758
16.578	1298		16.577	13379		16.576	19006		8.685	33128		16.576	28810
16.588	1348		16.587	13522		16.586	19037		8.69	33122		16.586	28939
16.598	1354		16.597	13683		16.596	19062		8.695	33128		16.596	29113
16.608	1313		16.607	13817		16.606	19078		8.7	33135		16.606	29271
16.618	1240		16.617	13888		16.616	19092		8.705	33143		16.616	29354
16.628	1160		16.627	13895		16.626	19102		8.71	33148		16.626	29309
16.638	1093		16.637	13863		16.636	19112		8.715	33154		16.636	29133
16.648	1045		16.647	13834		16.646	19122		8.72	33162		16.646	28890
16.658	1017		16.657	13843		16.656	19133		8.725	33168		16.656	28642
16.668	1000		16.667	13891		16.666	19154		8.73	33174		16.666	28431
16.678	989		16.677	13945		16.676	19191		8.735	33184		16.676	28280
16.688	985		16.687	13945		16.686	19233		8.74	33196		16.686	28181
16.698	984		16.697	13872		16.696	19271		8.745	33193		16.696	28121
16.708	982		16.707	13760		16.706	19299		8.75	33187		16.706	28082
16.718	980		16.717	13650		16.716	19319		8.755	33193		16.716	28046
16.728	978		16.727	13564		16.726	19339		8.76	33209		16.726	28018
16.738	977		16.737	13511		16.736	19367		8.765	33224		16.736	28004
16.748	980		16.747	13487		16.746	19396		8.77	33237		16.746	27993
16.758	985		16.757	13482		16.756	19420		8.775	33245		16.756	27978
16.768	989		16.767	13486		16.766	19440		8.78	33241		16.766	27967
16.778	992		16.777	13490		16.776	19457		8.785	33243		16.776	27966
16.788	995		16.787	13496		16.786	19475		8.79	33262		16.786	27961
16.798	997		16.797	13503		16.796	19490		8.795	33279		16.796	27941
16.808	998		16.807	13509		16.806	19502		8.8	33284		16.806	27931
16.818	1001		16.817	13514		16.816	19516		8.805	33292		16.816	27939
16.828	1005		16.827	13523		16.826	19533		8.81	33300		16.826	27946
16.838	1010		16.837	13535		16.836	19545		8.815	33312		16.836	27946
16.848	1015		16.847	13542		16.846	19553		8.82	33333		16.846	27945
16.858	1022		16.857	13549		16.856	19562		8.825	33351		16.856	27942
16.868	1034		16.867	13557		16.866	19566		8.83	33370		16.866	27943
16.878	1049		16.877	13564		16.876	19566		8.835	33397		16.876	27946
16.888	1066		16.887	13576		16.886	19572		8.84	33433		16.886	27957
16.898	1086		16.897	13600		16.896	19586		8.845	33472		16.896	27984
16.908	1104		16.907	13632		16.906	19599		8.85	33507		16.906	28026
16.918	1114		16.917	13668		16.916	19610		8.855	33537		16.916	28076
16.928	1115		16.927	13709		16.926	19632		8.86	33572		16.926	28132
16.938	1107		16.937	13741		16.936	19657		8.865	33616		16.936	28181
16.948	1092		16.947	13755		16.946	19679		8.87	33673		16.946	28208
16.958	1074		16.957	13750		16.956	19692		8.875	33723		16.956	28197
16.968	1057		16.967	13734		16.966	19699		8.88	33764		16.966	28151
16.978	1048		16.977	13728		16.976	19713		8.885	33817		16.976	28098
16.988	1043		16.987	13734		16.986	19731		8.89	33878		16.986	28048
16.998	1041		16.997	13744		16.996	19744		8.895	33923		16.996	28010
17.008	1041		17.007	13756		17.006	19750		8.9	33952		17.006	27992
17.018	1044		17.017	13764		17.016	19755		8.905	33971		17.016	27985
17.028	1046		17.027	13761		17.026	19764		8.91	33996		17.026	27984
17.038	1047		17.037	13740		17.036	19778		8.915	34021		17.036	27987
17.048	1049		17.047	13710		17.046	19789		8.92	34023		17.046	27983
17.058	1050		17.057	13686		17.056	19790		8.925	34018		17.056	27973
17.068	1051		17.067	13674		17.066	19789		8.93	34013		17.066	27970
17.078	1054		17.077	13672		17.076	19789		8.935	34004		17.076	27979
17.088	1058		17.087	13673		17.086	19786		8.94	33993		17.086	27987
17.098	1060		17.097	13672		17.096	19782		8.945	33980		17.096	27994
17.108	1060		17.107	13670		17.106	19777		8.95	33965		17.106	27998
17.118	1062		17.117	13669		17.116	19767		8.955	33955		17.116	27996
17.128	1063		17.127	13665		17.126	19756		8.96	33934		17.126	27998
17.138	1064		17.137	13663		17.136	19747		8.965	33899		17.136	27999
17.148	1066		17.147	13665		17.146	19746		8.97	33859		17.146	28002
17.158	1068		17.157	13671		17.156	19749		8.975	33814		17.156	28011
17.168	1069		17.167	13673		17.166	19751		8.98	33777		17.166	28018
17.178	1072		17.177	13672		17.176	19763		8.985	33739		17.176	28023
17.188	1077		17.187	13668		17.186	19779		8.99	33691		17.186	28029
17.198	1080		17.197	13662		17.196	19788		8.995	33650		17.196	28037
17.208	1079		17.207	13657		17.206	19790		9	33616		17.206	28041
17.218	1079		17.217	13655		17.216	19783		9.005	33585		17.216	28038
17.228	1081		17.227	13655		17.226	19780		9.01	33562		17.226	28038
17.238	1084		17.237	13657		17.236	19787		9.015	33533		17.236	28043
17.248	1086		17.247	13661		17.246	19789		9.02	33507		17.246	28050
17.258	1087		17.257	13659		17.256	19782		9.025	33493		17.256	28057
17.268	1087		17.267	13652		17.266	19775		9.03	33467		17.266	28066
17.278	1089		17.277	13647		17.276	19770		9.035	33441		17.276	28076
17.288	1091		17.287	13644		17.286	19763		9.04	33417		17.286	28079
17.298	1091		17.297	13640		17.296	19752		9.045	33401		17.296	28087
17.308	1091		17.307	13630		17.306	19738		9.05	33401		17.306	28103
17.318	1091		17.317	13621		17.316	19726		9.055	33402		17.316	28112
17.328	1094		17.327	13619		17.326	19717		9.06	33403		17.326	28119
17.338	1097		17.337	13616		17.336	19706		9.065	33399		17.336	28128
17.348	1097		17.347	13608		17.346	19690		9.07	33393		17.346	28131
17.358	1096		17.357	13603		17.356	19669		9.075	33387		17.356	28137
17.368	1096		17.367	13598		17.366	19647		9.08	33388		17.366	28147
17.378	1097		17.377	13588		17.376	19626		9.085	33395		17.376	28154
17.388	1099		17.387	13580		17.386	19605		9.09	33405		17.386	28157
17.398	1101		17.397	13577		17.396	19583		9.095	33412		17.396	28161
17.408	1101		17.407	13574		17.406	19561		9.1	33413		17.406	28169
17.418	1100		17.417	13567		17.416	19545		9.105	33411		17.416	28176
17.428	1101		17.427	13564		17.426	19546		9.11	33417		17.426	28184
17.438	1105		17.437	13558		17.436	19554		9.115	33427		17.436	28199
17.448	1110		17.447	13547		17.446	19559		9.12	33436		17.446	28213
17.458	1112		17.457	13538		17.456	19550		9.125	33443		17.456	28219
17.468	1111		17.467	13529		17.466	19536		9.13	33443		17.466	28223
17.478	1112		17.477	13519		17.476	19531		9.135	33452		17.476	28233
17.488	1115		17.487	13511		17.486	19530		9.14	33474		17.486	28245
17.498	1115		17.497	13507		17.496	19520		9.145	33494		17.496	28260
17.508	1116		17.507	13502		17.506	19498		9.15	33505		17.506	28273
17.518	1120		17.517	13493		17.516	19477		9.155	33524		17.516	28276
17.528	1123		17.527	13482		17.526	19454		9.16	33550		17.526	28276
17.538	1124		17.537	13472		17.536	19430		9.165	33564		17.536	28290
17.548	1127		17.547	13468		17.546	19406		9.17	33575		17.546	28319
17.558	1132		17.557	13465		17.556	19387		9.175	33599		17.556	28338
17.568	1134		17.567	13455		17.566	19367		9.18	33619		17.566	28343
17.578	1134		17.577	13444		17.576	19343		9.185	33641		17.576	28342
17.588	1133		17.587	13432		17.586	19316		9.19	33683		17.586	28340
17.598	1132		17.597	13424		17.596	19289		9.195	33728		17.596	28347
17.608	1131		17.607	13417		17.606	19258		9.2	33754		17.606	28359
17.618	1131		17.617	13406		17.616	19224		9.205	33763		17.616	28363
17.628	1132		17.627	13393		17.626	19192		9.21	33778		17.626	28368
17.638	1135		17.637	13385		17.636	19162		9.215	33811		17.636	28383
17.648	1139		17.647	13379		17.646	19135		9.22	33842		17.646	28402
17.658	1141		17.657	13369		17.656	19108		9.225	33874		17.656	28420
17.668	1141		17.667	13354		17.666	19085		9.23	33909		17.666	28432
17.678	1142		17.677	13340		17.676	19076		9.235	33949		17.676	28441
17.688	1144		17.687	13329		17.686	19076		9.24	34001		17.686	28452
17.698	1146		17.697	13322		17.696	19073		9.245	34049		17.696	28458
17.708	1148		17.707	13309		17.706	19064		9.25	34085		17.706	28466
17.718	1149		17.717	13291		17.716	19051		9.255	34133		17.716	28474
17.728	1151		17.727	13279		17.726	19035		9.26	34200		17.726	28488
17.738	1153		17.737	13267		17.736	19014		9.265	34267		17.736	28513
17.748	1153		17.747	13254		17.746	18991		9.27	34334		17.746	28536
17.758	1154		17.757	13244		17.756	18965		9.275	34400		17.756	28544
17.768	1157		17.767	13237		17.766	18943		9.28	34462		17.766	28550
17.778	1157		17.777	13229		17.776	18925		9.285	34544		17.776	28565
17.788	1157		17.787	13220		17.786	18900		9.29	34634		17.786	28582
17.798	1157		17.797	13213		17.796	18868		9.295	34724		17.796	28603
17.808	1160		17.807	13200		17.806	18839		9.3	34816		17.806	28619
17.818	1162		17.817	13182		17.816	18813		9.305	34890		17.816	28636
17.828	1165		17.827	13168		17.826	18786		9.31	34952		17.826	28653
17.838	1169		17.837	13160		17.836	18758		9.315	35018		17.836	28666
17.848	1172		17.847	13153		17.846	18727		9.32	35080		17.846	28674
17.858	1173		17.857	13141		17.856	18691		9.325	35133		17.856	28683
17.868	1173		17.867	13130		17.866	18655		9.33	35184		17.866	28698
17.878	1174		17.877	13124		17.876	18618		9.335	35240		17.876	28715
17.888	1175		17.887	13119		17.886	18586		9.34	35285		17.886	28740
17.898	1179		17.897	13112		17.896	18556		9.345	35324		17.896	28770
17.908	1184		17.907	13101		17.906	18522		9.35	35369		17.906	28791
17.918	1187		17.917	13084		17.916	18494		9.355	35407		17.916	28804
17.928	1188		17.927	13073		17.926	18487		9.36	35424		17.926	28816
17.938	1191		17.937	13069		17.936	18488		9.365	35439		17.936	28838
17.948	1194		17.947	13063		17.946	18482		9.37	35453		17.946	28864
17.958	1196		17.957	13054		17.956	18459		9.375	35457		17.956	28883
17.968	1197		17.967	13045		17.966	18431		9.38	35453		17.966	28899
17.978	1200		17.977	13040		17.976	18409		9.385	35455		17.976	28917
17.988	1204		17.987	13035		17.986	18394		9.39	35465		17.986	28935
17.998	1207		17.997	13029		17.996	18377		9.395	35472		17.996	28953
18.008	1210		18.007	13024		18.006	18349		9.4	35485		18.006	28978
18.018	1215		18.017	13017		18.016	18317		9.405	35498		18.016	29005
18.028	1221		18.027	13016		18.026	18288		9.41	35514		18.026	29028
18.038	1226		18.037	13022		18.036	18262		9.415	35529		18.036	29046
18.048	1232		18.047	13023		18.046	18239		9.42	35546		18.046	29057
18.058	1237		18.057	13015		18.056	18213		9.425	35564		18.056	29068
18.068	1241		18.067	13006		18.066	18181		9.43	35587		18.066	29084
18.078	1245		18.077	12995		18.076	18146		9.435	35618		18.076	29114
18.088	1249		18.087	12985		18.086	18114		9.44	35655		18.086	29148
18.098	1253		18.097	12980		18.096	18084		9.445	35705		18.096	29171
18.108	1256		18.107	12976		18.106	18050		9.45	35757		18.106	29183
18.118	1260		18.117	12973		18.116	18017		9.455	35803		18.116	29193
18.128	1265		18.127	12973		18.126	17979		9.46	35836		18.126	29206
18.138	1272		18.137	12973		18.136	17935		9.465	35869		18.136	29229
18.148	1280		18.147	12973		18.146	17900		9.47	35906		18.146	29262
18.158	1288		18.157	12974		18.156	17874		9.475	35954		18.156	29293
18.168	1293		18.167	12974		18.166	17854		9.48	36009		18.166	29319
18.178	1298		18.177	12970		18.176	17846		9.485	36077		18.176	29344
18.188	1305		18.187	12967		18.186	17841		9.49	36138		18.186	29373
18.198	1313		18.197	12971		18.196	17835		9.495	36173		18.196	29403
18.208	1320		18.207	12971		18.206	17821		9.5	36216		18.206	29429
18.218	1325		18.217	12968		18.216	17798		9.505	36282		18.216	29452
18.228	1329		18.227	12974		18.226	17783		9.51	36362		18.226	29472
18.238	1335		18.237	12982		18.236	17771		9.515	36435		18.236	29494
18.248	1342		18.247	12988		18.246	17753		9.52	36493		18.246	29515
18.258	1349		18.257	12993		18.256	17731		9.525	36546		18.256	29532
18.268	1356		18.267	12999		18.266	17706		9.53	36605		18.266	29555
18.278	1362		18.277	13002		18.276	17681		9.535	36670		18.276	29576
18.288	1369		18.287	13004		18.286	17654		9.54	36755		18.286	29585
18.298	1377		18.297	13004		18.296	17623		9.545	36847		18.296	29596
18.308	1388		18.307	13006		18.306	17592		9.55	36931		18.306	29610
18.318	1408		18.317	13014		18.316	17562		9.555	37013		18.316	29614
18.328	1429		18.327	13018		18.326	17532		9.56	37096		18.326	29608
18.338	1432		18.337	13015		18.336	17501		9.565	37181		18.336	29614
18.348	1424		18.347	13017		18.346	17472		9.57	37272		18.346	29636
18.358	1419		18.357	13022		18.356	17444		9.575	37363		18.356	29663
18.368	1420		18.367	13026		18.366	17414		9.58	37447		18.366	29685
18.378	1424		18.377	13026		18.376	17382		9.585	37537		18.376	29696
18.388	1428		18.387	13026		18.386	17347		9.59	37629		18.386	29703
18.398	1434		18.397	13033		18.396	17321		9.595	37731		18.396	29721
18.408	1439		18.407	13033		18.406	17299		9.6	37837		18.406	29740
18.418	1444		18.417	13026		18.416	17280		9.605	37935		18.416	29751
18.428	1453		18.427	13027		18.426	17276		9.61	38037		18.426	29756
18.438	1461		18.437	13035		18.436	17281		9.615	38141		18.436	29754
18.448	1467		18.447	13039		18.446	17285		9.62	38239		18.446	29749
18.458	1472		18.457	13033		18.456	17281		9.625	38332		18.456	29749
18.468	1477		18.467	13027		18.466	17268		9.63	38437		18.466	29758
18.478	1480		18.477	13029		18.476	17252		9.635	38551		18.476	29770
18.488	1484		18.487	13031		18.486	17244		9.64	38676		18.486	29773
18.498	1488		18.497	13024		18.496	17241		9.645	38791		18.496	29769
18.508	1492		18.507	13018		18.506	17236		9.65	38908		18.506	29769
18.518	1495		18.517	13015		18.516	17229		9.655	39021		18.516	29778
18.528	1498		18.527	13013		18.526	17215		9.66	39117		18.526	29784
18.538	1499		18.537	13010		18.536	17195		9.665	39231		18.536	29778
18.548	1501		18.547	13004		18.546	17175		9.67	39362		18.546	29766
18.558	1503		18.557	12994		18.556	17159		9.675	39492		18.556	29755
18.568	1506		18.567	12978		18.566	17143		9.68	39606		18.566	29747
18.578	1505		18.577	12960		18.576	17129		9.685	39730		18.576	29734
18.588	1504		18.587	12945		18.586	17118		9.69	39866		18.586	29723
18.598	1503		18.597	12933		18.596	17105		9.695	40002		18.596	29720
18.608	1505		18.607	12924		18.606	17084		9.7	40118		18.606	29714
18.618	1506		18.617	12915		18.616	17065		9.705	40239		18.616	29704
18.628	1503		18.627	12899		18.626	17051		9.71	40359		18.626	29698
18.638	1502		18.637	12873		18.636	17037		9.715	40472		18.636	29695
18.648	1503		18.647	12849		18.646	17019		9.72	40609		18.646	29696
18.658	1501		18.657	12833		18.656	17003		9.725	40748		18.656	29696
18.668	1496		18.667	12817		18.666	16998		9.73	40888		18.666	29694
18.678	1490		18.677	12795		18.676	17012		9.735	41036		18.676	29695
18.688	1485		18.687	12776		18.686	17034		9.74	41184		18.686	29704
18.698	1481		18.697	12758		18.696	17050		9.745	41319		18.696	29713
18.708	1477		18.707	12737		18.706	17054		9.75	41449		18.706	29701
18.718	1472		18.717	12718		18.716	17053		9.755	41586		18.716	29666
18.728	1466		18.727	12697		18.726	17056		9.76	41743		18.726	29639
18.738	1458		18.737	12670		18.736	17060		9.765	41897		18.736	29628
18.748	1449		18.747	12643		18.746	17057		9.77	42038		18.746	29621
18.758	1443		18.757	12616		18.756	17046		9.775	42180		18.756	29611
18.768	1438		18.767	12587		18.766	17037		9.78	42312		18.766	29596
18.778	1430		18.777	12556		18.776	17027		9.785	42466		18.776	29587
18.788	1422		18.787	12529		18.786	17010		9.79	42654		18.786	29592
18.798	1412		18.797	12503		18.796	16990		9.795	42848		18.796	29608
18.808	1403		18.807	12473		18.806	16972		9.8	43029		18.806	29614
18.818	1394		18.817	12439		18.816	16954		9.805	43222		18.816	29589
18.828	1386		18.827	12410		18.826	16928		9.81	43387		18.826	29555
18.838	1379		18.837	12382		18.836	16905		9.815	43538		18.836	29536
18.848	1371		18.847	12352		18.846	16883		9.82	43701		18.846	29528
18.858	1359		18.857	12320		18.856	16857		9.825	43878		18.856	29517
18.868	1346		18.867	12286		18.866	16830		9.83	44059		18.866	29502
18.878	1334		18.877	12254		18.876	16798		9.835	44226		18.876	29496
18.888	1324		18.887	12229		18.886	16762		9.84	44394		18.886	29499
18.898	1317		18.897	12207		18.896	16728		9.845	44579		18.896	29501
18.908	1310		18.907	12179		18.906	16690		9.85	44779		18.906	29494
18.918	1299		18.917	12143		18.916	16662		9.855	44964		18.916	29480
18.928	1289		18.927	12108		18.926	16659		9.86	45150		18.926	29462
18.938	1278		18.937	12074		18.936	16668		9.865	45308		18.936	29447
18.948	1268		18.947	12039		18.946	16666		9.87	45480		18.946	29431
18.958	1258		18.957	12009		18.956	16649		9.875	45652		18.956	29404
18.968	1248		18.967	11987		18.966	16628		9.88	45815		18.966	29377
18.978	1239		18.977	11964		18.976	16608		9.885	45995		18.976	29359
18.988	1230		18.987	11935		18.986	16587		9.89	46168		18.986	29343
18.998	1221		18.997	11902		18.996	16561		9.895	46346		18.996	29319
19.008	1213		19.007	11873		19.006	16532		9.9	46527		19.006	29296
19.018	1204		19.017	11845		19.016	16503		9.905	46704		19.016	29279
19.028	1193		19.027	11815		19.026	16477		9.91	46871		19.026	29265
19.038	1182		19.037	11788		19.036	16449		9.915	47043		19.036	29253
19.048	1175		19.047	11762		19.046	16419		9.92	47177		19.046	29240
19.058	1167		19.057	11732		19.056	16384		9.925	47299		19.056	29224
19.068	1156		19.067	11703		19.066	16348		9.93	47434		19.066	29201
19.078	1146		19.077	11675		19.076	16310		9.935	47576		19.076	29176
19.088	1141		19.087	11654		19.086	16272		9.94	47725		19.086	29158
19.098	1136		19.097	11631		19.096	16235		9.945	47864		19.096	29154
19.108	1130		19.107	11604		19.106	16196		9.95	48022		19.106	29145
19.118	1122		19.117	11578		19.116	16152		9.955	48167		19.116	29123
19.128	1114		19.127	11556		19.126	16109		9.96	48280		19.126	29099
19.138	1108		19.137	11536		19.136	16070		9.965	48394		19.136	29081
19.148	1104		19.147	11518		19.146	16027		9.97	48534		19.146	29071
19.158	1101		19.157	11497		19.156	15987		9.975	48647		19.156	29068
19.168	1096		19.167	11471		19.166	15965		9.98	48751		19.166	29057
19.178	1092		19.177	11443		19.176	15965		9.985	48853		19.176	29043
19.188	1088		19.187	11414		19.186	15962		9.99	48955		19.186	29033
19.198	1083		19.197	11389		19.196	15946		9.995	49066		19.196	29024
19.208	1079		19.207	11363		19.206	15927		10	49144		19.206	29018
19.218	1074		19.217	11334		19.216	15905		10.005	49220		19.216	29010
19.228	1071		19.227	11309		19.226	15882		10.01	49308		19.226	29004
19.238	1071		19.237	11291		19.236	15859		10.015	49398		19.236	29001
19.248	1070		19.247	11272		19.246	15833		10.02	49489		19.246	28989
19.258	1069		19.257	11249		19.256	15808		10.025	49571		19.256	28974
19.268	1069		19.267	11227		19.266	15785		10.03	49600		19.266	28968
19.278	1068		19.277	11205		19.276	15757		10.035	49637		19.276	28964
19.288	1067		19.287	11185		19.286	15727		10.04	49724		19.286	28958
19.298	1067		19.297	11167		19.296	15690		10.045	49816		19.296	28953
19.308	1067		19.307	11146		19.306	15646		10.05	49883		19.306	28950
19.318	1064		19.317	11120		19.316	15603		10.055	49924		19.316	28944
19.328	1061		19.327	11098		19.326	15563		10.06	49968		19.326	28928
19.338	1058		19.337	11083		19.336	15524		10.065	50003		19.336	28910
19.348	1053		19.347	11065		19.346	15485		10.07	50013		19.346	28909
19.358	1048		19.357	11041		19.356	15443		10.075	50026		19.356	28912
19.368	1042		19.367	11017		19.366	15396		10.08	50038		19.366	28903
19.378	1035		19.377	10996		19.376	15353		10.085	50025		19.376	28889
19.388	1027		19.387	10977		19.386	15315		10.09	50019		19.386	28882
19.398	1021		19.397	10960		19.396	15278		10.095	50011		19.396	28883
19.408	1014		19.407	10939		19.406	15240		10.1	49992		19.406	28886
19.418	1005		19.417	10921		19.416	15219		10.105	49979		19.416	28884
19.428	993		19.427	10906		19.426	15219		10.11	49946		19.426	28883
19.438	984		19.437	10888		19.436	15218		10.115	49908		19.436	28880
19.448	975		19.447	10863		19.446	15208		10.12	49867		19.446	28872
19.458	965		19.457	10839		19.456	15198		10.125	49803		19.456	28867
19.468	955		19.467	10817		19.466	15186		10.13	49717		19.466	28864
19.478	944		19.477	10796		19.476	15167		10.135	49640		19.476	28857
19.488	934		19.487	10774		19.486	15149		10.14	49554		19.486	28851
19.498	926		19.497	10754		19.496	15130		10.145	49467		19.496	28848
19.508	919		19.507	10736		19.506	15107		10.15	49380		19.506	28844
19.518	912		19.517	10714		19.516	15079		10.155	49284		19.516	28835
19.528	902		19.527	10690		19.526	15053		10.16	49183		19.526	28827
19.538	892		19.537	10666		19.536	15026		10.165	49065		19.536	28829
19.548	885		19.547	10646		19.546	14994		10.17	48939		19.546	28832
19.558	878		19.557	10628		19.556	14961		10.175	48794		19.556	28833
19.568	871		19.567	10606		19.566	14924		10.18	48638		19.566	28829
19.578	866		19.577	10585		19.576	14883		10.185	48491		19.576	28824
19.588	863		19.587	10567		19.586	14844		10.19	48354		19.586	28825
19.598	858		19.597	10553		19.596	14810		10.195	48198		19.596	28830
19.608	854		19.607	10535		19.606	14777		10.2	48040		19.606	28831
19.618	851		19.617	10512		19.616	14743		10.205	47879		19.616	28831
19.628	847		19.627	10493		19.626	14705		10.21	47713		19.626	28828
19.638	843		19.637	10480		19.636	14667		10.215	47544		19.636	28817
19.648	840		19.647	10469		19.646	14627		10.22	47365		19.646	28815
19.658	837		19.657	10453		19.656	14588		10.225	47213		19.656	28823
19.668	835		19.667	10438		19.666	14563		10.23	47060		19.666	28826
19.678	834		19.677	10433		19.676	14562		10.235	46884		19.676	28831
19.688	831		19.687	10427		19.686	14566		10.24	46700		19.686	28837
19.698	827		19.697	10409		19.696	14563		10.245	46535		19.696	28839
19.708	823		19.707	10391		19.706	14553		10.25	46338		19.706	28831
19.718	821		19.717	10380		19.716	14537		10.255	46143		19.716	28826
19.728	821		19.727	10373		19.726	14519		10.26	45972		19.726	28835
19.738	822		19.737	10364		19.736	14502		10.265	45816		19.736	28847
19.748	822		19.747	10351		19.746	14481		10.27	45665		19.746	28852
19.758	821		19.757	10337		19.756	14459		10.275	45505		19.756	28859
19.768	822		19.767	10326		19.766	14441		10.28	45355		19.766	28867
19.778	823		19.777	10317		19.776	14423		10.285	45203		19.776	28877
19.788	823		19.787	10308		19.786	14399		10.29	45053		19.786	28884
19.798	824		19.797	10299		19.796	14369		10.295	44905		19.796	28883
19.808	824		19.807	10289		19.806	14337		10.3	44770		19.806	28883
19.818	824		19.817	10282		19.816	14304		10.305	44613		19.816	28886
19.828	825		19.827	10283		19.826	14276		10.31	44453		19.826	28896
19.838	828		19.837	10288		19.836	14248		10.315	44290		19.836	28916
19.848	833		19.847	10286		19.846	14217		10.32	44124		19.846	28935
19.858	837		19.857	10282		19.856	14184		10.325	43971		19.856	28947
19.868	838		19.867	10276		19.866	14150		10.33	43803		19.866	28957
19.878	839		19.877	10269		19.876	14119		10.335	43619		19.876	28962
19.888	841		19.887	10265		19.886	14089		10.34	43431		19.886	28967
19.898	845		19.897	10268		19.896	14055		10.345	43250		19.896	28988
19.908	850		19.907	10273		19.906	14019		10.35	43064		19.906	29019
19.918	854		19.917	10272		19.916	13996		10.355	42888		19.916	29039
19.928	860		19.927	10271		19.926	13996		10.36	42692		19.926	29048
19.938	868		19.937	10279		19.936	13999		10.365	42477		19.936	29062
19.948	875		19.947	10287		19.946	13992		10.37	42264		19.946	29080
19.958	880		19.957	10292		19.956	13979		10.375	42054		19.956	29095
19.968	883		19.967	10298		19.966	13963		10.38	41849		19.966	29114
19.978	890		19.977	10309		19.976	13943		10.385	41643		19.976	29142
19.988	899		19.987	10323		19.986	13924		10.39	41447		19.986	29169
19.998	906		19.997	10340		19.996	13906		10.395	41240		19.996	29184
20.008	911		20.007	10353		20.006	13888		10.4	41022		20.006	29198
20.018	917		20.017	10355		20.016	13868		10.405	40801		20.016	29222
20.028	924		20.027	10356		20.026	13848		10.41	40584		20.026	29249
20.038	931		20.037	10362		20.036	13832		10.415	40359		20.036	29278
20.048	937		20.047	10375		20.046	13814		10.42	40141		20.046	29300
20.058	941		20.057	10391		20.056	13788		10.425	39930		20.056	29311
20.068	946		20.067	10400		20.066	13757		10.43	39732		20.066	29326
20.078	953		20.077	10410		20.076	13728		10.435	39545		20.076	29356
20.088	961		20.087	10428		20.086	13703		10.44	39346		20.086	29390
20.098	969		20.097	10443		20.096	13679		10.445	39151		20.096	29415
20.108	975		20.107	10455		20.106	13650		10.45	38970		20.106	29440
20.118	982		20.117	10462		20.116	13621		10.455	38808		20.116	29465
20.128	989		20.127	10470		20.126	13596		10.46	38641		20.126	29480
20.138	996		20.137	10483		20.136	13566		10.465	38479		20.136	29498
20.148	1002		20.147	10497		20.146	13531		10.47	38323		20.146	29527
20.158	1006		20.157	10501		20.156	13498		10.475	38172		20.156	29553
20.168	1008		20.167	10501		20.166	13483		10.48	38020		20.166	29566
20.178	1011		20.177	10513		20.176	13491		10.485	37879		20.176	29583
20.188	1016		20.187	10521		20.186	13500		10.49	37749		20.186	29609
20.198	1023		20.197	10526		20.196	13496		10.495	37614		20.196	29633
20.208	1028		20.207	10544		20.206	13484		10.5	37484		20.206	29649
20.218	1030		20.217	10565		20.216	13475		10.505	37354		20.216	29661
20.228	1032		20.227	10580		20.226	13468		10.51	37227		20.226	29680
20.238	1033		20.237	10582		20.236	13458		10.515	37101		20.236	29700
20.248	1035		20.247	10580		20.246	13441		10.52	36986		20.246	29718
20.258	1038		20.257	10576		20.256	13422		10.525	36874		20.256	29737
20.268	1040		20.267	10570		20.266	13407		10.53	36767		20.266	29747
20.278	1041		20.277	10571		20.276	13392		10.535	36658		20.276	29752
20.288	1040		20.287	10582		20.286	13371		10.54	36569		20.286	29762
20.298	1037		20.297	10589		20.296	13344		10.545	36487		20.296	29768
20.308	1033		20.307	10587		20.306	13318		10.55	36390		20.306	29770
20.318	1031		20.317	10590		20.316	13294		10.555	36299		20.316	29780
20.328	1028		20.327	10602		20.326	13273		10.56	36216		20.326	29789
20.338	1026		20.337	10605		20.336	13253		10.565	36137		20.336	29794
20.348	1023		20.347	10599		20.346	13229		10.57	36059		20.346	29795
20.358	1019		20.357	10592		20.356	13202		10.575	35991		20.356	29781
20.368	1014		20.367	10582		20.366	13174		10.58	35919		20.366	29766
20.378	1008		20.377	10569		20.376	13145		10.585	35854		20.376	29759
20.388	1000		20.387	10558		20.386	13120		10.59	35789		20.386	29748
20.398	992		20.397	10539		20.396	13092		10.595	35729		20.396	29728
20.408	983		20.407	10511		20.406	13060		10.6	35673		20.406	29706
20.418	972		20.417	10484		20.416	13040		10.605	35613		20.416	29680
20.428	960		20.427	10463		20.426	13046		10.61	35563		20.426	29650
20.438	950		20.437	10445		20.436	13061		10.615	35510		20.436	29622
20.448	941		20.447	10427		20.446	13066		10.62	35453		20.446	29595
20.458	933		20.457	10411		20.456	13059		10.625	35393		20.456	29562
20.468	922		20.467	10396		20.466	13044		10.63	35338		20.466	29527
20.478	908		20.477	10382		20.476	13032		10.635	35290		20.476	29497
20.488	896		20.487	10358		20.486	13024		10.64	35251		20.486	29469
20.498	885		20.497	10325		20.496	13011		10.645	35209		20.496	29435
20.508	872		20.507	10279		20.506	12995		10.65	35171		20.506	29398
20.518	855		20.517	10237		20.516	12976		10.655	35129		20.516	29365
20.528	841		20.527	10205		20.526	12958		10.66	35078		20.526	29325
20.538	826		20.537	10172		20.536	12942		10.665	35048		20.536	29283
20.548	812		20.547	10134		20.546	12926		10.67	35031		20.546	29240
20.558	797		20.557	10103		20.556	12903		10.675	35009		20.556	29193
20.568	781		20.567	10073		20.566	12877		10.68	34983		20.566	29153
20.578	764		20.577	10041		20.576	12855		10.685	34955		20.576	29116
20.588	749		20.587	10002		20.586	12835		10.69	34919		20.586	29078
20.598	735		20.597	9966		20.596	12811		10.695	34892		20.596	29036
20.608	718		20.607	9935		20.606	12784		10.7	34864		20.606	28993
20.618	702		20.617	9901		20.616	12760		10.705	34845		20.616	28950
20.628	687		20.627	9866		20.626	12739		10.71	34832		20.626	28906
20.638	672		20.637	9827		20.636	12715		10.715	34813		20.636	28857
20.648	657		20.647	9789		20.646	12690		10.72	34795		20.646	28811
20.658	642		20.657	9748		20.656	12665		10.725	34780		20.656	28772
20.668	629		20.667	9694		20.666	12651		10.73	34766		20.666	28724
20.678	616		20.677	9651		20.676	12657		10.735	34753		20.676	28672
20.688	601		20.687	9624		20.686	12665		10.74	34754		20.686	28629
20.698	584		20.697	9597		20.696	12667		10.745	34755		20.696	28594
20.708	568		20.707	9566		20.706	12663		10.75	34746		20.706	28555
20.718	556		20.717	9533		20.716	12656		10.755	34735		20.716	28520
20.728	545		20.727	9493		20.726	12654		10.76	34736		20.726	28487
20.738	533		20.737	9452		20.736	12647		10.765	34734		20.736	28449
20.748	522		20.747	9423		20.746	12632		10.77	34725		20.746	28408
20.758	511		20.757	9397		20.756	12621		10.775	34719		20.756	28363
20.768	500		20.767	9372		20.766	12610		10.78	34715		20.766	28321
[truncated: 2,067 more rows]
