# Supplementary material for: A smart and responsive crystalline porous organic cage membrane with switchable pore apertures for graded molecular sieving
Source: Nat Mater. 2022 Jan 10;21(4):463–70. doi: 10.1038/s41563-021-01168-z (PMC8971131; doi:10.1038/s41563-021-01168-z)
Supplement: Source Data Fig. 3 — Statistical source data for Fig. 3. [file 41563_2021_1168_MOESM5_ESM.xlsx]

## Sheet: Fig.3_a_permeance data
	δdh-2d-1m	Permeance (L·m-2·h-1·bar-1)
Ethanol	20.2493	30.0951
Water	62.4423	42.993
Toluene	95.0972	55.8909
Heptane	180.123	96.0177
Hexane	253.401	136.861
Acetonitrile	271.662	147.482
Acetone	299.063	177.345

## Sheet: Fig.3_b_reaction time
Time (h)	Permeance (L·m-2·h-1·bar-1)	Error Bars
4	50.9547	5.50224
8	3.03991	1.50619
16	10.3693	2.42021
24	42.9022	3.50367
48	49.5071	5.41314
96	105.094	8.03896

## Sheet: Fig.3_c_MWCO
	Hours	Error Bar
Molecular Weight (g/mol0	4		8		16		24		48		96
452	1.20482	0.80593	35.6643	3.58029	17.2205	4.50544	51.1399	3.09391	7.15005	2.76863	4.0282	2.47013
585	5.33955	3.03424	87.0047	5.27557	73.883	3.4579	62.4174	3.45366	18.3045	2.22485	15.9043	2.22485
697	43.7058	5.17413	99.6396	0.62431	98.9247	3.14987	99.7333	0.092051	97.8873	2.80703	39.2718	3.46457
826	78.23	6.60726	98.928	0.48808	99.2343	3.69425	99.8923	0.0514151	98.0645	1.07963	55.8059	3.50959
1373	72.11	8.25161	96.18	0.72721	96.7742	2.31729	98.1975	2.82156	99.0508	2.3857	48.1191	6.30554

## Sheet: Fig.3_d_applied pressure
Applied pressure (bar)	Flux (L·m-2·h-1)	Error Bar
2	105.654	18.9289
5	201.582	30.0575
10	429.93	35.0575
20	790.061	61.9285
35	1335.88	72.0808

## Sheet: Fig.3_e_MWCO
	Pressure (bar)	Error Bar
Molecular Weight (g/mol0	2		5		10		20		35
452	58.6739	8.12074	52.1081	9.99005	51.1399	3.09391	25.6671	3.69425	18.5773	2.31729
585	68.3582	7.01889	63.6816	8.25161	62.4174	3.45366	38.8649	7.50959	29.9556	6.30554
697	99.6212	0.27651	99.3247	0.48272	99.7333	0.092051	98.8598	0.62431	98.1011	0.48808
826	99.9862	0.00129	99.9852	0.0514151	99.8923	0.0514151	99.4216	0.02587	98.6911	0.2465
1373	98.4709	0.72721	97.8115	2.22485	98.1975	2.82156	96.8816	1.07963	95.7468	2.3857

## Sheet: Fig.3_f_wavelength
Wavelength (nm)	Absorbance (arb. unit)
	P	F	R
800	0.00497	0.00697	0.01813
799	0.00491	0.00702	0.01831
798	0.00488	0.00695	0.01863
797	0.00486	0.00694	0.0187
796	0.0048	0.00699	0.01912
795	0.00485	0.0069	0.01933
794	0.0047	0.00688	0.0195
793	0.00471	0.00688	0.01979
792	0.00457	0.00686	0.01996
791	0.0045	0.0067	0.02021
790	0.00452	0.00678	0.02046
789	0.00437	0.00673	0.02077
788	0.0043	0.00673	0.02091
787	0.00432	0.00653	0.02126
786	0.0042	0.00656	0.02149
785	0.0041	0.00644	0.02177
784	0.00408	0.00652	0.02204
783	0.00393	0.00641	0.02232
782	0.00384	0.00638	0.02249
781	0.00389	0.00641	0.02281
780	0.00375	0.00635	0.02314
779	0.00363	0.0063	0.02342
778	0.00357	0.00615	0.02369
777	0.00343	0.00619	0.02399
776	0.0034	0.00617	0.0243
775	0.00328	0.00615	0.0246
774	0.0032	0.00601	0.02489
773	0.00312	0.00606	0.02525
772	0.00299	0.00594	0.02552
771	0.00296	0.00604	0.02589
770	0.00292	0.0059	0.02632
769	0.00277	0.00579	0.0265
768	0.00264	0.00579	0.02687
767	0.00261	0.00585	0.02725
766	0.00253	0.00577	0.02755
765	0.00231	0.00576	0.02799
764	0.00222	0.00564	0.02819
763	0.00218	0.00571	0.02861
762	0.00219	0.0057	0.02904
761	0.00201	0.00562	0.0293
760	0.0019	0.00555	0.02967
759	0.00182	0.00551	0.03006
758	0.00177	0.00543	0.03049
757	0.00169	0.00548	0.03078
756	0.00148	0.00542	0.0311
755	0.00148	0.0055	0.03161
754	0.0014	0.00542	0.03197
753	0.0012	0.00538	0.03224
752	0.00114	0.00533	0.03271
751	0.00104	0.00537	0.03314
750	0.000960343	0.00535	0.0335
749	0.000882598	0.00535	0.03399
748	0.00080287	0.0053	0.03424
747	0.000657769	0.00539	0.03468
746	0.000574582	0.00533	0.03513
745	0.000469281	0.00532	0.03553
744	0.000282067	0.00534	0.03598
743	0.000240107	0.00531	0.03638
742	0.000141412	0.00529	0.03677
741	1.96e-05	0.00536	0.03732
740	-0.00010555	0.00525	0.03763
739	-0.000141314	0.00534	0.0381
738	-0.000210868	0.00539	0.03859
737	-0.000379529	0.00532	0.03897
736	-0.000470559	0.00539	0.03948
735	-0.000524599	0.00536	0.03997
734	-0.000709369	0.00538	0.04039
733	-0.000732834	0.00541	0.04088
732	-0.000843632	0.00548	0.04137
731	-0.00097212	0.00543	0.04181
730	-0.00104	0.0055	0.04237
729	-0.0012	0.00544	0.04289
728	-0.00125	0.00558	0.04343
727	-0.00137	0.00554	0.04392
726	-0.00149	0.00552	0.04451
725	-0.00154	0.0056	0.04507
724	-0.00168	0.00559	0.04561
723	-0.00177	0.00569	0.04618
722	-0.00184	0.00577	0.04678
721	-0.00202	0.00573	0.04736
720	-0.00206	0.00582	0.04797
719	-0.00216	0.00583	0.04867
718	-0.00232	0.00584	0.04922
717	-0.00237	0.00595	0.04992
716	-0.0025	0.00594	0.05047
715	-0.00263	0.00601	0.05119
714	-0.0027	0.00606	0.05191
713	-0.00289	0.00608	0.05256
712	-0.00298	0.00606	0.05331
711	-0.00306	0.00616	0.054
710	-0.00319	0.00616	0.05474
709	-0.00332	0.00621	0.05549
708	-0.00341	0.00632	0.05627
707	-0.00355	0.00631	0.05704
706	-0.00362	0.00639	0.05783
705	-0.00377	0.00632	0.05867
704	-0.00384	0.00648	0.05954
703	-0.00401	0.00645	0.06035
702	-0.00415	0.0065	0.06121
701	-0.00423	0.00655	0.06208
700	-0.00434	0.00661	0.06296
699	-0.00446	0.0066	0.06381
698	-0.00459	0.00667	0.06476
697	-0.00476	0.00668	0.06569
696	-0.00487	0.00671	0.06669
695	-0.00495	0.00675	0.06764
694	-0.00517	0.00677	0.06856
693	-0.00525	0.00683	0.06954
692	-0.00538	0.00685	0.07056
691	-0.00554	0.00685	0.07159
690	-0.00565	0.00688	0.07266
689	-0.00585	0.00685	0.07363
688	-0.00601	0.00693	0.07467
687	-0.00605	0.00694	0.07582
686	-0.0063	0.00695	0.07686
685	-0.0064	0.00696	0.07804
684	-0.00647	0.00696	0.07917
683	-0.00666	0.00694	0.08031
682	-0.00682	0.00693	0.08151
681	-0.00691	0.00695	0.08265
680	-0.0071	0.00698	0.08388
679	-0.0072	0.00692	0.08512
678	-0.00741	0.00697	0.08634
677	-0.00752	0.00693	0.08766
676	-0.00769	0.00693	0.08894
675	-0.00787	0.00696	0.0903
674	-0.00794	0.00697	0.09163
673	-0.00809	0.00691	0.09305
672	-0.00827	0.00686	0.09443
671	-0.00836	0.00689	0.09591
670	-0.0085	0.00687	0.09739
669	-0.00862	0.00686	0.09895
668	-0.00874	0.00681	0.10049
667	-0.0089	0.00682	0.1021
666	-0.00902	0.00681	0.10376
665	-0.00918	0.00678	0.10537
664	-0.00921	0.0068	0.10721
663	-0.00935	0.00684	0.10894
662	-0.00948	0.00674	0.11075
661	-0.00951	0.00678	0.1127
660	-0.00957	0.00685	0.11468
659	-0.0097	0.0068	0.11659
658	-0.00977	0.00682	0.11875
657	-0.00982	0.00684	0.12084
656	-0.00982	0.00687	0.12312
655	-0.00982	0.007	0.12547
654	-0.00986	0.00702	0.12778
653	-0.00983	0.00711	0.13028
652	-0.00992	0.00713	0.13282
651	-0.00987	0.00712	0.13533
650	-0.00982	0.00723	0.1381
649	-0.00983	0.0073	0.14094
648	-0.00975	0.00741	0.14379
647	-0.00965	0.00751	0.14682
646	-0.0096	0.00766	0.14983
645	-0.00951	0.00775	0.15305
644	-0.00939	0.0079	0.15631
643	-0.00932	0.00803	0.15969
642	-0.00922	0.00817	0.16318
641	-0.00906	0.00838	0.16674
640	-0.00893	0.00847	0.17043
639	-0.00878	0.0087	0.17423
638	-0.00865	0.0088	0.17799
637	-0.00848	0.00901	0.18201
636	-0.00832	0.00927	0.18607
635	-0.00817	0.0094	0.19019
634	-0.00798	0.00971	0.19439
633	-0.00777	0.0099	0.19875
632	-0.00762	0.01016	0.20308
631	-0.00742	0.01042	0.20764
630	-0.00717	0.01077	0.21222
629	-0.00689	0.01113	0.21698
628	-0.00672	0.01153	0.22169
627	-0.00649	0.01181	0.22638
626	-0.00628	0.01222	0.23128
625	-0.00605	0.01266	0.23613
624	-0.00583	0.01307	0.24112
623	-0.00552	0.01369	0.24615
622	-0.00532	0.01414	0.25122
621	-0.00506	0.01482	0.25628
620	-0.00472	0.01548	0.26156
619	-0.0046	0.01616	0.26666
618	-0.00427	0.01697	0.27193
617	-0.00393	0.01789	0.27734
616	-0.00369	0.0188	0.28265
615	-0.00341	0.01981	0.28813
614	-0.00308	0.02097	0.29364
613	-0.00281	0.02222	0.29931
612	-0.00244	0.02359	0.30505
611	-0.00216	0.02496	0.31078
610	-0.00185	0.02656	0.31673
609	-0.0016	0.02816	0.32268
608	-0.00137	0.02997	0.32886
607	-0.00112	0.03189	0.33511
606	-0.000884657	0.0339	0.34159
605	-0.000649924	0.03611	0.34821
604	-0.000377719	0.03857	0.35514
603	-0.000217543	0.04105	0.36217
602	5.32e-05	0.04383	0.36947
601	0.000248654	0.04678	0.37718
600	0.00038937	0.04984	0.38506
599	0.000624871	0.05325	0.39335
598	0.000794623	0.05677	0.4019
597	0.000990828	0.06057	0.41091
596	0.00115	0.0646	0.42028
595	0.00123	0.06882	0.42988
594	0.00135	0.07334	0.44013
593	0.0015	0.07805	0.45066
592	0.00155	0.08305	0.46174
591	0.00168	0.08841	0.47351
590	0.00178	0.09406	0.48564
589	0.00193	0.09996	0.49841
588	0.0021	0.10634	0.51193
587	0.00213	0.11275	0.52566
586	0.00229	0.11969	0.54032
585	0.00242	0.12703	0.5556
584	0.00245	0.13443	0.57123
583	0.0026	0.1423	0.58761
582	0.0027	0.15058	0.60465
581	0.00277	0.15917	0.62252
580	0.0029	0.16807	0.64099
579	0.00305	0.17732	0.65983
578	0.0032	0.18699	0.67971
577	0.00331	0.19704	0.70011
576	0.00344	0.20737	0.72113
575	0.00365	0.2181	0.74291
574	0.00379	0.22921	0.76525
573	0.004	0.2406	0.78814
572	0.00423	0.25251	0.8118
571	0.00435	0.26451	0.83563
570	0.00461	0.2772	0.86071
569	0.00461	0.28986	0.88597
568	0.00487	0.30332	0.91293
567	0.00516	0.3168	0.93841
566	0.00538	0.33091	0.96632
565	0.00579	0.34539	0.99383
564	0.00604	0.36015	1.02205
563	0.00641	0.37503	1.0502
562	0.00684	0.39055	1.07964
561	0.00718	0.40624	1.1093
560	0.00754	0.42218	1.13866
559	0.00796	0.43853	1.16924
558	0.0084	0.45511	1.19945
557	0.00875	0.47204	1.23046
556	0.0092	0.48922	1.26204
555	0.00958	0.50638	1.29314
554	0.01002	0.52402	1.32469
553	0.01049	0.54193	1.35712
552	0.0108	0.55969	1.38744
551	0.01118	0.57782	1.42038
550	0.01165	0.59608	1.45164
549	0.01192	0.61441	1.4838
548	0.01237	0.63286	1.51573
547	0.01268	0.65126	1.54748
546	0.01302	0.66995	1.57924
545	0.01336	0.6887	1.61228
544	0.01369	0.70701	1.64203
543	0.01404	0.72565	1.67481
542	0.01433	0.74399	1.70459
541	0.01466	0.76226	1.73533
540	0.01497	0.78048	1.76559
539	0.01525	0.79832	1.79467
538	0.01557	0.81624	1.82571
537	0.01592	0.83408	1.85391
536	0.01612	0.85138	1.88291
535	0.01644	0.86878	1.91277
534	0.01677	0.88584	1.94072
533	0.01701	0.9026	1.96767
532	0.01731	0.91891	1.99496
531	0.0176	0.93519	2.02287
530	0.01781	0.95084	2.04624
529	0.01816	0.96665	2.07425
528	0.01836	0.98156	2.09712
527	0.01857	0.99666	2.12243
526	0.01876	1.01134	2.14731
525	0.019	1.02565	2.16905
524	0.01925	1.0398	2.19618
523	0.01947	1.05321	2.21564
522	0.01972	1.06647	2.24057
521	0.01994	1.07947	2.26235
520	0.0201	1.09197	2.27934
519	0.02034	1.1043	2.30613
518	0.02057	1.11642	2.32605
517	0.02067	1.12744	2.33847
516	0.02095	1.13871	2.36359
515	0.02103	1.14907	2.37262
514	0.02115	1.15953	2.39654
513	0.02131	1.16929	2.41553
512	0.02139	1.17828	2.42553
511	0.0215	1.18717	2.44392
510	0.02158	1.19541	2.45448
509	0.02161	1.20285	2.46785
508	0.02163	1.21004	2.47729
507	0.02166	1.21662	2.4913
506	0.02166	1.22213	2.4943
505	0.02165	1.22735	2.50409
504	0.02163	1.23191	2.51067
503	0.0215	1.23581	2.51987
502	0.02152	1.23901	2.52664
501	0.02138	1.24108	2.52336
500	0.02126	1.24286	2.52875
499	0.02115	1.24348	2.53163
498	0.02098	1.24327	2.51808
497	0.02085	1.24258	2.52515
496	0.02061	1.2407	2.51289
495	0.02039	1.23824	2.50209
494	0.02021	1.23485	2.50576
493	0.01989	1.23127	2.48434
492	0.0197	1.22669	2.48639
491	0.01941	1.22101	2.46542
490	0.01915	1.21494	2.45446
489	0.01882	1.20826	2.44136
488	0.01849	1.2008	2.42387
487	0.01816	1.193	2.40744
486	0.01782	1.18457	2.39224
485	0.0174	1.17518	2.36733
484	0.01707	1.16623	2.35406
483	0.01676	1.15604	2.32841
482	0.01627	1.14565	2.31086
481	0.01591	1.1354	2.29026
480	0.01553	1.12434	2.27143
479	0.01504	1.11293	2.24318
478	0.01465	1.10166	2.22289
477	0.01416	1.08996	2.1973
476	0.01373	1.07824	2.17355
475	0.01333	1.06641	2.14872
474	0.01284	1.0544	2.12363
473	0.01251	1.04251	2.10007
472	0.0121	1.03025	2.07524
471	0.01158	1.0182	2.05202
470	0.01118	1.00612	2.0281
469	0.01069	0.99417	2.00339
468	0.01027	0.98208	1.98032
467	0.00984	0.97042	1.95717
466	0.00934	0.95811	1.9304
465	0.00888	0.94686	1.90983
464	0.00846	0.93488	1.88492
463	0.00808	0.92332	1.86082
462	0.00766	0.91182	1.83796
461	0.00723	0.90047	1.81585
460	0.00681	0.88909	1.79263
459	0.00635	0.87806	1.77184
458	0.00589	0.867	1.74805
457	0.00546	0.85608	1.72743
456	0.00505	0.84532	1.70478
455	0.00469	0.83467	1.68409
454	0.00432	0.82413	1.66334
453	0.00385	0.81374	1.6416
452	0.00354	0.80343	1.62116
451	0.00312	0.79331	1.60196
450	0.00262	0.78326	1.58079
449	0.00233	0.77351	1.56285
448	0.00197	0.76363	1.54184
447	0.00159	0.75401	1.52293
446	0.00125	0.74458	1.50442
445	0.000874376	0.73524	1.48591
444	0.000483949	0.72568	1.46691
443	0.000198979	0.71668	1.44896
442	-0.000105136	0.70755	1.43019
441	-0.000514412	0.69854	1.41271
440	-0.000787927	0.6896	1.39468
439	-0.00117	0.68069	1.37714
438	-0.00149	0.67198	1.35978
437	-0.00179	0.66322	1.34239
436	-0.00206	0.65464	1.32514
435	-0.00238	0.64605	1.30827
434	-0.00279	0.63744	1.291
433	-0.00308	0.62907	1.27434
432	-0.00329	0.62076	1.25763
431	-0.00373	0.61224	1.24065
430	-0.00397	0.60401	1.22467
429	-0.00427	0.59574	1.20807
428	-0.00462	0.58756	1.19191
427	-0.00487	0.57945	1.17569
426	-0.00516	0.57143	1.16004
425	-0.00541	0.56353	1.14442
424	-0.00576	0.55553	1.12898
423	-0.00609	0.54776	1.11355
422	-0.0063	0.54016	1.09868
421	-0.00661	0.53246	1.08367
420	-0.00689	0.52502	1.06903
419	-0.00718	0.51756	1.05477
418	-0.00754	0.51041	1.04074
417	-0.00777	0.50332	1.02729
416	-0.00799	0.49641	1.0139
415	-0.00833	0.48961	1.00082
414	-0.00857	0.48325	0.98845
413	-0.00888	0.47698	0.97645
412	-0.00909	0.47071	0.96452
411	-0.00941	0.46498	0.95385
410	-0.00964	0.45952	0.94337
409	-0.00992	0.45415	0.93331
408	-0.0102	0.44935	0.92441
407	-0.01043	0.44484	0.91601
406	-0.01058	0.44084	0.90848
405	-0.01086	0.43695	0.9017
404	-0.01106	0.43377	0.89596
403	-0.0112	0.43113	0.89131
402	-0.01149	0.42877	0.88757
401	-0.01157	0.42723	0.88505
400	-0.01171	0.42606	0.88364
399	-0.0119	0.42553	0.88303
398	-0.01206	0.42571	0.8844
397	-0.01208	0.4266	0.88667
396	-0.01219	0.4281	0.89047
395	-0.01216	0.43028	0.89582
394	-0.01226	0.43332	0.90229
393	-0.01221	0.43708	0.91023
392	-0.01216	0.44154	0.91978
391	-0.01215	0.44662	0.93032
390	-0.01201	0.45247	0.9422
389	-0.01185	0.45912	0.95538
388	-0.01177	0.46608	0.96953
387	-0.01156	0.47373	0.98487
386	-0.0114	0.48186	1.00057
385	-0.01114	0.49056	1.01797
384	-0.01086	0.49966	1.03557
383	-0.01062	0.50874	1.05333
382	-0.01028	0.51843	1.07214
381	-0.00988	0.52818	1.09122
380	-0.00949	0.53823	1.10988
379	-0.00914	0.54818	1.1293
378	-0.00873	0.55827	1.14848
377	-0.00831	0.56851	1.16811
376	-0.00787	0.57894	1.1879
375	-0.00748	0.58901	1.20745
374	-0.00698	0.59942	1.22753
373	-0.00651	0.60991	1.24793
372	-0.00604	0.62046	1.2679
371	-0.00547	0.63119	1.28874
370	-0.00504	0.64191	1.30969
369	-0.0046	0.65279	1.33058
368	-0.00402	0.66383	1.35216
367	-0.00349	0.6749	1.37336
366	-0.00296	0.68607	1.39495
365	-0.00245	0.69742	1.41751
364	-0.00187	0.70841	1.43844
363	-0.00118	0.71973	1.46043
362	-0.000722187	0.73069	1.48153
361	-4.05e-05	0.74167	1.50243
360	0.000617846	0.75223	1.52368
359	0.00116	0.76243	1.5431
358	0.00188	0.77207	1.56201
357	0.00248	0.78157	1.57946
356	0.00321	0.79003	1.59621
355	0.00382	0.79814	1.61145
354	0.00445	0.80582	1.62691
353	0.0051	0.81249	1.6389
352	0.00575	0.81863	1.65159
351	0.0063	0.82404	1.66154
350	0.00696	0.82867	1.67066
349	0.02	0.84489	1.68884
348	0.0206	0.84866	1.70152
347	0.02078	0.84998	1.69687
346	0.02128	0.85149	1.70375
345	0.0219	0.85223	1.7038
344	0.02228	0.85226	1.70569
343	0.0227	0.85136	1.70351
342	0.02307	0.85017	1.70094
341	0.02339	0.84792	1.69821
340	0.02361	0.84525	1.69316
339	0.02395	0.84141	1.68582
338	0.02432	0.8383	1.68473
337	0.02448	0.83294	1.67127
336	0.02471	0.82847	1.66697
335	0.02506	0.82352	1.65826
334	0.02526	0.81788	1.64846
333	0.02523	0.81225	1.64065
332	0.02544	0.80597	1.63009
331	0.02563	0.79996	1.62164
330	0.02591	0.79373	1.61213
329	0.02602	0.78748	1.60278
328	0.02613	0.7808	1.59377
327	0.02629	0.77412	1.58356
326	0.02634	0.76745	1.57425
325	0.02647	0.76088	1.56685
324	0.02656	0.75433	1.55898
323	0.027	0.74756	1.55022
322	0.02695	0.7412	1.54366
321	0.02709	0.73455	1.53588
320	0.02733	0.72826	1.52917
319	0.02751	0.72126	1.5208
318	0.02779	0.71505	1.51316
317	0.02796	0.708	1.5048
316	0.0282	0.70099	1.49457
315	0.02823	0.69431	1.48489
314	0.0285	0.68659	1.47366
313	0.02859	0.67881	1.45984
312	0.02862	0.6713	1.44762
311	0.02887	0.66266	1.43207
310	0.02882	0.65454	1.41595
309	0.02893	0.64607	1.40001
308	0.02906	0.63711	1.38273
307	0.02895	0.62811	1.364
306	0.02897	0.61867	1.3449
305	0.02891	0.60958	1.32505
304	0.02895	0.60028	1.30515
303	0.02878	0.59065	1.2846
302	0.02865	0.58118	1.26428
301	0.02854	0.57169	1.24372
300	0.02836	0.56196	1.22293
299	0.02817	0.5528	1.20323
298	0.028	0.54355	1.18333
297	0.02785	0.53462	1.16432
296	0.0275	0.5259	1.14608
295	0.0273	0.51765	1.12884
294	0.02715	0.50978	1.11205
293	0.02709	0.50262	1.09693
292	0.02675	0.49574	1.08234
291	0.02652	0.48948	1.0694
290	0.02644	0.4842	1.05871
289	0.02642	0.47968	1.04921
288	0.02628	0.47588	1.04156
287	0.02611	0.47285	1.03577
286	0.02613	0.47076	1.03184
285	0.02627	0.4698	1.03029
284	0.02627	0.4693	1.02951
283	0.0263	0.47001	1.03071
282	0.02657	0.47135	1.03436
281	0.02678	0.47385	1.03885
280	0.02715	0.47717	1.04627
279	0.02729	0.4811	1.05469
278	0.0276	0.48587	1.06487
277	0.02793	0.49157	1.07722
276	0.02838	0.49791	1.09089
275	0.02877	0.5051	1.10579
274	0.02928	0.5128	1.12175
273	0.02969	0.52113	1.13891
272	0.03021	0.53013	1.15759
271	0.0308	0.53955	1.17671
270	0.03132	0.54926	1.1967
269	0.03163	0.5596	1.21824
268	0.03232	0.5703	1.24038
267	0.03278	0.58133	1.26391
266	0.03349	0.59279	1.28775
265	0.03409	0.60478	1.31232
264	0.03483	0.61693	1.33819
263	0.03546	0.62981	1.36505
262	0.03606	0.64308	1.39121
261	0.0371	0.65715	1.42088
260	0.03784	0.67188	1.44993
259	0.03846	0.6874	1.48048
258	0.03938	0.7039	1.51289
257	0.04009	0.7212	1.54643
256	0.04101	0.74034	1.58327
255	0.04193	0.76027	1.6225
254	0.04284	0.78086	1.66016
253	0.04393	0.80306	1.70468
252	0.04499	0.8259	1.74677
251	0.04613	0.84888	1.79105
250	0.04728	0.87197	1.83705
249	0.04824	0.89475	1.87907
248	0.04947	0.91679	1.91975
247	0.05043	0.93818	1.96125
246	0.05142	0.95766	1.99703
245	0.05242	0.97605	2.03534
244	0.05335	0.99272	2.06549
243	0.05422	1.00733	2.09285
242	0.05516	1.02016	2.11858
241	0.05612	1.03016	2.13689
240	0.05675	1.03788	2.15357
239	0.05742	1.0441	2.16791
238	0.05787	1.04718	2.1724
237	0.05842	1.04879	2.17722
236	0.059	1.04892	2.17603
235	0.05971	1.04679	2.18223
234	0.06042	1.04367	2.18191
233	0.06089	1.03879	2.18578
232	0.06157	1.03279	2.17923
231	0.06211	1.02643	2.17756
230	0.06264	1.01914	2.17129
229	0.06326	1.0115	2.17413
228	0.06395	1.00316	2.17103
227	0.06464	0.99493	2.1683
226	0.06551	0.98793	2.17401
225	0.06631	0.98078	2.17433
224	0.06729	0.97501	2.18267
223	0.0682	0.97143	2.1929
222	0.06944	0.96894	2.20401
221	0.07105	0.96954	2.21926
220	0.07277	0.97378	2.24617
219	0.07505	0.98122	2.26928
218	0.07729	0.99235	2.30328
217	0.08026	1.00754	2.33747
216	0.08353	1.02774	2.38421
215	0.08703	1.05426	2.43037
214	0.09024	1.07798	2.46708
213	0.09443	1.10886	2.4967
212	0.09711	1.13489	2.48569
211	0.10122	1.16133	2.42116
210	0.1003	1.15987	2.26754
209	0.09839	1.13253	2.06365
208	0.08314	1.05231	1.83759
207	0.04032	0.90538	1.55677
206	0.00653	0.72273	1.2831
205	-0.04877	0.54866	1.20144
204	-0.10854	0.49082	1.04671
203	-0.11646	0.46898	1.01932
202	-0.13433	0.43343	0.89065
201	-0.1503	0.45731	0.96277
200	-0.1619	0.39937	0.86985
--	--	--	--
