# Supplementary material for: A smart and responsive crystalline porous organic cage membrane with switchable pore apertures for graded molecular sieving
Source: Nat Mater. 2022 Jan 10;21(4):463–70. doi: 10.1038/s41563-021-01168-z (PMC8971131; doi:10.1038/s41563-021-01168-z)
Supplement: Source Data Fig. 4 — Statistical source data for Fig. 4. [file 41563_2021_1168_MOESM6_ESM.xlsx]

## Sheet: Fig.4_a_XRD data
	CC3a powder reference	CC3g' powder reference			CC3 in air			CC3 WATER	CC3 MEOH
2θ (°)	Intensity (arb. unit)	Intensity (arb. unit)		2θ (°)	Intensity (arb. unit)		2θ (°)	Intensity (arb. unit)	Intensity (arb. unit)
1.73687	3977.25	42253.7		0.795	17755		0.797	203112	75641
1.7402	3983.71	42274.5		0.8	17472.5		0.807	198904	74192
1.74354	3986.91	42297		0.805	17347.5		0.817	192708	72329
1.74687	3987.32	42308.9		0.81	17226.2		0.827	186068	70616
1.7502	3991.38	42317.4		0.815	17045		0.837	179880	69170
1.75354	3993.73	42314.4		0.82	16776.2		0.847	174208	67829
1.75687	3996.41	42298.4		0.825	16571.2		0.857	168666	66480.5
1.7602	3994.99	42307.8		0.83	16400		0.867	163098	65108
1.76354	3992.38	42314.1		0.835	16283.8		0.877	157548	63771.5
1.76687	3986.32	42289.4		0.84	16125		0.887	152060	62426
1.7702	3989.5	42302.4		0.845	16065		0.897	146876	61122.5
1.77354	3992.41	42310.7		0.85	16002.5		0.907	142410	60120.5
1.77687	3992.93	42308		0.855	15840		0.917	138448	59282
1.78021	3998.06	42328.3		0.86	15778.8		0.927	134746	58391
1.78354	3989.88	42311.8		0.865	15621.2		0.937	131464	57540.5
1.78687	3988.67	42340.8		0.87	15505		0.947	128554	56840
1.79021	3995.16	42329.4		0.875	15376.2		0.957	125214	56046.5
1.79354	3996.43	42317.9		0.88	15347.5		0.967	121310	55121
1.79687	4001.68	42295.7		0.885	15267.5		0.977	117564	54248
1.80021	3993.23	42302.6		0.89	15140		0.987	114234	53384
1.80354	3992.07	42305.8		0.895	14913.8		0.997	111284	52536.5
1.80687	3995.46	42315.2		0.9	14757.5		1.007	108588	51768.5
1.81021	3999.9	42319.8		0.905	14707.5		1.017	106150	51146
1.81354	3999.01	42313.4		0.91	14617.5		1.027	103678	50675
1.81687	3994.55	42323.8		0.915	14657.5		1.037	100034	50307.5
1.82021	3998.85	42341.3		0.92	14678.8		1.047	94944	49988
1.82354	4003.78	42344.8		0.925	14583.8		1.057	90166	49526
1.82688	4003.63	42337.9		0.93	14308.8		1.067	86730	48939.5
1.83021	3989.97	42321.5		0.935	14120		1.077	84094	48330.5
1.83354	4001.99	42342.2		0.94	14018.8		1.087	81650	47711
1.83688	4005.89	42330.3		0.945	14057.5		1.097	79616	47126
1.84021	4001.44	42331.2		0.95	14077.5		1.107	77998	46559
1.84354	3993.49	42312.4		0.955	13965		1.117	76402	45971
1.84688	3990.01	42318.9		0.96	13718.8		1.127	74746	45468.5
1.85021	3993.16	42324.8		0.965	13537.5		1.137	73128	45009.5
1.85354	4000.09	42326.5		0.97	13563.8		1.147	71586	44531
1.85688	3998.07	42319.3		0.975	13508.8		1.157	70256	44112.5
1.86021	3998.18	42335.5		0.98	13393.8		1.167	69046	43635.5
1.86355	3999.73	42344		0.985	13113.8		1.177	67806	43056.5
1.86688	3999.39	42342.4		0.99	12987.5		1.187	66722	42558.5
1.87021	3999.14	42338.8		0.995	12978.8		1.197	65680	42191
1.87355	4001.62	42345.2		1	12886.2		1.207	64436	41717
1.87688	4002.84	42344		1.005	12681.2		1.217	63072	41157.5
1.88021	4006.51	42337.2		1.01	12491.2		1.227	61780	40713.5
1.88355	4004.31	42355.2		1.015	12323.8		1.237	60780	40368.5
1.88688	4002.14	42329.3		1.02	12156.2		1.247	59998	40008.5
1.89021	4006.76	42336.9		1.025	12050		1.257	59102	39618.5
1.89355	4008.99	42353		1.03	12007.5		1.267	58316	39300.5
1.89688	4010.08	42327.1		1.035	12207.5		1.277	57668	39039.5
1.90021	4008.99	42356.1		1.04	12330		1.287	56442	38798
1.90355	4004.91	42363.9		1.045	12281.2		1.297	54592	38601.5
1.90688	4006.16	42337		1.05	12253.8		1.307	52844	38327
1.91022	4001.63	42319.9		1.055	12290		1.317	51552	37958
1.91355	4003.78	42344.2		1.06	12251.2		1.327	50526	37601
1.91688	4003.8	42346.7		1.065	12187.5		1.337	49594	37290.5
1.92022	4010.37	42334.3		1.07	11991.2		1.347	48854	36995
1.92355	4013.84	42378.7		1.075	11873.8		1.357	48436	36762.5
1.92688	4009.45	42360.3		1.08	11910		1.367	47962	36560
1.93022	4003.5	42372.7		1.085	11861.2		1.377	47368	36314
1.93355	4000.27	42334.6		1.09	11696.2		1.387	46880	36042.5
1.93688	4000.68	42337.7		1.095	11563.8		1.397	46354	35804
1.94022	4004.11	42370		1.1	11475		1.407	45788	35597
1.94355	4002.23	42374.4		1.105	11397.5		1.417	45264	35352.5
1.94688	4001.25	42348.6		1.11	11307.5		1.427	44714	35103.5
1.95022	4005.92	42369.8		1.115	11127.5		1.437	44154	34905.5
1.95355	4005.09	42368.5		1.12	11068.8		1.447	43664	34721
1.95689	4005.52	42352.9		1.125	11013.8		1.457	43184	34520
1.96022	4008.46	42355.1		1.13	10858.8		1.467	42590	34335.5
1.96355	4003.81	42359.9		1.135	10792.5		1.477	41802	34137.5
1.96689	4013.27	42363.8		1.14	10700		1.487	40996	33921.5
1.97022	4008.33	42363		1.145	10491.2		1.497	40294	33722
1.97355	4011.38	42375.3		1.15	10422.5		1.507	39590	33534.5
1.97689	4005.26	42338.7		1.155	10368.8		1.517	38894	33344
1.98022	3999.04	42371.9		1.16	10161.2		1.527	38274	33171.5
1.98355	4004.88	42361.7		1.165	10110		1.537	37592	33038
1.98689	4010.01	42372.5		1.17	10080		1.547	36804	32909
1.99022	4006.21	42363.5		1.175	9928.75		1.557	36076	32760.5
1.99355	4011.55	42377.1		1.18	9820		1.567	35514	32643.5
1.99689	4007.48	42369.1		1.185	9728.75		1.577	35078	32544.5
2.00022	4011.36	42393.1		1.19	9637.5		1.587	34636	32412.5
2.00356	4013.09	42382.7		1.195	9585		1.597	34180	32264
2.00689	4009.3	42367.7		1.2	9488.75		1.607	33786	32145.5
2.01022	4009.03	42369.8		1.205	9445		1.617	33408	32022.5
2.01356	4012.2	42368		1.21	9417.5		1.627	32986	31892
2.01689	4005.23	42368.4		1.215	9261.25		1.637	32564	31779.5
2.02022	4002.5	42354.2		1.22	9176.25		1.647	32158	31668.5
2.02356	4009.45	42372		1.225	9096.25		1.657	31772	31541
2.02689	4012.61	42391.6		1.23	8985		1.667	31432	31418
2.03022	4015.86	42396.8		1.235	8948.75		1.677	31150	31323.5
2.03356	4019.33	42382.6		1.24	8932.5		1.687	30958	31245.5
2.03689	4013.81	42389.2		1.245	8832.5		1.697	30784	31157
2.04022	4013.87	42365.6		1.25	8761.25		1.707	30570	31067
2.04356	4011.72	42394.9		1.255	8685		1.717	30320	30980
2.04689	4013.37	42386.2		1.26	8570		1.727	30098	30902
2.05022	4012.88	42368.6		1.265	8485		1.737	29908	30828.5
2.05356	4015.62	42387.7		1.27	8451.25		1.747	29682	30755
2.05689	4010.98	42374.1		1.275	8483.75		1.757	29424	30687.5
2.06023	4007.41	42368		1.28	8453.75		1.767	29174	30623
2.06356	4009.98	42371.1		1.285	8356.25		1.777	28912	30564.5
2.06689	4006.32	42387.5		1.29	8363.75		1.787	28574	30501.5
2.07023	4013.51	42402.6		1.295	8438.75		1.797	28270	30453.5
2.07356	4014.44	42374		1.3	8423.75		1.807	28048	30422
2.07689	4018.34	42387.1		1.305	8442.5		1.817	27830	30389
2.08023	4013.69	42378.4		1.31	8435		1.827	27624	30354.5
2.08356	4015.31	42400.3		1.315	8373.75		1.837	27474	30315.5
2.08689	4015.21	42390.6		1.32	8358.75		1.847	27320	30273.5
2.09023	4021.92	42386.4		1.325	8341.25		1.857	27120	30224
2.09356	4015.95	42399.2		1.33	8281.25		1.867	26956	30173
2.09689	4017.1	42387.4		1.335	8242.5		1.877	26828	30128
2.10023	4017.48	42397.1		1.34	8218.75		1.887	26686	30089
2.10356	4016.39	42387.9		1.345	8171.25		1.897	26542	30050
2.10689	4017.98	42399.8		1.35	8151.25		1.907	26428	30017
2.11023	4018.37	42406.7		1.355	8112.5		1.917	26326	29996
2.11356	4018.02	42409.4		1.36	8093.75		1.927	26208	29967.5
2.1169	4012.2	42431.7		1.365	8043.75		1.937	26110	29927
2.12023	4015.02	42480.9		1.37	7962.5		1.947	26024	29894
2.12356	4022.46	42593.4		1.375	7952.5		1.957	25880	29870
2.1269	4017	42701.7		1.38	7926.25		1.967	25704	29840
2.13023	4017.44	42925.7		1.385	7836.25		1.977	25562	29804
2.13356	4021.51	43311.5		1.39	7788.75		1.987	25406	29762
2.1369	4013.85	43864		1.395	7786.25		1.997	25216	29712.5
2.14023	4019.07	44544.2		1.4	7751.25		2.007	25066	28166
2.14356	4016.07	44945.1		1.405	7741.25		2.017	24948	28146.5
2.1469	4014.3	45161.7		1.41	7723.75		2.027	24794	28136
2.15023	4018.62	45405.4		1.415	7682.5		2.037	24590	28130
2.15356	4019.09	45494.4		1.42	7623.75		2.047	24400	28133
2.1569	4019.66	45371.8		1.425	7556.25		2.057	24232	28139
2.16023	4016.02	44879		1.43	7531.25		2.067	24034	28142
2.16356	4020.7	44117.2		1.435	7520		2.077	23870	28151
2.1669	4024.38	43458.8		1.44	7456.25		2.087	23750	28161.5
2.17023	4023.62	42846		1.445	7412.5		2.097	23598	28163
2.17357	4019.97	42527.5		1.45	7438.75		2.107	23444	28199
2.1769	4026.81	42458.4		1.455	7408.75		2.117	23322	28407.5
2.18023	4018.93	42430.5		1.46	7363.75		2.127	23206	29057
2.18357	4022.43	42450.8		1.465	7352.5		2.137	23092	31757
2.1869	4020.11	42401.7		1.47	7301.25		2.147	22992	33534.5
2.19023	4023.34	42424.9		1.475	7223.75		2.157	22902	32354
2.19357	4025.89	42432.8		1.48	7216.25		2.167	22810	29666
2.1969	4021.23	42423.1		1.485	7241.25		2.177	22728	28625
2.20023	4020.64	42420.6		1.49	7212.5		2.187	22668	28245.5
2.20357	4024.47	42425.9		1.495	7147.5		2.197	22592	28151
2.2069	4019.66	42427.6		1.5	7098.75		2.207	22496	28121
2.21023	4021.66	42423.7		1.505	7082.5		2.217	22430	28101.5
2.21357	4023.33	42413.4		1.51	7053.75		2.227	22376	28088
2.2169	4021.13	42420.5		1.515	7017.5		2.237	22300	28080.5
2.22023	4023.53	42424.6		1.52	6995		2.247	22252	28079
2.22357	4025.76	42410.1		1.525	6983.75		2.257	22224	28085
2.2269	4021.55	42406		1.53	6976.25		2.267	22160	28079
2.23023	4020.17	42410.6		1.535	6993.75		2.277	22084	28068.5
2.23357	4021.55	42423.8		1.54	7010		2.287	22028	28079
2.2369	4028.02	42435.4		1.545	7002.5		2.297	21958	28106
2.24024	4031.77	42432		1.55	6978.75		2.307	21862	28121
2.24357	4027.05	42423.8		1.555	6965		2.317	21790	28130
2.2469	4027.64	42431.5		1.56	7001.25		2.327	21750	28146.5
2.25024	4021.98	42398.4		1.565	7007.5		2.337	21700	28163
2.25357	4022.38	42417.8		1.57	6961.25		2.347	21642	28170.5
2.2569	4021.49	42404.1		1.575	6952.5		2.357	21622	28178
2.26024	4026.58	42426.1		1.58	6931.25		2.367	21606	28185.5
2.26357	4023.07	42416.2		1.585	6887.5		2.377	21554	28194.5
2.2669	4022.99	42417.4		1.59	6893.75		2.387	21514	28206.5
2.27024	4030.11	42448.7		1.595	6892.5		2.397	21508	28220
2.27357	4033.27	42459.6		1.6	6882.5		2.407	21482	28230.5
2.2769	4021.76	42401.4		1.605	6892.5		2.417	21446	28239.5
2.28024	4021.46	42417.1		1.61	6887.5		2.427	21438	28247
2.28357	4024.79	42422.7		1.615	6873.75		2.437	21420	28260.5
2.2869	4022.67	42406		1.62	6847.5		2.447	21370	28280
2.29024	4026	42416.8		1.625	6808.75		2.457	21334	28295
2.29357	4029.4	42433.1		1.63	6811.25		2.467	21320	28305.5
2.2969	4025.35	42440.7		1.635	6841.25		2.477	21294	28310
2.30024	4025.08	42431.3		1.64	6837.5		2.487	21258	28316
2.30357	4026.83	42431.7		1.645	6822.5		2.497	21242	28328
2.30691	4029.03	42444.3		1.65	6795		2.507	21224	28347.5
2.31024	4024.89	42444.4		1.655	6760		2.517	21178	28361
2.31357	4026.37	42440.7		1.66	6750		2.527	21140	28371.5
2.31691	4030.07	42440.3		1.665	6743.75		2.537	21116	28394
2.32024	4021.41	42446.5		1.67	6721.25		2.547	21062	28422.5
2.32357	4029.34	42440.6		1.675	6727.5		2.557	20998	28454
2.32691	4023.7	42445.1		1.68	6746.25		2.567	20948	28493
2.33024	4019.93	42438.5		1.685	6747.5		2.577	20922	28580
2.33357	4019.19	42431.7		1.69	6743.75		2.587	20910	28863.5
2.33691	4023.74	42412		1.695	6730		2.597	20904	29580.5
2.34024	4030.84	42441.5		1.7	6735		2.607	20894	30476
2.34357	4032.48	42455.7		1.705	6740		2.617	20872	30911
2.34691	4030.36	42447.4		1.71	6725		2.627	20854	29819
2.35024	4028.35	42432.4		1.715	6711.25		2.637	20860	29039
2.35357	4023.07	42429.8		1.72	6700		2.647	20880	28709
2.35691	4030.9	42431.4		1.725	6691.25		2.657	20924	28628
2.36024	4030.27	42442.6		1.73	6690		2.667	21058	28620.5
2.36357	4025.47	42438.7		1.735	6671.25		2.677	21360	28644.5
2.36691	4031.66	42434.7		1.74	6650		2.687	21952	28727
2.37024	4022.69	42428.5		1.745	6666.25		2.697	22882	28971.5
2.37357	4025.55	42428.6		1.75	6665		2.707	23880	29537
2.37691	4028.18	42462.6		1.755	6641.25		2.717	24396	30246.5
2.38024	4022.83	42477		1.76	6632.5		2.727	24036	29874.5
2.38357	4026.49	42471.4		1.765	6652.5		2.737	23028	29004.5
2.38691	4028.55	42475.4		1.77	6660		2.747	21954	28763
2.39024	4029.98	42448.9		1.775	6661.25		2.757	21176	28692.5
2.39358	4028.81	42449.9		1.78	6633.75		2.767	20708	28676
2.39691	4028.88	42441.1		1.785	6610		2.777	20446	28671.5
2.40024	4028.42	42438.7		1.79	6640		2.787	20284	28679
2.40358	4032.39	42451.6		1.795	6675		2.797	20162	28694
2.40691	4034.79	42460.8		1.8	6693.75		2.807	20092	28709
2.41024	4032.19	42450.3		1.805	6703.75		2.817	20042	28721
2.41358	4027.6	42458.3		1.81	6707.5		2.827	19988	28734.5
2.41691	4027.63	42458.8		1.815	6730		2.837	19948	28749.5
2.42024	4024.32	42454.7		1.82	6741.25		2.847	19918	28776.5
2.42358	4034.72	42474.7		1.825	6725		2.857	19878	28863.5
2.42691	4032.97	42456.5		1.83	6737.5		2.867	19826	29147
2.43024	4030.03	42439.9		1.835	6745		2.877	19770	29732
2.43358	4032.97	42439.8		1.84	6728.75		2.887	19722	30149
2.43691	4026.52	42442.6		1.845	6735		2.897	19676	29819
2.44024	4034.98	42455.5		1.85	6747.5		2.907	19628	29198
2.44358	4033.85	42447.1		1.855	6761.25		2.917	19568	28859
2.44691	4034.04	42450.3		1.86	6775		2.927	19454	28760
2.45024	4029.1	42451.9		1.865	6758.75		2.937	19330	28731.5
2.45358	4034.13	42486.3		1.87	6748.75		2.947	19244	28716.5
2.45691	4039.17	42465.4		1.875	6758.75		2.957	19176	28713.5
2.46024	4035.14	42467		1.88	6758.75		2.967	19096	28712
2.46358	4027.08	42453.1		1.885	6763.75		2.977	19022	28703
2.46691	4028.56	42470.8		1.89	6762.5		2.987	18966	28697
2.47024	4031.29	42457.5		1.895	6758.75		2.997	18910	28694
2.47358	4028.87	42439.5		1.9	6782.5		3.007	18846	28688
2.47691	4040.69	42475.6		1.905	6778.75		3.017	18788	28656.5
2.48024	4039.22	42483.3		1.91	6756.25		3.027	18738	28632.5
2.48358	4031.57	42462.2		1.915	6776.25		3.037	18678	28604
2.48691	4023.44	42419.2		1.92	6795		3.047	18618	28575.5
2.49025	4033.45	42470.6		1.925	6792.5		3.057	18570	28545.5
2.49358	4027.32	42484.7		1.93	6783.75		3.067	18520	28509.5
2.49691	4033.18	42488		1.935	6781.25		3.077	18460	28475
2.50025	4034.64	42474.7		1.94	6806.25		3.087	18404	28442
2.50358	4037.59	42475.5		1.945	6825		3.097	18350	28415
2.50691	4034.61	42463.8		1.95	6808.75		3.107	18292	28383.5
2.51025	4032.01	42458.8		1.955	6810		3.117	18244	28343
2.51358	4032.54	42477.8		1.96	6812.5		3.127	18202	28302.5
2.51691	4032.44	42471.5		1.965	6816.25		3.137	18152	28266.5
2.52025	4037.51	42476.5		1.97	6852.5		3.147	18098	28236.5
2.52358	4036.61	42494.9		1.975	6861.25		3.157	18050	28206.5
2.52691	4029.24	42482.3		1.98	6842.5		3.167	18010	28176.5
2.53025	4035.42	42481.7		1.985	6843.75		3.177	17970	28146.5
2.53358	4041.38	42503.3		1.99	6851.25		3.187	17932	28122.5
2.53691	4039.87	42473		1.995	6840		3.197	17902	28095.5
2.54025	4034.86	42478		2	6830		3.207	17864	28068.5
2.54358	4034.82	42459.7		2.005	6851.25		3.217	17822	28041.5
2.54691	4027.75	42449.5		2.01	6875		3.227	17788	28010
2.55025	4035.32	42475.5		2.015	6856.25		3.237	17756	27972.5
2.55358	4039.45	42488.1		2.02	6838.75		3.247	17718	27936.5
2.55691	4035.96	42487.8		2.025	6860		3.257	17680	27906.5
2.56025	4033.27	42480		2.03	6852.5		3.267	17644	27878
2.56358	4037.94	42497.4		2.035	6862.5		3.277	17596	27848
2.56691	4038.24	42493.2		2.04	6925		3.287	17556	27818
2.57025	4035.9	42474.8		2.045	6950		3.297	17526	27789.5
2.57358	4034.12	42488.3		2.05	6952.5		3.307	17494	27755
2.57691	4045.48	42497.6		2.055	6983.75		3.317	17454	27714.5
2.58025	4036.38	42492.3		2.06	6996.25		3.327	17418	27678.5
2.58358	4038.91	42512.9		2.065	6997.5		3.337	17384	27650
2.58691	4040.09	42525.2		2.07	7016.25		3.347	17342	27623
2.59025	4039.37	42563.1		2.075	7027.5		3.357	17296	27593
2.59358	4045.41	42671.6		2.08	7047.5		3.367	17260	27548
2.59691	4040.27	42820.6		2.085	7065		3.377	17230	27497
2.60025	4034.18	43115.4		2.09	7070		3.387	17196	27450.5
2.60358	4039.11	43636.3		2.095	7100		3.397	17164	27410
2.60691	4041.93	44341.7		2.1	7110		3.407	17138	27377
2.61025	4040.38	44834.2		2.105	7095		3.417	17108	27350
2.61358	4039.79	45105		2.11	7111.25		3.427	17080	27324.5
2.61691	4046.44	45407		2.115	7123.75		3.437	17056	27300.5
2.62025	4046.96	45592.2		2.12	7097.5		3.447	17032	27273.5
2.62358	4047.72	45592.5		2.125	7093.75		3.457	17004	27245
2.62692	4048.65	45234.4		2.13	7108.75		3.467	16974	27213.5
2.63025	4046.73	44465.2		2.135	7111.25		3.477	16948	27176
2.63358	4046.63	43766.4		2.14	7125		3.487	16918	27129.5
2.63692	4049	43096		2.145	7138.75		3.497	16884	27089
2.64025	4056.17	42682.7		2.15	7147.5		3.507	16854	27048.5
2.64358	4047.05	42540.2		2.155	7156.25		3.517	16826	27008
2.64692	4060.59	42507.5		2.16	7170		3.527	16794	26975
2.65025	4061.97	42502.2		2.165	7188.75		3.537	16762	26948
2.65358	4074.02	42511.6		2.17	7186.25		3.547	16736	26919.5
2.65692	4078.8	42516.2		2.175	7190		3.557	16704	26886.5
2.66025	4084.51	42529.5		2.18	7218.75		3.567	16676	26852
2.66358	4093.18	42526		2.185	7237.5		3.577	16652	26819
2.66692	4104.29	42521.2		2.19	7240		3.587	16622	26786
2.67025	4137.07	42505.6		2.195	7263.75		3.597	16590	26748.5
2.67358	4187.47	42471.4		2.2	7288.75		3.607	16562	26708
2.67692	4282.65	42492.5		2.205	7306.25		3.617	16536	26672
2.68025	4460.46	42489.9		2.21	7321.25		3.627	16508	26642
2.68358	4767.73	42517.3		2.215	7326.25		3.637	16482	26618
2.68692	5342.91	42511		2.22	7332.5		3.647	16460	26592.5
2.69025	6182.32	42518.2		2.225	7350		3.657	16436	26561
2.69358	6883.27	42540.1		2.23	7360		3.667	16412	26528
2.69692	7285.45	42584.9		2.235	7351.25		3.677	16394	26495
2.70025	7740.64	42656.2		2.24	7366.25		3.687	16376	26468
2.70358	8140.36	42817.6		2.245	7380		3.697	16352	26441
2.70692	8437.03	43090.2		2.25	7393.75		3.707	16326	26406.5
2.71025	8394.19	43401.2		2.255	7413.75		3.717	16304	26367.5
2.71358	7961.88	43651.7		2.26	7425		3.727	16278	26331.5
2.71692	7191.66	43746.7		2.265	7447.5		3.737	16252	26300
2.72025	6157.62	43920.1		2.27	7465		3.747	16230	26271.5
2.72358	5059.03	44005.2		2.275	7456.25		3.757	16210	26241.5
2.72692	4415.65	44020.1		2.28	7462.5		3.767	16188	26207
2.73025	4214.61	43775.9		2.285	7501.25		3.777	16170	26172.5
2.73358	4152.19	43446.1		2.29	7530		3.787	16156	26142.5
2.73692	4115.02	43102		2.295	7552.5		3.797	16134	26115.5
2.74025	4096.96	42795.7		2.3	7578.75		3.807	16112	26090
2.74358	4079.06	42590.2		2.305	7591.25		3.817	16098	26063
2.74692	4066.03	42520.9		2.31	7607.5		3.827	16084	26039
2.75025	4064.42	42521.5		2.315	7631.25		3.837	16062	26015
2.75358	4056.4	42509.4		2.32	7648.75		3.847	16040	25989.5
2.75692	4054.07	42503.4		2.325	7681.25		3.857	16024	25961
2.76025	4056.99	42513.6		2.33	7708.75		3.867	16004	25932.5
2.76358	4050.54	42516.2		2.335	7728.75		3.877	15984	25907
2.76692	4044.94	42480.8		2.34	7747.5		3.887	15968	25892
2.77025	4048.49	42493.1		2.345	7757.5		3.897	15954	25901
2.77358	4049.21	42507.7		2.35	7763.75		3.907	15938	25992.5
2.77692	4045.79	42514.7		2.355	7781.25		3.917	15924	26264
2.78025	4047.62	42505.4		2.36	7802.5		3.927	15914	26729
2.78358	4047.43	42504.9		2.365	7813.75		3.937	15898	27099.5
2.78692	4046.41	42521.7		2.37	7832.5		3.947	15884	26972
2.79025	4041.46	42504.2		2.375	7851.25		3.957	15870	26423
2.79358	4038.26	42508.1		2.38	7861.25		3.967	15852	25946
2.79692	4041.65	42514.7		2.385	7867.5		3.977	15832	25725.5
2.80025	4037.55	42496.5		2.39	7877.5		3.987	15820	25644.5
2.80358	4043.46	42523		2.395	7882.5		3.997	15814	25610
2.80692	4041.17	42495.6		2.4	7887.5		4.007	15804	25586
2.81025	4037.92	42497.9		2.405	7912.5		4.017	15788	25559
2.81358	4034.01	42494.6		2.41	7932.5		4.027	15774	25535
2.81692	4039.83	42533.7		2.415	7946.25		4.037	15762	25518.5
2.82025	4037.58	42494		2.42	7975		4.047	15748	25500.5
2.82358	4040.95	42510.2		2.425	7991.25		4.057	15740	25476.5
2.82692	4039.97	42524.5		2.43	7998.75		4.067	15728	25455.5
2.83025	4036.23	42505.8		2.435	8027.5		4.077	15712	25436
2.83358	4040.36	42510.1		2.44	8047.5		4.087	15700	25418
2.83692	4036.88	42497.8		2.445	8057.5		4.097	15692	25409
2.84025	4029.87	42482.8		2.45	8075		4.107	15682	25428.5
2.84358	4033.58	42513.2		2.455	8087.5		4.117	15670	25539.5
2.84692	4040.16	42519.3		2.46	8101.25		4.127	15660	25814
2.85025	4034.16	42502.8		2.465	8108.75		4.137	15652	26222
2.85358	4038.37	42509.7		2.47	8113.75		4.147	15644	26804
2.85692	4037.95	42524.1		2.475	8132.5		4.157	15636	26342
2.86025	4041.91	42551.7		2.48	8156.25		4.167	15628	25878.5
2.86358	4040.27	42532		2.485	8173.75		4.177	15624	25511
2.86692	4038.31	42526		2.49	8195		4.187	15622	25338.5
2.87025	4043.18	42552.8		2.495	8211.25		4.197	15622	25260.5
2.87358	4043.42	42601.9		2.5	8235		4.207	15620	25217
2.87692	4043.69	42695		2.505	8256.25		4.217	15614	25185.5
2.88025	4037.29	42822		2.51	8257.5		4.227	15606	25157
2.88358	4037.06	43029.2		2.515	8270		4.237	15606	25136
2.88692	4032.04	43208.4		2.52	8291.25		4.247	15608	25127
2.89025	4038.23	43285.8		2.525	8303.75		4.257	15606	25121
2.89358	4040.16	43380.7		2.53	8328.75		4.267	15606	25116.5
2.89692	4038.74	43480.4		2.535	8351.25		4.277	15608	25119.5
2.90025	4033.81	43503.6		2.54	8372.5		4.287	15614	25155.5
2.90358	4039.78	43433.9		2.545	8411.25		4.297	15622	25530.5
2.90692	4037.95	43214.3		2.55	8436.25		4.307	15634	25727
2.91025	4036.09	42972.3		2.555	8448.75		4.317	15652	25506.5
2.91358	4038.94	42777.6		2.56	8466.25		4.327	15674	25229
2.91692	4040.17	42595.4		2.565	8486.25		4.337	15706	24992
2.92025	4037.5	42550.7		2.57	8511.25		4.347	15752	24954.5
2.92358	4033.24	42525.4		2.575	8537.5		4.357	15822	24936.5
2.92692	4028.94	42529.6		2.58	8562.5		4.367	15926	24920
2.93025	4036.67	42535.7		2.585	8596.25		4.377	16092	24906.5
2.93358	4034.64	42541.2		2.59	8620		4.387	16362	24893
2.93692	4033.93	42506.9		2.595	8628.75		4.397	16790	24881
2.94025	4026.24	42499.8		2.6	8642.5		4.407	17414	24870.5
2.94358	4035.87	42521.4		2.605	8661.25		4.417	18202	24867.5
2.94692	4037.08	42521.9		2.61	8695		4.427	19004	24864.5
2.95025	4037.58	42532.8		2.615	8725		4.437	19558	24858.5
2.95358	4041.15	42531		2.62	8745		4.447	19618	24855.5
2.95692	4032.9	42521.4		2.625	8766.25		4.457	19178	24858.5
2.96025	4030.53	42511.8		2.63	8795		4.467	18444	24878
2.96358	4030.94	42512.8		2.635	8818.75		4.477	17662	25061
2.96692	4035.9	42521.5		2.64	8842.5		4.487	17014	25215.5
2.97025	4033.27	42511.1		2.645	8867.5		4.497	16550	25166
2.97358	4036.36	42515.9		2.65	8892.5		4.507	16236	24957.5
2.97692	4033.74	42518.7		2.655	8925		4.517	16026	24923
2.98025	4036.72	42526.6		2.66	8960		4.527	15888	24804.5
2.98358	4038.56	42516.6		2.665	8995		4.537	15792	24755
2.98692	4041.03	42530.9		2.67	9033.75		4.547	15722	24752
2.99025	4037.11	42519.6		2.675	9095		4.557	15676	24744.5
2.99358	4039.55	42537.8		2.68	9167.5		4.567	15646	24732.5
2.99692	4035.54	42525.4		2.685	9255		4.577	15624	24725
3.00025	4034.61	42524		2.69	9381.25		4.587	15604	24722
3.00358	4035.37	42499.1		2.695	9558.75		4.597	15590	24716
3.00692	4038.13	42513.7		2.7	9791.25		4.607	15582	24710
3.01025	4037.17	42530.3		2.705	10113.8		4.617	15578	24749
3.01358	4035.76	42512.6		2.71	10552.5		4.627	15574	24788
3.01691	4041.15	42522.6		2.715	11067.5		4.637	15572	24830
3.02025	4035.51	42522.3		2.72	11595		4.647	15572	24875
3.02358	4033.5	42522.7		2.725	12033.8		4.657	15572	24923
3.02691	4037.27	42544.5		2.73	12277.5		4.667	15576	24968
3.03025	4032.17	42538.9		2.735	12263.8		4.677	15580	25016
3.03358	4032.92	42530.4		2.74	12026.2		4.687	15584	25068.5
3.03691	4044.15	42540.8		2.745	11630		4.697	15592	25124
3.04025	4033.34	42518.4		2.75	11166.2		4.707	15598	25172
3.04358	4037.52	42536		2.755	10725		4.717	15602	25206.5
3.04691	4038.91	42540.6		2.76	10360		4.727	15606	25241
3.05025	4036.83	42518.9		2.765	10088.8		4.737	15614	25293.5
3.05358	4041.42	42538.3		2.77	9886.25		4.747	15620	25367
3.05691	4037.22	42530.5		2.775	9737.5		4.757	15624	25491.5
3.06025	4041.32	42526.3		2.78	9637.5		4.767	15630	25760
3.06358	4041.42	42540		2.785	9577.5		4.777	15638	26235.5
3.06691	4038.3	42537.8		2.79	9531.25		4.787	15646	26649.5
3.07025	4036.68	42518.7		2.795	9502.5		4.797	15654	26579
3.07358	4033.09	42508.6		2.8	9481.25		4.807	15662	26169.5
3.07691	4038.14	42525.7		2.805	9461.25		4.817	15672	25869.5
3.08025	4047.48	42550.7		2.81	9446.25		4.827	15688	25785.5
3.08358	4038.27	42525.1		2.815	9423.75		4.837	15704	25808
3.08691	4041.95	42525.7		2.82	9407.5		4.847	15718	25896.5
3.09025	4039.02	42549.8		2.825	9403.75		4.857	15728	26079.5
3.09358	4035.61	42527		2.83	9398.75		4.867	15736	26370.5
3.09691	4035.06	42519.3		2.835	9397.5		4.877	15746	26607.5
3.10025	4039.68	42523.7		2.84	9410		4.887	15756	26561
3.10358	4042.69	42537.8		2.845	9416.25		4.897	15770	26339
3.10691	4045.34	42565.2		2.85	9415		4.907	15786	26192
3.11025	4041.77	42536.5		2.855	9421.25		4.917	15802	26168
3.11358	4044.41	42553.2		2.86	9417.5		4.927	15818	26207
3.11691	4036.16	42531.5		2.865	9406.25		4.937	15834	26277.5
3.12025	4039.2	42550.2		2.87	9411.25		4.947	15848	26370.5
3.12358	4038.46	42556.7		2.875	9416.25		4.957	15862	26457.5
3.12691	4041.79	42554.8		2.88	9408.75		4.967	15878	26502.5
3.13025	4041.85	42543.3		2.885	9410		4.977	15896	26505.5
3.13358	4042.47	42541.5		2.89	9416.25		4.987	15914	26516
3.13691	4041.69	42512.3		2.895	9417.5		4.997	15928	26547.5
3.14025	4038.91	42527.4		2.9	9417.5		5.007	15942	26589.5
3.14358	4034.17	42534		2.905	9412.5		5.017	15960	26636
3.14691	4037.16	42541.7		2.91	9413.75		5.027	15982	26690
3.15024	4038.48	42546.9		2.915	9423.75		5.037	16004	26745.5
3.15358	4037.95	42544.3		2.92	9426.25		5.047	16020	26796.5
3.15691	4042.1	42551.1		2.925	9423.75		5.057	16038	26849
3.16024	4040.13	42547.5		2.93	9418.75		5.067	16058	26906
3.16358	4039.15	42556.8		2.935	9421.25		5.077	16080	26961.5
3.16691	4031.05	42530.7		2.94	9436.25		5.087	16100	27021.5
3.17024	4033.57	42532.3		2.945	9448.75		5.097	16120	27084.5
3.17358	4040.04	42537.6		2.95	9452.5		5.107	16142	27143
3.17691	4040.64	42536.4		2.955	9450		5.117	16162	27197
3.18024	4035.1	42532.1		2.96	9442.5		5.127	16182	27255.5
3.18358	4031.19	42534.1		2.965	9438.75		5.137	16206	27318.5
3.18691	4039.03	42551.1		2.97	9442.5		5.147	16236	27381.5
3.19024	4037.5	42554.2		2.975	9446.25		5.157	16270	27438.5
3.19358	4037.78	42548.7		2.98	9446.25		5.167	16300	27501.5
3.19691	4039.43	42533.9		2.985	9438.75		5.177	16332	27570.5
3.20024	4039.38	42541.9		2.99	9433.75		5.187	16366	27632
3.20358	4038.23	42549.1		2.995	9443.75		5.197	16398	27693.5
3.20691	4030.82	42546.2		3	9451.25		5.207	16424	27768.5
3.21024	4031.1	42529.8		3.005	9443.75		5.217	16442	27852.5
3.21358	4039.07	42558.5		3.01	9437.5		5.227	16460	27927.5
3.21691	4034.54	42549.7		3.015	9437.5		5.237	16478	27974
3.22024	4039.08	42549.8		3.02	9442.5		5.247	16492	28001
3.22358	4040.8	42557.6		3.025	9453.75		5.257	16510	28037
3.22691	4038.63	42534.6		3.03	9453.75		5.267	16532	28091
3.23024	4036.72	42538.3		3.035	9452.5		5.277	16558	28152.5
3.23357	4041.74	42550		3.04	9455		5.287	16586	28217
3.23691	4038.48	42562.3		3.045	9460		5.297	16620	28280
3.24024	4035.47	42553.1		3.05	9467.5		5.307	16658	28343
3.24357	4039.9	42532.4		3.055	9475		5.317	16700	28412
3.24691	4042.97	42553.7		3.06	9481.25		5.327	16744	28488.5
3.25024	4037.47	42540.2		3.065	9477.5		5.337	16792	28560.5
3.25357	4036.72	42544		3.07	9468.75		5.347	16856	28622
3.25691	4037.98	42576.8		3.075	9465		5.357	16940	28683.5
3.26024	4038.38	42552.3		3.08	9463.75		5.367	17062	28752.5
3.26357	4032.92	42549.8		3.085	9458.75		5.377	17250	28821.5
3.26691	4039.81	42567.6		3.09	9460		5.387	17536	28890.5
3.27024	4043.69	42559.1		3.095	9467.5		5.397	17946	28968.5
3.27357	4041.71	42555.8		3.1	9478.75		5.407	18466	29057
3.27691	4040.52	42566.5		3.105	9481.25		5.417	19044	29148.5
3.28024	4031.36	42535.7		3.11	9480		5.427	19578	29250.5
3.28357	4032.64	42537.6		3.115	9471.25		5.437	19912	29345
3.28691	4036.07	42548.3		3.12	9462.5		5.447	19936	29400.5
3.29024	4034.44	42557.3		3.125	9457.5		5.457	19674	29435
3.29357	4032.83	42536.8		3.13	9453.75		5.467	19242	29477
3.29691	4040.07	42553.9		3.135	9452.5		5.477	18752	29529.5
3.30024	4035.89	42551.9		3.14	9441.25		5.487	18308	29594
3.30357	4044.61	42542.9		3.145	9436.25		5.497	17972	29679.5
3.3069	4034.85	42543.4		3.15	9445		5.507	17738	29789
3.31024	4040.96	42570.7		3.155	9451.25		5.517	17584	29921
3.31357	4045.46	42565.4		3.16	9443.75		5.527	17488	30023
3.3169	4036.98	42562.7		3.165	9432.5		5.537	17432	30060.5
3.32024	4039.64	42578.2		3.17	9430		5.547	17402	30081.5
3.32357	4038.5	42565.1		3.175	9441.25		5.557	17384	30122
3.3269	4029.07	42534.5		3.18	9443.75		5.567	17378	30182
3.33024	4036.31	42542.7		3.185	9443.75		5.577	17380	30258.5
3.33357	4040.48	42557.1		3.19	9448.75		5.587	17390	30338
3.3369	4036.11	42556.4		3.195	9451.25		5.597	17404	30414.5
3.34024	4039.19	42561.5		3.2	9457.5		5.607	17424	30494
3.34357	4037.87	42559.6		3.205	9458.75		5.617	17446	30570.5
3.3469	4037.75	42563.1		3.21	9451.25		5.627	17468	30645.5
3.35024	4028.91	42531.9		3.215	9445		5.637	17492	30731
3.35357	4036.36	42540.7		3.22	9447.5		5.647	17520	30825.5
3.3569	4038.43	42566.9		3.225	9450		5.657	17546	30914
3.36024	4033.82	42547.8		3.23	9450		5.667	17572	30998
3.36357	4034.05	42546.6		3.235	9451.25		5.677	17600	31088
3.3669	4033.25	42538.7		3.24	9447.5		5.687	17628	31182.5
3.37023	4037.98	42549.1		3.245	9443.75		5.697	17658	31281.5
3.37357	4037.88	42560.4		3.25	9440		5.707	17694	31389.5
3.3769	4038.14	42546.3		3.255	9441.25		5.717	17726	31520
3.38023	4032.64	42544.5		3.26	9440		5.727	17758	31701.5
3.38357	4034.34	42579		3.265	9431.25		5.737	17790	32060
3.3869	4040.66	42568.2		3.27	9427.5		5.747	17818	32963
3.39023	4033.15	42571		3.275	9430		5.757	17850	34956.5
3.39357	4031.6	42558.9		3.28	9427.5		5.767	17886	37908.5
3.3969	4040.47	42551.1		3.285	9426.25		5.777	17922	41297
3.40023	4039.1	42566.1		3.29	9432.5		5.787	17958	40287.5
3.40357	4035.39	42561.7		3.295	9432.5		5.797	17994	36302
3.4069	4040.38	42558.9		3.3	9426.25		5.807	18032	34313
3.41023	4034.98	42565.5		3.305	9422.5		5.817	18072	33399.5
3.41357	4032.49	42560.8		3.31	9416.25		5.827	18110	33239
3.4169	4038.03	42558.8		3.315	9408.75		5.837	18150	33236
3.42023	4033.24	42564.1		3.32	9405		5.847	18192	33083
3.42356	4031.94	42559.6		3.325	9400		5.857	18228	32909
3.4269	4040.45	42572.9		3.33	9390		5.867	18264	32855
3.43023	4037.4	42561.8		3.335	9386.25		5.877	18306	32892.5
3.43356	4037.05	42562.1		3.34	9385		5.887	18346	32967.5
3.4369	4032.28	42563.2		3.345	9380		5.897	18386	33059
3.44023	4035.19	42558.7		3.35	9376.25		5.907	18426	33156.5
3.44356	4035.7	42577.3		3.355	9372.5		5.917	18468	33225.5
3.4469	4035.32	42584.2		3.36	9363.75		5.927	18516	33306.5
3.45023	4035.45	42567.1		3.365	9347.5		5.937	18564	33410
3.45356	4033.66	42574		3.37	9332.5		5.947	18606	33539
3.4569	4038.5	42581		3.375	9327.5		5.957	18646	33674
3.46023	4036.36	42547.6		3.38	9327.5		5.967	18688	33774.5
3.46356	4039.16	42583.9		3.385	9321.25		5.977	18732	33831.5
3.4669	4034.6	42548.7		3.39	9308.75		5.987	18774	33915.5
3.47023	4037.3	42567.6		3.395	9297.5		5.997	18820	34077.5
3.47356	4033.12	42576.1		3.4	9288.75		6.007	18866	34319
3.47689	4037.41	42583.5		3.405	9285		6.017	18916	34665.5
3.48023	4032.71	42563.6		3.41	9285		6.027	18970	35001.5
3.48356	4031.93	42569.1		3.415	9280		6.037	19024	35021
3.48689	4037.59	42545.9		3.42	9272.5		6.047	19078	34740.5
3.49023	4031.38	42544.1		3.425	9270		6.057	19130	34491.5
3.49356	4040.77	42576.7		3.43	9266.25		6.067	19182	34416.5
3.49689	4033.49	42559.6		3.435	9260		6.077	19240	34455.5
3.50023	4037.86	42594.4		3.44	9258.75		6.087	19300	34529
3.50356	4031.63	42567		3.445	9267.5		6.097	19358	34611.5
3.50689	4030.43	42563.3		3.45	9276.25		6.107	19420	34710.5
3.51023	4040.4	42575.9		3.455	9277.5		6.117	19484	34835
3.51356	4041.4	42572		3.46	9268.75		6.127	19554	34997
3.51689	4036.5	42565.5		3.465	9252.5		6.137	19630	35184.5
3.52022	4038.1	42585.3		3.47	9235		6.147	19714	35339
3.52356	4033.66	42559.9		3.475	9221.25		6.157	19804	35414
3.52689	4033.2	42576.2		3.48	9213.75		6.167	19902	35511.5
3.53022	4036.16	42577.9		3.485	9206.25		6.177	20022	35738
3.53356	4031.26	42559.3		3.49	9190		6.187	20158	36006.5
3.53689	4031.9	42574.2		3.495	9170		6.197	20314	36096.5
3.54022	4036.95	42578.5		3.5	9151.25		6.207	20496	35972
3.54356	4032.83	42585		3.505	9135		6.217	20718	35835.5
3.54689	4036.32	42567.4		3.51	9123.75		6.227	20986	35810
3.55022	4039.11	42568		3.515	9121.25		6.237	21294	35865.5
3.55356	4041.78	42590.9		3.52	9116.25		6.247	21620	35957
3.55689	4036.02	42590.5		3.525	9103.75		6.257	21946	36060.5
3.56022	4034.62	42598.3		3.53	9085		6.267	22248	36171.5
3.56355	4037.62	42594.1		3.535	9075		6.277	22486	36287
3.56689	4035.84	42564.7		3.54	9080		6.287	22602	36425
3.57022	4034.31	42546.7		3.545	9080		6.297	22574	36630.5
3.57355	4032	42558.8		3.55	9068.75		6.307	22430	36965
3.57689	4036.15	42563.6		3.555	9060		6.317	22226	37463
3.58022	4035.86	42575.3		3.56	9058.75		6.327	22002	38823.5
3.58355	4035.4	42560.2		3.565	9055		6.337	21796	40025
3.58689	4033.79	42544		3.57	9042.5		6.347	21638	39192.5
3.59022	4034.36	42563.4		3.575	9033.75		6.357	21532	37949
3.59355	4035.86	42604		3.58	9023.75		6.367	21464	37547
3.59689	4031.67	42576.1		3.585	9010		6.377	21422	37425.5
3.60022	4035.76	42568.9		3.59	8995		6.387	21404	37470.5
3.60355	4035.79	42578.8		3.595	8987.5		6.397	21406	37563.5
3.60688	4035.72	42561		3.6	8985		6.407	21424	37668.5
3.61022	4039.13	42568.7		3.605	8973.75		6.417	21454	37812.5
3.61355	4038.05	42570.6		3.61	8963.75		6.427	21500	37994
3.61688	4033.43	42586.4		3.615	8950		6.437	21552	38184.5
3.62022	4037.41	42598.5		3.62	8933.75		6.447	21606	38420
3.62355	4032.72	42556.2		3.625	8913.75		6.457	21662	38703.5
3.62688	4036.01	42576.8		3.63	8901.25		6.467	21724	38874.5
3.63022	4039.95	42565.9		3.635	8900		6.477	21788	38810
3.63355	4037.52	42583.7		3.64	8895		6.487	21858	38664.5
3.63688	4037	42606.5		3.645	8882.5		6.497	21932	38612
3.64022	4035	42577.8		3.65	8870		6.507	22008	38654
3.64355	4035.69	42557.3		3.655	8857.5		6.517	22086	38735
3.64688	4034.71	42580		3.66	8847.5		6.527	22166	38825
3.65021	4034.58	42578.7		3.665	8843.75		6.537	22252	38922.5
3.65355	4031.11	42573.4		3.67	8843.75		6.547	22336	39029
3.65688	4032.88	42577.2		3.675	8845		6.557	22422	39135.5
3.66021	4031.38	42581.1		3.68	8842.5		6.567	22512	39243.5
3.66355	4033.03	42564.9		3.685	8835		6.577	22606	39356
3.66688	4030.65	42583.2		3.69	8820		6.587	22698	39470
3.67021	4033.65	42590.5		3.695	8808.75		6.597	22788	39579.5
3.67355	4033.64	42595.4		3.7	8801.25		6.607	22878	39681.5
3.67688	4027.46	42571.5		3.705	8790		6.617	22974	39791
3.68021	4031.03	42579.4		3.71	8773.75		6.627	23072	39923
3.68354	4041.02	42599.5		3.715	8758.75		6.637	23166	40083.5
3.68688	4034.89	42576.5		3.72	8750		6.647	23266	40283
3.69021	4034.56	42574.9		3.725	8742.5		6.657	23368	40539.5
3.69354	4030.3	42561.1		3.73	8725		6.667	23474	40848.5
3.69688	4035.18	42586.2		3.735	8703.75		6.677	23578	41129
3.70021	4032.86	42572.1		3.74	8695		6.687	23684	41207
3.70354	4034.83	42592.6		3.745	8686.25		6.697	23792	41076.5
3.70688	4034.12	42578.2		3.75	8681.25		6.707	23906	40955
3.71021	4034.81	42575.7		3.755	8680		6.717	24026	40953.5
3.71354	4033.56	42571.9		3.76	8667.5		6.727	24146	41025.5
3.71687	4037.49	42579.3		3.765	8652.5		6.737	24268	41129
3.72021	4037.23	42586.8		3.77	8646.25		6.747	24398	41246
3.72354	4040.14	42597.7		3.775	8641.25		6.757	24534	41373.5
3.72687	4036.75	42575.9		3.78	8627.5		6.767	24680	41516
3.73021	4035.29	42557.9		3.785	8621.25		6.777	24844	41684
3.73354	4035.35	42571.3		3.79	8615		6.787	25024	41894
3.73687	4031.27	42576		3.795	8603.75		6.797	25222	42171.5
3.74021	4032.12	42575.5		3.8	8596.25		6.807	25430	42524
3.74354	4031.11	42565.7		3.805	8595		6.817	25652	42912.5
3.74687	4037.95	42610.5		3.81	8591.25		6.827	25878	43269.5
3.7502	4029.75	42598.3		3.815	8582.5		6.837	26092	43497.5
3.75354	4029.48	42584.3		3.82	8572.5		6.847	26276	43473.5
3.75687	4033.07	42571.4		3.825	8563.75		6.857	26428	43287.5
3.7602	4040.35	42593		3.83	8562.5		6.867	26550	43218.5
3.76354	4042.5	42608.9		3.835	8557.5		6.877	26658	43344.5
3.76687	4037.93	42586.6		3.84	8542.5		6.887	26764	43532
3.7702	4043	42605.9		3.845	8528.75		6.897	26876	43664
3.77354	4040.91	42612.9		3.85	8520		6.907	27002	43766
3.77687	4034.7	42594.9		3.855	8507.5		6.917	27156	43907
3.7802	4031.12	42577.7		3.86	8496.25		6.927	27338	44090
3.78353	4033.6	42601.2		3.865	8491.25		6.937	27536	44294
3.78687	4036.56	42595.5		3.87	8483.75		6.947	27748	44508.5
3.7902	4034.68	42600.8		3.875	8467.5		6.957	27974	44727.5
3.79353	4032.09	42587.9		3.88	8450		6.967	28218	44963
3.79687	4034.19	42589.8		3.885	8442.5		6.977	28476	45222.5
3.8002	4033.66	42605.3		3.89	8440		6.987	28744	45489.5
3.80353	4036.19	42599		3.895	8432.5		6.997	29016	45752
3.80687	4029.48	42592.1		3.9	8425		7.007	29304	44513
3.8102	4030.33	42583.3		3.905	8415		7.017	29614	44787.5
3.81353	4033.41	42578.1		3.91	8402.5		7.027	29940	45078.5
3.81686	4036.72	42562.9		3.915	8392.5		7.037	30276	45381.5
3.8202	4029.97	42601		3.92	8387.5		7.047	30608	45701
3.82353	4032.27	42590.6		3.925	8385		7.057	30916	46026.5
3.82686	4034.05	42602.5		3.93	8380		7.067	31214	46356.5
3.8302	4033.17	42627.4		3.935	8372.5		7.077	31522	46703
3.83353	4038.98	42602.3		3.94	8363.75		7.087	31848	47063
3.83686	4035.48	42605.7		3.945	8355		7.097	32184	47418.5
3.84019	4031.2	42584		3.95	8345		7.107	32534	47765
3.84353	4036.94	42603.4		3.955	8337.5		7.117	32898	48113
3.84686	4039.65	42600.1		3.96	8330		7.127	33266	48471.5
3.85019	4034.73	42576.7		3.965	8320		7.137	33636	48836
3.85353	4031.99	42587		3.97	8301.25		7.147	34012	49188.5
3.85686	4034.22	42610.8		3.975	8285		7.157	34390	49532
3.86019	4033.64	42591.1		3.98	8278.75		7.167	34776	49871
3.86353	4033.86	42593.5		3.985	8278.75		7.177	35170	50192
3.86686	4028.66	42583.7		3.99	8283.75		7.187	35564	50493.5
3.87019	4028.72	42596.7		3.995	8283.75		7.197	35960	50780
3.87352	4034.14	42603.9		4	8281.25		7.207	36348	51059
3.87686	4034.7	42597.6		4.005	8285		7.217	36708	51321.5
3.88019	4040	42608.9		4.01	8283.75		7.227	37028	51560
3.88352	4035	42603.9		4.015	8273.75		7.237	37308	51789.5
3.88686	4027.14	42599		4.02	8262.5		7.247	37550	52004
3.89019	4029.94	42590.3		4.025	8248.75		7.257	37760	52202
3.89352	4035.38	42604.9		4.03	8238.75		7.267	37958	52394
3.89685	4033.88	42587.6		4.035	8237.5		7.277	38152	52592
3.90019	4031.83	42583.5		4.04	8236.25		7.287	38342	52814
3.90352	4032.63	42602.1		4.045	8235		7.297	38522	53081
3.90685	4034.2	42604.7		4.05	8232.5		7.307	38688	53396
3.91019	4032.44	42621.3		4.055	8225		7.317	38850	53709.5
3.91352	4029.12	42597.9		4.06	8220		7.327	39008	53979.5
3.91685	4032.94	42629.2		4.065	8216.25		7.337	39154	54186.5
3.92019	4032.38	42633.8		4.07	8201.25		7.347	39290	54207.5
3.92352	4025.17	42687.6		4.075	8187.5		7.357	39422	54047
3.92685	4030.44	42813.1		4.08	8181.25		7.367	39550	53906
3.93018	4025.73	43035.8		4.085	8175		7.377	39672	53886.5
3.93352	4033.79	43306.4		4.09	8171.25		7.387	39790	53960
3.93685	4032.22	43588.3		4.095	8171.25		7.397	39910	54086
3.94018	4028.23	43911.9		4.1	8168.75		7.407	40042	54257
3.94352	4028.86	44156.1		4.105	8156.25		7.417	40186	54488
3.94685	4032.13	44334		4.11	8143.75		7.427	40338	54795.5
3.95018	4031.92	44418.4		4.115	8143.75		7.437	40498	55212.5
3.95351	4030.88	44344.1		4.12	8142.5		7.447	40674	55760
3.95685	4031.62	44224.5		4.125	8131.25		7.457	40870	56324
3.96018	4028.47	43859.6		4.13	8122.5		7.467	41088	56633
3.96351	4029.29	43458		4.135	8116.25		7.477	41322	56573
3.96685	4029.93	43092.3		4.14	8107.5		7.487	41574	56387
3.97018	4029.07	42848.3		4.145	8096.25		7.497	41844	56342
3.97351	4030.36	42683		4.15	8086.25		7.507	42136	56487.5
3.97684	4034	42635.9		4.155	8083.75		7.517	42456	56756
3.98018	4035.64	42651.1		4.16	8080		7.527	42796	57087.5
3.98351	4036.75	42626.2		4.165	8073.75		7.537	43150	57479
3.98684	4032.18	42618.6		4.17	8067.5		7.547	43536	57935
3.99018	4034.87	42618.1		4.175	8066.25		7.557	43956	58443.5
3.99351	4030.88	42622.9		4.18	8072.5		7.567	44414	58935.5
3.99684	4025	42622		4.185	8078.75		7.577	44916	59303
4.00017	4034.81	42630.4		4.19	8080		7.587	45464	59580.5
4.00351	4041.57	42636.5		4.195	8083.75		7.597	46046	59904.5
4.00684	4034.78	42617.9		4.2	8087.5		7.607	46674	60315.5
4.01017	4030.56	42612.2		4.205	8086.25		7.617	47376	60789.5
4.01351	4026.31	42586.8		4.21	8083.75		7.627	48174	61317.5
4.01684	4024.43	42597.5		4.215	8078.75		7.637	49064	61913
4.02017	4030.99	42608.7		4.22	8072.5		7.647	50008	62568.5
4.02351	4034.01	42611.6		4.225	8066.25		7.657	50996	63191
4.02684	4035.8	42607.2		4.23	8063.75		7.667	52010	63717.5
4.03017	4023.02	42595.4		4.235	8067.5		7.677	53006	64214
4.0335	4028.21	42599.2		4.24	8075		7.687	53944	64745
4.03684	4030.72	42600.8		4.245	8077.5		7.697	54774	65336
4.04017	4029.22	42615.6		4.25	8078.75		7.707	55406	65966
4.0435	4029.47	42641.7		4.255	8071.25		7.717	55826	66591.5
4.04684	4032.75	42623.9		4.26	8051.25		7.727	56118	67215.5
4.05017	4031.95	42596.7		4.265	8030		7.737	56362	67850
4.0535	4030.89	42621.9		4.27	8026.25		7.747	56586	68481.5
4.05683	4033.14	42633.6		4.275	8032.5		7.757	56818	69129.5
4.06017	4038.21	42614.1		4.28	8032.5		7.767	57106	69806
4.0635	4030.87	42614.1		4.285	8030		7.777	57442	70473.5
4.06683	4027.31	42612.6		4.29	8021.25		7.787	57824	71133.5
4.07017	4025.9	42589.3		4.295	8020		7.797	58280	71838.5
4.0735	4025.12	42598.7		4.3	8021.25		7.807	58748	72474.5
4.07683	4030.55	42596		4.305	8018.75		7.817	59156	72908
4.08016	4027.07	42611.7		4.31	8022.5		7.827	59512	73293.5
4.0835	4028.11	42618.5		4.315	8032.5		7.837	59826	73754
4.08683	4031.03	42608.4		4.32	8033.75		7.847	60098	74025.5
4.09016	4028.68	42629		4.325	8030		7.857	60328	73904
4.0935	4027.34	42623.9		4.33	8032.5		7.867	60500	73625
4.09683	4025.7	42606.3		4.335	8032.5		7.877	60608	73397
4.10016	4032.93	42625.2		4.34	8023.75		7.887	60632	73176.5
4.10349	4037.6	42623		4.345	8016.25		7.897	60586	72873.5
4.10683	4033.63	42613.9		4.35	8013.75		7.907	60498	72495.5
4.11016	4031.83	42627.8		4.355	8012.5		7.917	60334	72110
4.11349	4029.77	42622.7		4.36	8013.75		7.927	60058	71708
4.11682	4035.23	42623.6		4.365	8017.5		7.937	59684	71267
4.12016	4029.55	42621.5		4.37	8023.75		7.947	59264	70791.5
4.12349	4027.59	42606		4.375	8031.25		7.957	58828	70284.5
4.12682	4029.48	42639.5		4.38	8036.25		7.967	58368	69752
4.13016	4028.3	42647.6		4.385	8040		7.977	57850	69222.5
4.13349	4026.45	42715.1		4.39	8046.25		7.987	57280	68717
4.13682	4025.45	42854.2		4.395	8062.5		7.997	56662	68228
4.14015	4026.95	43093.5		4.4	8087.5		8.007	56012	67746.5
4.14349	4029.35	43444		4.405	8117.5		8.017	55362	67289
4.14682	4026.41	43682.8		4.41	8152.5		8.027	54724	66869
4.15015	4029.31	43848		4.415	8198.75		8.037	54104	66419
4.15349	4028.99	44011.6		4.42	8258.75		8.047	53492	65853.5
4.15682	4029.43	44129.3		4.425	8335		8.057	52892	65171
4.16015	4025.19	44179.7		4.43	8422.5		8.067	52322	64397
4.16348	4027.59	44044.7		4.435	8528.75		8.077	51810	63599
4.16682	4031.2	43704.2		4.44	8646.25		8.087	51368	62870
4.17015	4032.59	43347		4.445	8756.25		8.097	51008	62259.5
4.17348	4028.69	42990.6		4.45	8846.25		8.107	50714	61743.5
4.17682	4027.23	42748.6		4.455	8908.75		8.117	50448	61293.5
4.18015	4027.06	42658.8		4.46	8945		8.127	50210	60926
4.18348	4023.99	42633.5		4.465	8951.25		8.137	50004	60674
4.18681	4031.03	42642.4		4.47	8925		8.147	49784	60531.5
4.19015	4031.53	42626.4		4.475	8878.75		8.157	49478	60384.5
4.19348	4031.37	42612.5		4.48	8815		8.167	49014	59999
4.19681	4028.23	42618.9		4.485	8726.25		8.177	48336	59312
4.20015	4026.66	42618.4		4.49	8630		8.187	47468	58590.5
4.20348	4024.44	42608.7		4.495	8535		8.197	46506	58047.5
4.20681	4031.9	42614.3		4.5	8446.25		8.207	45522	57653
4.21014	4034.38	42637.3		4.505	8367.5		8.217	44536	57311
4.21348	4029.97	42620.9		4.51	8303.75		8.227	43572	56981
4.21681	4030.81	42637.9		4.515	8255		8.237	42672	56690
4.22014	4029.28	42605.4		4.52	8216.25		8.247	41872	56444
4.22347	4028.84	42621.3		4.525	8183.75		8.257	41184	56249
4.22681	4026.73	42620.5		4.53	8157.5		8.267	40582	56103.5
4.23014	4031.74	42620.1		4.535	8142.5		8.277	40046	55940
4.23347	4030.12	42623.9		4.54	8126.25		8.287	39576	55734.5
4.23681	4023.52	42611.4		4.545	8113.75		8.297	39170	55538
4.24014	4026.82	42619.1		4.55	8106.25		8.307	38802	55373
4.24347	4026.31	42621.2		4.555	8093.75		8.317	38462	55224.5
4.2468	4028.56	42615.9		4.56	8081.25		8.327	38158	55094
4.25014	4028.18	42612.9		4.565	8070		8.337	37884	54981.5
4.25347	4031.84	42640.6		4.57	8058.75		8.347	37630	54897.5
4.2568	4036.16	42632.7		4.575	8048.75		8.357	37400	54845
4.26014	4032.93	42652.8		4.58	8046.25		8.367	37184	54818
4.26347	4028.93	42615		4.585	8047.5		8.377	36978	54807.5
4.2668	4033.25	42620		4.59	8047.5		8.387	36784	54827
4.27013	4034.67	42639.6		4.595	8046.25		8.397	36610	54890
4.27347	4033.96	42624.6		4.6	8047.5		8.407	36458	54954.5
4.2768	4028.21	42615.4		4.605	8043.75		8.417	36318	54908
4.28013	4025.52	42599.6		4.61	8035		8.427	36184	54750.5
4.28346	4024.3	42598.9		4.615	8031.25		8.437	36062	54617
4.2868	4028.32	42632.3		4.62	8035		8.447	35950	54569
4.29013	4026.48	42628.2		4.625	8040		8.457	35844	54590
4.29346	4030.33	42661.2		4.63	8042.5		8.467	35752	54648.5
4.2968	4031.75	42736.2		4.635	8041.25		8.477	35674	54728
4.30013	4033.85	42801.9		4.64	8046.25		8.487	35602	54780.5
4.30346	4028.28	42823.5		4.645	8060		8.497	35526	54738.5
4.30679	4032.17	42856.4		4.65	8067.5		8.507	35452	54650
4.31013	4031.79	42901.6		4.655	8066.25		8.517	35390	54608
4.31346	4031.83	42903.7		4.66	8062.5		8.527	35342	54627.5
4.31679	4033.46	42901.1		4.665	8057.5		8.537	35294	54695
4.32012	4039.24	42886.9		4.67	8062.5		8.547	35252	54803
4.32346	4034.61	42819		4.675	8082.5		8.557	35220	54959
4.32679	4029.22	42744.3		4.68	8097.5		8.567	35194	55197.5
4.33012	4032.84	42687.6		4.685	8106.25		8.577	35174	55487
4.33346	4031.67	42637.7		4.69	8113.75		8.587	35158	55667
4.33679	4043.13	42638.2		4.695	8126.25		8.597	35144	55604
4.34012	4036.92	42650.8		4.7	8135		8.607	35128	55428.5
4.34345	4037.47	42645.8		4.705	8135		8.617	35116	55350.5
4.34679	4040.21	42615.8		4.71	8132.5		8.627	35102	55428.5
4.35012	4045.43	42621.6		4.715	8133.75		8.637	35092	55611.5
4.35345	4044.93	42631.1		4.72	8136.25		8.647	35098	55923.5
4.35678	4043.51	42620.9		4.725	8146.25		8.657	35106	56385.5
4.36012	4046.8	42603.5		4.73	8160		8.667	35102	56765
4.36345	4042.65	42601.2		4.735	8167.5		8.677	35096	56859.5
4.36678	4045.36	42622.7		4.74	8175		8.687	35098	56684
4.37012	4054.96	42620.1		4.745	8173.75		8.697	35112	56352.5
4.37345	4060.93	42628.9		4.75	8168.75		8.707	35134	56130.5
4.37678	4072.51	42626.8		4.755	8167.5		8.717	35148	56111
4.38011	4082.91	42620.4		4.76	8170		8.727	35164	56177
4.38345	4084.46	42616.4		4.765	8183.75		8.737	35192	56237
4.38678	4095.94	42606.5		4.77	8202.5		8.747	35228	56262.5
4.39011	4124.19	42605.8		4.775	8207.5		8.757	35266	56279
4.39344	4172.05	42642.7		4.78	8202.5		8.767	35324	56327
4.39678	4268.75	42640.4		4.785	8207.5		8.777	35404	56409.5
4.40011	4459.66	42615.5		4.79	8217.5		8.787	35498	56520.5
4.40344	4843.7	42624.7		4.795	8222.5		8.797	35624	56676.5
4.40678	5459.87	42636.4		4.8	8227.5		8.807	35792	56879
4.41011	6066.06	42638.9		4.805	8237.5		8.817	35990	57134
4.41344	6431.59	42638.5		4.81	8245		8.827	36210	57395
4.41677	6863.23	42645.3		4.815	8253.75		8.837	36440	57567.5
4.42011	7253.42	42628.9		4.82	8265		8.847	36680	57626
4.42344	7490.28	42637.4		4.825	8267.5		8.857	36930	57614
4.42677	7591.34	42634.3		4.83	8267.5		8.867	37172	57576.5
4.4301	7454.21	42638.5		4.835	8272.5		8.877	37378	57566
4.43344	6874.42	42633.6		4.84	8282.5		8.887	37522	57615.5
4.43677	6049.04	42627.1		4.845	8296.25		8.897	37578	57710
4.4401	5218.42	42623.7		4.85	8305		8.907	37528	57821
4.44343	4608.7	42631.8		4.855	8311.25		8.917	37378	57939.5
4.44677	4320.43	42620.1		4.86	8318.75		8.927	37170	58064
4.4501	4213.73	42645.4		4.865	8328.75		8.937	36948	58187
4.45343	4162.82	42639.1		4.87	8336.25		8.947	36722	58311.5
4.45677	4128.79	42648.2		4.875	8340		8.957	36504	58436
4.4601	4108.74	42652.1		4.88	8351.25		8.967	36314	58556
4.46343	4091.14	42652.7		4.885	8370		8.977	36166	58685
4.46676	4078.14	42640.5		4.89	8386.25		8.987	36058	58820
4.4701	4070.68	42670		4.895	8400		8.997	35980	58947.5
4.47343	4066.25	42669.5		4.9	8417.5		9.007	35928	59069
4.47676	4060.33	42677.9		4.905	8432.5		9.017	35908	59202.5
4.48009	4047.58	42683.7		4.91	8438.75		9.027	35900	59342
4.48343	4051.76	42738.3		4.915	8442.5		9.037	35902	59486
4.48676	4045.95	42775.9		4.92	8456.25		9.047	35924	59652.5
4.49009	4040.8	42803.3		4.925	8478.75		9.057	35958	59825
4.49342	4041.01	42835.2		4.93	8493.75		9.067	36000	59985.5
4.49676	4035.47	42838.9		4.935	8508.75		9.077	36048	60152
4.50009	4034.1	42844.8		4.94	8523.75		9.087	36106	60333.5
4.50342	4030.72	42818.6		4.945	8535		9.097	36170	60515
4.50676	4033.16	42771.2		4.95	8548.75		9.107	36236	60702.5
4.51009	4036.86	42728.1		4.955	8560		9.117	36308	60897.5
4.51342	4035.22	42673.5		4.96	8566.25		9.127	36394	61074.5
4.51675	4037.95	42654		4.965	8573.75		9.137	36494	61236.5
4.52009	4028.99	42629.6		4.97	8582.5		9.147	36616	61412
4.52342	4025.88	42611.6		4.975	8593.75		9.157	36756	61593.5
4.52675	4029.54	42644.9		4.98	8613.75		9.167	36900	61776.5
4.53008	4027.38	42634.1		4.985	8636.25		9.177	37072	61968.5
4.53342	4024.21	42616.7		4.99	8652.5		9.187	37280	62163.5
4.53675	4027.18	42630.7		4.995	8655		9.197	37524	62369
4.54008	4025.32	42653.6		5	8657.5		9.207	37810	62595.5
4.54341	4031.83	42664.9		5.005	8666.25		9.217	38146	62829.5
4.54675	4026.97	42666.5		5.01	8676.25		9.227	38528	63065
4.55008	4024.88	42634.9		5.015	8687.5		9.237	38940	63320
4.55341	4024.59	42634.6		5.02	8697.5		9.247	39362	63590
4.55674	4027.49	42651.5		5.025	8711.25		9.257	39794	63875
4.56008	4029.11	42647.2		5.03	8728.75		9.267	40250	64194.5
4.56341	4030.18	42649.1		5.035	8750		9.277	40710	64580
4.56674	4026.75	42660.1		5.04	8763.75		9.287	41126	65084
4.57008	4027.18	42625.8		5.045	8768.75		9.297	41450	65769.5
4.57341	4018.46	42622.6		5.05	8781.25		9.307	41640	66543.5
4.57674	4019.63	42628.2		5.055	8801.25		9.317	41684	67088
4.58007	4019.49	42639.9		5.06	8816.25		9.327	41616	67202
4.58341	4026.7	42671.3		5.065	8827.5		9.337	41488	67086.5
4.58674	4022.67	42648.1		5.07	8832.5		9.347	41334	67046
4.59007	4022.43	42652.5		5.075	8845		9.357	41174	67173.5
4.5934	4023.37	42617.6		5.08	8868.75		9.367	41020	67428.5
4.59674	4022.9	42634.6		5.085	8893.75		9.377	40890	67748
4.60007	4022.9	42642.4		5.09	8915		9.387	40806	68108
4.6034	4026.63	42655.1		5.095	8928.75		9.397	40782	68507
4.60673	4029.58	42655.5		5.1	8938.75		9.407	40810	68915
4.61007	4025.4	42647		5.105	8955		9.417	40882	69332
4.6134	4028.03	42650.9		5.11	8976.25		9.427	40988	69764
4.61673	4028.22	42660.2		5.115	8987.5		9.437	41122	70208
4.62006	4023.44	42650.8		5.12	8993.75		9.447	41284	70677.5
4.6234	4033.47	42651.1		5.125	9006.25		9.457	41466	71172.5
4.62673	4032.77	42666.9		5.13	9021.25		9.467	41656	71622.5
4.63006	4019.33	42646		5.135	9040		9.477	41856	71969
4.63339	4019.83	42669.8		5.14	9071.25		9.487	42076	72248
4.63673	4023.45	42643.5		5.145	9100		9.497	42310	72543.5
4.64006	4017.83	42631.5		5.15	9121.25		9.507	42552	72897.5
4.64339	4024.5	42628.8		5.155	9137.5		9.517	42812	73284.5
4.64672	4019	42634.8		5.16	9152.5		9.527	43088	73662.5
4.65006	4024.67	42653.6		5.165	9170		9.537	43378	74034.5
4.65339	4017.92	42630.8		5.17	9186.25		9.547	43690	74450
4.65672	4021.19	42644.2		5.175	9207.5		9.557	44016	74945
4.66006	4020.19	42635.1		5.18	9232.5		9.567	44340	75519.5
4.66339	4020.3	42653.6		5.185	9258.75		9.577	44674	76125.5
4.66672	4025.93	42652		5.19	9287.5		9.587	45018	76722.5
4.67005	4020.58	42665		5.195	9315		9.597	45358	77328.5
4.67339	4024.52	42637.1		5.2	9338.75		9.607	45706	77835.5
4.67672	4015.32	42627		5.205	9362.5		9.617	46076	78129.5
4.68005	4024.34	42656.2		5.21	9385		9.627	46464	78378.5
4.68338	4020.9	42653.9		5.215	9407.5		9.637	46862	78797
4.68672	4017.53	42640.1		5.22	9431.25		9.647	47260	79379
4.69005	4028.2	42665.8		5.225	9458.75		9.657	47670	80040.5
4.69338	4025.96	42638.1		5.23	9483.75		9.667	48080	80732
4.69671	4022.81	42661.3		5.235	9498.75		9.677	48484	81459.5
4.70005	4023.29	42664.5		5.24	9510		9.687	48900	82196
4.70338	4023.81	42659.2		5.245	9522.5		9.697	49336	82869.5
4.70671	4022.71	42666.3		5.25	9540		9.707	49778	83493.5
4.71004	4024.86	42669.9		5.255	9550		9.717	50216	84152
4.71338	4017.65	42653.3		5.26	9553.75		9.727	50666	84888.5
4.71671	4022.06	42647		5.265	9563.75		9.737	51140	85701.5
4.72004	4019.38	42652.8		5.27	9578.75		9.747	51624	86555
4.72337	4020.84	42646.6		5.275	9592.5		9.757	52108	87426.5
4.72671	4024.91	42649.9		5.28	9605		9.767	52620	88328
4.73004	4016.02	42647.1		5.285	9622.5		9.777	53152	89250.5
4.73337	4021.76	42664.8		5.29	9642.5		9.787	53704	90201.5
4.7367	4022.92	42645.3		5.295	9658.75		9.797	54288	91158.5
4.74004	4021.27	42645.6		5.3	9676.25		9.807	54886	92084
4.74337	4018.21	42651		5.305	9691.25		9.817	55478	92958.5
4.7467	4017.45	42656		5.31	9707.5		9.827	56070	93810.5
4.75003	4024.61	42660		5.315	9727.5		9.837	56652	94670
4.75337	4017.47	42649.6		5.32	9747.5		9.847	57230	95538.5
4.7567	4017.82	42650.2		5.325	9767.5		9.857	57822	96413
4.76003	4017.03	42644		5.33	9790		9.867	58408	97298
4.76336	4019.61	42662.5		5.335	9815		9.877	58984	98193.5
4.7667	4018.07	42664.8		5.34	9833.75		9.887	59548	99008
4.77003	4018.14	42672.9		5.345	9850		9.897	60098	99689
4.77336	4019.29	42657.5		5.35	9867.5		9.907	60634	100331
4.77669	4018.79	42679.8		5.355	9888.75		9.917	61128	101000
4.78003	4016.72	42657.3		5.36	9917.5		9.927	61562	101624
4.78336	4019.56	42669.1		5.365	9956.25		9.937	61988	102096
4.78669	4023.23	42676.8		5.37	9996.25		9.947	62418	102372
4.79002	4018.04	42721.3		5.375	10027.5		9.957	62822	102545
4.79336	4017.17	42817.5		5.38	10052.5		9.967	63198	102720
4.79669	4015.46	43075		5.385	10080		9.977	63552	102911
4.80002	4008.02	43322.4		5.39	10111.2		9.987	63876	103103
4.80335	4018.72	43532.9		5.395	10150		9.997	64152	103240
4.80669	4019.12	43630.7		5.4	10197.5		10.007	64396	103318
4.81002	4019.1	43754.9		5.405	10257.5		10.017	64630	103362
4.81335	4023.53	43883.8		5.41	10321.2		10.027	64834	103338
4.81668	4018.35	43899.5		5.415	10385		10.037	65002	103210
4.82002	4013.82	43769		5.42	10456.2		10.047	65178	103042
4.82335	4021.65	43506.9		5.425	10556.2		10.057	65330	102918
4.82668	4015.39	43183.6		5.43	10681.2		10.067	65424	102868
4.83001	4013.4	42909.2		5.435	10815		10.077	65454	102869
4.83335	4021.98	42758.1		5.44	10946.2		10.087	65428	102863
4.83668	4017.51	42700.5		5.445	11065		10.097	65362	102652
4.84001	4017.15	42694.6		5.45	11162.5		10.107	65256	102124
4.84334	4020.07	42676.9		5.455	11245		10.117	65092	101480
4.84668	4017.65	42668.9		5.46	11316.2		10.127	64886	100888
4.85001	4015.85	42654.4		5.465	11361.2		10.137	64664	100310
4.85334	4012.99	42687.1		5.47	11375		10.147	64404	99555.5
4.85667	4013.44	42671.8		5.475	11370		10.157	64084	98529.5
4.86001	4013.56	42659.6		5.48	11345		10.167	63716	97409
4.86334	4013.68	42658.2		5.485	11297.5		10.177	63324	96398
4.86667	4015.57	42666.7		5.49	11235		10.187	62940	95564
4.87	4014.82	42682		5.495	11156.2		10.197	62580	94877
4.87334	4019.28	42720.1		5.5	11075		10.207	62234	94244
4.87667	4016.15	42771.9		5.505	11006.2		10.217	61902	93600.5
4.88	4020.71	42919.1		5.51	10950		10.227	61590	92979.5
4.88333	4012.69	43179.7		5.515	10913.8		10.237	61296	92454.5
4.88667	4022.01	43401		5.52	10886.2		10.247	61014	92055.5
4.89	4019.64	43530.3		5.525	10861.2		10.257	60734	91640
4.89333	4016.53	43616.9		5.53	10843.8		10.267	60462	90944
4.89666	4013.2	43742.4		5.535	10837.5		10.277	60204	90014
4.9	4017.49	43829.2		5.54	10836.2		10.287	59950	89127.5
4.90333	4020.48	43788.1		5.545	10840		10.297	59674	88446.5
4.90666	4016.94	43553.6		5.55	10851.2		10.307	59310	87954.5
4.90999	4017.29	43303.6		5.555	10861.2		10.317	58808	87608
4.91332	4017.65	43020.8		5.56	10871.2		10.327	58166	87323
4.91666	4022.89	42826.2		5.565	10886.2		10.337	57424	86948
4.91999	4019.12	42727.5		5.57	10903.8		10.347	56630	86412.5
4.92332	4015.99	42688.3		5.575	10917.5		10.357	55828	85790
4.92665	4021.05	42685.2		5.58	10937.5		10.367	55036	85205
4.92999	4014.46	42699.6		5.585	10965		10.377	54262	84719
4.93332	4015.14	42671.4		5.59	10987.5		10.387	53500	84356
4.93665	4010.32	42654.5		5.595	11005		10.397	52764	84105.5
4.93998	4017.66	42669.3		5.6	11026.2		10.407	52082	83916.5
4.94332	4020.84	42687		5.605	11043.8		10.417	51452	83760.5
4.94665	4019.53	42669		5.61	11060		10.427	50862	83627
4.94998	4017	42685.9		5.615	11078.8		10.437	50322	83466.5
4.95331	4010.68	42652.9		5.62	11105		10.447	49834	83178.5
4.95665	4016.37	42670.9		5.625	11136.2		10.457	49386	82743.5
4.95998	4007.87	42684.7		5.63	11166.2		10.467	48974	82275.5
4.96331	4010.21	42684		5.635	11196.2		10.477	48596	81866
4.96664	4009.36	42707.6		5.64	11222.5		10.487	48248	81539
4.96998	4015.81	42765.2		5.645	11242.5		10.497	47934	81314
4.97331	4018.82	42779		5.65	11263.8		10.507	47638	81173
4.97664	4016.1	42795.6		5.655	11290		10.517	47358	81042.5
4.97997	4017.31	42807.1		5.66	11317.5		10.527	47108	80871.5
4.98331	4016.16	42801.9		5.665	11347.5		10.537	46896	80711
4.98664	4027.19	42837.2		5.67	11385		10.547	46714	80616.5
4.98997	4018.29	42801.7		5.675	11420		10.557	46546	80541.5
4.9933	4022.94	42757.8		5.68	11450		10.567	46382	80472.5
4.99663	4011.63	42700.5		5.685	11478.8		10.577	46230	80430.5
4.99997	4012.38	42665		5.69	11506.2		10.587	46098	80433.5
5.0033	4018.38	42691.1		5.695	11540		10.597	45978	80442.5
5.00663	4021.59	42672.7		5.7	11571.2		10.607	45866	80427.5
5.00996	4017.69	42655.6		5.705	11596.2		10.617	45758	80414
5.0133	4012.97	42654.7		5.71	11615		10.627	45668	80427.5
5.01663	4015.5	42671.5		5.715	11636.2		10.637	45596	80466.5
5.01996	4015.35	42669.7		5.72	11662.5		10.647	45532	80523.5
5.02329	4019.64	42653.7		5.725	11691.2		10.657	45478	80597
5.02663	4015.59	42659.6		5.73	11723.8		10.667	45426	80655.5
5.02996	4016.94	42652.5		5.735	11753.8		10.677	45372	80685.5
5.03329	4013.03	42647.6		5.74	11786.2		10.687	45328	80727.5
5.03662	4014.57	42658.2		5.745	11821.2		10.697	45304	80805.5
5.03996	4020.21	42660.9		5.75	11853.8		10.707	45292	80903
5.04329	4018.45	42658.4		5.755	11883.8		10.717	45288	81026
5.04662	4017.65	42666.4		5.76	11917.5		10.727	45288	81192.5
5.04995	4015.73	42681.2		5.765	11953.8		10.737	45306	81420.5
5.05329	4021.01	42685.3		5.77	11985		10.747	45342	81705.5
5.05662	4018.75	42699		5.775	12012.5		10.757	45378	82023.5
5.05995	4012.94	42678.3		5.78	12043.8		10.767	45420	82322
5.06328	4011.05	42659.8		5.785	12078.8		10.777	45478	82548.5
5.06661	4012.19	42653.2		5.79	12113.8		10.787	45560	82715
5.06995	4012.69	42680.3		5.795	12151.2		10.797	45660	82833.5
5.07328	4014.83	42686.5		5.8	12186.2		10.807	45770	82886
5.07661	4014.49	42669.2		5.805	12215		10.817	45894	82920.5
5.07994	4013.6	42666.1		5.81	12241.2		10.827	46024	83006
5.08328	4016.84	42680.3		5.815	12273.8		10.837	46152	83174
5.08661	4018.73	42674.2		5.82	12310		10.847	46286	83409.5
5.08994	4021.69	42679.3		5.825	12353.8		10.857	46430	83688.5
5.09327	4013.93	42669.2		5.83	12402.5		10.867	46582	83997.5
5.09661	4018.97	42672.4		5.835	12450		10.877	46742	84327.5
5.09994	4016.86	42661.4		5.84	12487.5		10.887	46916	84659
5.10327	4012.49	42671.3		5.845	12522.5		10.897	47104	84989
5.1066	4012.59	42670.7		5.85	12566.2		10.907	47308	85335.5
5.10993	4013.91	42660.6		5.855	12607.5		10.917	47524	85680.5
5.11327	4016.6	42667.9		5.86	12643.8		10.927	47746	85986.5
5.1166	4015.84	42677.1		5.865	12681.2		10.937	47974	86295.5
5.11993	4009.78	42659.2		5.87	12718.8		10.947	48222	86663
5.12326	4015.57	42696		5.875	12751.2		10.957	48484	87090.5
5.1266	4022.06	42700.1		5.88	12783.8		10.967	48764	87552.5
5.12993	4021.25	42695.3		5.885	12821.2		10.977	49070	88065.5
5.13326	4016.5	42676.1		5.89	12866.2		10.987	49396	88628
5.13659	4012.01	42675.3		5.895	12910		10.997	49740	89199.5
5.13993	4013.71	42661		5.9	12955		11.007	50106	89769.5
5.14326	4011.81	42681.1		5.905	13002.5		11.017	50498	90390.5
5.14659	4016.14	42665.1		5.91	13046.2		11.027	50924	91125.5
5.14992	4017.34	42677.3		5.915	13086.2		11.037	51388	91977.5
5.15325	4012.78	42685.9		5.92	13130		11.047	51892	92895.5
5.15659	4016.3	42675.8		5.925	13178.8		11.057	52428	93867.5
5.15992	4020.06	42672.3		5.93	13222.5		11.067	52982	94898
5.16325	4017.93	42672.1		5.935	13265		11.077	53554	95949.5
5.16658	4018.85	42679.9		5.94	13310		11.087	54140	96999.5
5.16992	4025.22	42689		5.945	13358.8		11.097	54762	98051
5.17325	4032.17	42688.1		5.95	13398.8		11.107	55430	99096.5
5.17658	4038.77	42700.1		5.955	13436.2		11.117	56154	100142
5.17991	4044.01	42690.3		5.96	13476.2		11.127	56950	101288
5.18325	4046.4	42702.9		5.965	13520		11.137	57858	102646
5.18658	4051.06	42679.8		5.97	13568.8		11.147	58922	104268
5.18991	4049.81	42662.3		5.975	13621.2		11.157	60152	106152
5.19324	4049.36	42683		5.98	13675		11.167	61464	108242
5.19657	4051.9	42676.2		5.985	13717.5		11.177	62762	110390
5.19991	4039.27	42687.1		5.99	13752.5		11.187	64016	112391
5.20324	4030.32	42685.9		5.995	13793.8		11.197	65200	114014
5.20657	4029.34	42688.3		6	13841.2		11.207	66246	115100
5.2099	4021.33	42682		6.005	13887.5		11.217	67102	115760
5.21324	4021.53	42679.4		6.01	13933.8		11.227	67738	116344
5.21657	4020.22	42659.2		6.015	13985		11.237	68164	117221
5.2199	4013.63	42676.8		6.02	14042.5		11.247	68482	118511
5.22323	4014.62	42671.5		6.025	14097.5		11.257	68884	120023
5.22656	4012.32	42680.4		6.03	14145		11.267	69546	121630
5.2299	4013.41	42675.7		6.035	14191.2		11.277	70434	123368
5.23323	4013.75	42702.2		6.04	14243.8		11.287	71378	125426
5.23656	4011.53	42719.7		6.045	14300		11.297	72276	127781
5.23989	4008.46	42723.8		6.05	14350		11.307	73112	130178
5.24323	4009.23	42733.2		6.055	14396.2		11.317	73936	132503
5.24656	4015.85	42766		6.06	14448.8		11.327	74816	134744
5.24989	4009.03	42750.1		6.065	14510		11.337	75776	136895
5.25322	4009.17	42745.1		6.07	14561.2		11.347	76786	139004
5.25655	4013.55	42756.2		6.075	14615		11.357	77784	141059
5.25989	4019.42	42730.6		6.08	14680		11.367	78750	142968
5.26322	4015.38	42712.7		6.085	14743.8		11.377	79704	144725
5.26655	4019.73	42711.2		6.09	14798.8		11.387	80666	146423
5.26988	4014.35	42696.6		6.095	14852.5		11.397	81618	148236
5.27322	4011.4	42677.5		6.1	14911.2		11.407	82534	150094
5.27655	4016.97	42676.6		6.105	14973.8		11.417	83376	151684
5.27988	4019.06	42686.5		6.11	15033.8		11.427	84126	152916
5.28321	4017.04	42693.7		6.115	15083.8		11.437	84854	154040
5.28654	4017.71	42678.4		6.12	15145		11.447	85586	155069
5.28988	4011.99	42674.9		6.125	15213.8		11.457	86274	156000
5.29321	4016.19	42665.6		6.13	15280		11.467	86904	156959
5.29654	4015.41	42707.4		6.135	15341.2		11.477	87504	157826
5.29987	4014.5	42701.6		6.14	15401.2		11.487	88066	158494
5.30321	4011.42	42673.3		6.145	15462.5		11.497	88566	158982
5.30654	4015.94	42686.4		6.15	15527.5		11.507	89002	159402
5.30987	4017.32	42691.3		6.155	15600		11.517	89394	159797
5.3132	4014.2	42697.9		6.16	15671.2		11.527	89712	160076
5.31653	4015.91	42686.4		6.165	15731.2		11.537	89976	160342
5.31987	4010.2	42668.1		6.17	15788.8		11.547	90258	160631
5.3232	4016.68	42704.3		6.175	15851.2		11.557	90494	160637
5.32653	4012.48	42683.3		6.18	15926.2		11.567	90598	160304
5.32986	4020.33	42682		6.185	16003.8		11.577	90586	159755
5.3332	4019.08	42697.5		6.19	16083.8		11.587	90500	159011
5.33653	4017.68	42699.6		6.195	16166.2		11.597	90352	158050
5.33986	4016.64	42699.9		6.2	16242.5		11.607	90118	156875
5.34319	4025.72	42679.2		6.205	16307.5		11.617	89774	155591
5.34652	4017.58	42672		6.21	16367.5		11.627	89360	154241
5.34986	4014.03	42684.7		6.215	16442.5		11.637	88892	152796
5.35319	4025.95	42705.1		6.22	16531.2		11.647	88332	151274
5.35652	4019.91	42677.4		6.225	16611.2		11.657	87694	149670
5.35985	4024.66	42727.4		6.23	16692.5		11.667	86980	147750
5.36319	4030.17	42706.7		6.235	16783.8		11.677	86166	145490
5.36652	4034.37	42702.2		6.24	16887.5		11.687	85296	143232
5.36985	4034.68	42676		6.245	16992.5		11.697	84390	141096
5.37318	4036.09	42688.1		6.25	17095		11.707	83456	138906
5.37651	4039.43	42694.5		6.255	17192.5		11.717	82492	136673
5.37985	4056.68	42685.6		6.26	17301.2		11.727	81480	134528
5.38318	4068.01	42691.9		6.265	17423.8		11.737	80420	132432
5.38651	4083.77	42693.3		6.27	17548.8		11.747	79316	130334
5.38984	4114.44	42688.6		6.275	17670		11.757	78178	128201
5.39317	4187.89	42705.1		6.28	17782.5		11.767	77038	126048
5.39651	4335.27	42682.7		6.285	17892.5		11.777	75884	123899
5.39984	4642.38	42667.2		6.29	18015		11.787	74730	121829
5.40317	5108.71	42694.2		6.295	18135		11.797	73594	119914
5.4065	5479.4	42689.9		6.3	18235		11.807	72418	118014
5.40984	5753.84	42695		6.305	18321.2		11.817	71178	116022
5.41317	5990.33	42686.1		6.31	18401.2		11.827	69924	114012
5.4165	6241.27	42677.7		6.315	18470		11.837	68684	112082
5.41983	6473.42	42689.5		6.32	18525		11.847	67456	110225
5.42316	6598.76	42681.4		6.325	18578.8		11.857	66226	108372
5.4265	6470.76	42686		6.33	18622.5		11.867	64992	106492
5.42983	6083.44	42698.5		6.335	18651.2		11.877	63770	104615
5.43316	5518.77	42677		6.34	18678.8		11.887	62584	102766
5.43649	4897.44	42724.9		6.345	18721.2		11.897	61412	100972
5.43982	4469.37	42737		6.35	18766.2		11.907	60254	99260
5.44316	4249.45	42785		6.355	18798.8		11.917	59106	97580
5.44649	4161.78	42795.2		6.36	18825		11.927	57964	95888
5.44982	4116.51	42820.3		6.365	18865		11.937	56864	94247
5.45315	4090.77	42869.9		6.37	18915		11.947	55808	92727.5
5.45649	4071.45	42893.5		6.375	18960		11.957	54794	91307
5.45982	4062.22	42883.9		6.38	18997.5		11.967	53824	89913.5
5.46315	4050.53	42850.9		6.385	19040		11.977	52878	88526
5.46648	4040.58	42804.4		6.39	19090		11.987	51968	87173
5.46981	4036.43	42751.9		6.395	19143.8		11.997	51112	85878.5
5.47315	4028.28	42724.3		6.4	19207.5		12.007	50292	84636.5
5.47648	4023.99	42699.2		6.405	19276.2		12.017	49502	83441
5.47981	4025.5	42707.2		6.41	19341.2		12.027	48736	82308.5
5.48314	4017.51	42700.4		6.415	19412.5		12.037	48016	81255.5
5.48647	4016.37	42683.3		6.42	19492.5		12.047	47356	80271.5
5.48981	4016.58	42689.1		6.425	19567.5		12.057	46720	79308.5
5.49314	4016.64	42704.7		6.43	19632.5		12.067	46090	78374
5.49647	4020.37	42717.9		6.435	19695		12.077	45476	77471
5.4998	4016.81	42681.1		6.44	19770		12.087	44866	76592
5.50313	4014.72	42701.9		6.445	19857.5		12.097	44260	75740
5.50647	4015.84	42716		6.45	19936.2		12.107	43656	74922.5
5.5098	4012.41	42687.3		6.455	20010		12.117	43058	74114
5.51313	4015.7	42718.1		6.46	20076.2		12.127	42476	73334
5.51646	4010.4	42705.6		6.465	20143.8		12.137	41910	72600.5
5.5198	4013.15	42708.1		6.47	20221.2		12.147	41364	71903
5.52313	4013.28	42717		6.475	20307.5		12.157	40834	71229.5
5.52646	4006.47	42692		6.48	20397.5		12.167	40310	70569.5
5.52979	4000.53	42701.3		6.485	20478.8		12.177	39802	69936.5
5.53312	4007.22	42719.4		6.49	20557.5		12.187	39324	69353
5.53646	4007.51	42745.3		6.495	20648.8		12.197	38876	68817.5
5.53979	4006.21	42784.7		6.5	20736.2		12.207	38454	68295.5
5.54312	4001.59	42803.5		6.505	20813.8		12.217	38052	67743.5
5.54645	4009.29	42846.4		6.51	20897.5		12.227	37672	67167.5
5.54978	4007.23	42860.5		6.515	20985		12.237	37312	66608
5.55312	4005.45	42888.6		6.52	21073.8		12.247	36970	66075.5
5.55645	4001.46	42868.9		6.525	21161.2		12.257	36632	65559.5
5.55978	4005.05	42878.9		6.53	21250		12.267	36310	65063
5.56311	3997.76	42831.9		6.535	21342.5		12.277	36010	64596.5
5.56644	4004.52	42787		6.54	21437.5		12.287	35728	64176.5
5.56978	4004.9	42744.1		6.545	21528.8		12.297	35456	63807.5
5.57311	4004.12	42720.3		6.55	21610		12.307	35184	63453.5
5.57644	3997.16	42700.1		6.555	21702.5		12.317	34920	63086
5.57977	4000.91	42693.9		6.56	21802.5		12.327	34666	62694.5
5.5831	3999.73	42696.8		6.565	21893.8		12.337	34420	62292.5
5.58644	4003.91	42696.9		6.57	21978.8		12.347	34176	61889
5.58977	4000.32	42703.8		6.575	22073.8		12.357	33932	61493
5.5931	4003.19	42718.6		6.58	22173.8		12.367	33688	61107.5
5.59643	4001.29	42711.5		6.585	22270		12.377	33448	60750.5
5.59976	4005.8	42719.9		6.59	22361.2		12.387	33216	60417.5
5.6031	4000.52	42709.4		6.595	22457.5		12.397	32992	60102.5
5.60643	3995.91	42681.9		6.6	22561.2		12.407	32774	59795
5.60976	4002.38	42721.6		6.605	22662.5		12.417	32552	59469.5
5.61309	4003.09	42712.7		6.61	22756.2		12.427	32330	59123
5.61642	3997.88	42704.7		6.615	22847.5		12.437	32114	58767.5
5.61976	4000.87	42697.8		6.62	22945		12.447	31900	58422.5
5.62309	4000.29	42698.4		6.625	23048.8		12.457	31684	58092.5
5.62642	4003.3	42699.7		6.63	23138.8		12.467	31470	57762.5
5.62975	4003.78	42720.4		6.635	23216.2		12.477	31256	57441.5
5.63308	4003.91	42709		6.64	23303.8		12.487	31042	57134
5.63642	4006.29	42726.8		6.645	23402.5		12.497	30828	56816
5.63975	4002	42723.9		6.65	23503.8		12.507	30614	56498
5.64308	3999.87	42700.6		6.655	23602.5		12.517	30408	56205.5
5.64641	4001.32	42694.9		6.66	23702.5		12.527	30204	55937
5.64974	3989.67	42672.6		6.665	23807.5		12.537	30004	55688
5.65308	3996.35	42696.6		6.67	23911.2		12.547	29808	55445
5.65641	3999.78	42694.7		6.675	24013.8		12.557	29602	55193
5.65974	4010.75	42719.4		6.68	24116.2		12.567	29390	54936.5
5.66307	3999.7	42716.5		6.685	24218.8		12.577	29188	54680
5.6664	4007.12	42729.4		6.69	24318.8		12.587	28992	54420.5
5.66974	4001	42714.9		6.695	24413.8		12.597	28798	54150.5
5.67307	3995.22	42702.3		6.7	24500		12.607	28596	53876
5.6764	4002.26	42708.1		6.705	24595		12.617	28396	53607.5
5.67973	3998.99	42707.8		6.71	24703.8		12.627	28206	53352.5
5.68306	3991.88	42683.7		6.715	24810		12.637	28018	53111
5.6864	3993.25	42696		6.72	24908.8		12.647	27836	52881.5
5.68973	4001.43	42721.5		6.725	25018.8		12.657	27656	52662.5
5.69306	3998.6	42712.8		6.73	25128.8		12.667	27480	52448
5.69639	3994.41	42705.6		6.735	25236.2		12.677	27306	52230.5
5.69972	3997.43	42695.1		6.74	25347.5		12.687	27130	52013
5.70306	3996.84	42741.5		6.745	25445		12.697	26956	51804.5
5.70639	3994.17	42712.4		6.75	25533.8		12.707	26784	51599
5.70972	4002.79	42724.2		6.755	25638.8		12.717	26614	51398
5.71305	3997.38	42725.1		6.76	25760		12.727	26446	51201.5
5.71638	3995.71	42734.3		6.765	25875		12.737	26282	51000.5
5.71972	3998.23	42737.9		6.77	25988.8		12.747	26124	50790.5
5.72305	3995.47	42713.7		6.775	26103.8		12.757	25970	50585
5.72638	4001.89	42713.1		6.78	26210		12.767	25824	50393
5.72971	3998.93	42716.8		6.785	26320		12.777	25686	50208.5
5.73304	3996.88	42716.9		6.79	26443.8		12.787	25548	50033
5.73638	3999.7	42706.9		6.795	26572.5		12.797	25414	49872.5
5.73971	3991.16	42666		6.8	26696.2		12.807	25280	49715
5.74304	3997.57	42724.9		6.805	26817.5		12.817	25150	49547
5.74637	3994.23	42750.5		6.81	26938.8		12.827	25030	49373
5.7497	4001.67	42698.4		6.815	27060		12.837	24920	49208
5.75304	3996.05	42688		6.82	27182.5		12.847	24812	49050.5
5.75637	4001.08	42728.4		6.825	27316.2		12.857	24702	48888.5
5.7597	3997.37	42724.6		6.83	27458.8		12.867	24596	48726.5
5.76303	3991.85	42701.4		6.835	27596.2		12.877	24494	48575
5.76636	3991.38	42709.8		6.84	27722.5		12.887	24392	48432.5
5.76969	3991.71	42724.9		6.845	27853.8		12.897	24290	48300.5
5.77303	3988.41	42743.9		6.85	27995		12.907	24188	48170
5.77636	3993.32	42810.2		6.855	28136.2		12.917	24088	48032
5.77969	3990.72	42885.7		6.86	28285		12.927	23990	47891
5.78302	3985.47	43209.4		6.865	28438.8		12.937	23890	47759
5.78635	3988.03	44049.5		6.87	28592.5		12.947	23798	47637.5
5.78969	3994.53	45474.8		6.875	28753.8		12.957	23708	47513
5.79302	3993.02	46615.8		6.88	28932.5		12.967	23614	47385.5
5.79635	3992.17	47289.9		6.885	29116.2		12.977	23516	47265.5
5.79968	4003.42	48023.3		6.89	29302.5		12.987	23416	47156
5.80301	3998.7	48697.3		6.895	29491.2		12.997	23316	47028.5
5.80635	3992.41	49189.9		6.9	29700		13.007	23210	46892
5.80968	3989.82	48995.6		6.905	29936.2		13.017	23106	46761.5
5.81301	3988.86	47960.5		6.91	30187.5		13.027	23006	46632.5
5.81634	3995.28	46552.5		6.915	30451.2		13.037	22908	46499
5.81967	3999.4	45050.9		6.92	30740		13.047	22814	46373
5.82301	3999.63	43762.8		6.925	31072.5		13.057	22716	46262
5.82634	3998.44	43182.3		6.93	31452.5		13.067	22622	46155.5
5.82967	3990.94	43078.5		6.935	31873.8		13.077	22532	46043
5.833	3985.23	43259.2		6.94	32342.5		13.087	22442	45938
5.83633	3990.72	43444.4		6.945	32891.2		13.097	22352	45843.5
5.83966	3993.57	43592.2		6.95	33548.8		13.107	22266	45746
5.843	3995.54	43671.1		6.955	34318.8		13.117	22184	45635
5.84633	4001.75	43811		6.96	35201.2		13.127	22104	45516.5
5.84966	3989.67	43896.1		6.965	36256.2		13.137	22028	45396.5
5.85299	3992.69	43857.6		6.97	37507.5		13.147	21956	45287
5.85632	3993.04	43698.5		6.975	38948.8		13.157	21888	45182
5.85966	3991.39	43459.3		6.98	40578.8		13.167	21814	45069.5
5.86299	4002.26	43174.6		6.985	42356.2		13.177	21742	44952.5
5.86632	4000.72	42946.6		6.99	44207.5		13.187	21678	44846
5.86965	3995.91	42805		6.995	46032.5		13.197	21616	44745.5
5.87298	3997.74	42746.5		7	47775		13.207	21552	44637.5
5.87631	3997.03	42726.4		7.005	49436.2		13.217	21490	44523.5
5.87965	3990.83	42733.6		7.01	51132.5		13.227	21430	44421.5
5.88298	3989.73	42764.5		7.015	53092.5		13.237	21366	44331.5
5.88631	4003.23	42726.2		7.02	55591.2		13.247	21302	44241.5
5.88964	3983.08	42698.9		7.025	58886.2		13.257	21244	44150
5.89297	3996.16	42698.2		7.03	63141.2		13.267	21192	44066
5.89631	3989.93	42711.8		7.035	68403.8		13.277	21142	43988
5.89964	3995.93	42703.9		7.04	74545		13.287	21088	43919
5.90297	3995.43	42717.2		7.045	81127.5		13.297	21038	43851.5
5.9063	3988.56	42724.6		7.05	87372.5		13.307	20992	43770.5
5.90963	3990.05	42706		7.055	92400		13.317	20946	43673
5.91297	3993.98	42720.1		7.06	95327.5		13.327	20902	43565
5.9163	3993.3	42719.5		7.065	95487.5		13.337	20854	43451
5.91963	3991.36	42735.2		7.07	92765		13.347	20802	43346
5.92296	3985.25	42720.8		7.075	87692.5		13.357	20752	43254.5
5.92629	3993.47	42720.7		7.08	81275		13.367	20704	43167.5
5.92962	3994.69	42733.2		7.085	74556.2		13.377	20654	43083.5
5.93296	3988.61	42721.6		7.09	68331.2		13.387	20600	43002.5
5.93629	3991.6	42729.8		7.095	63047.5		13.397	20540	42920
5.93962	3981.41	42713.9		7.1	58815		13.407	20486	42833
5.94295	3990.57	42702.3		7.105	55541.2		13.417	20428	42747.5
5.94628	3991.88	42733.6		7.11	53036.2		13.427	20368	42663.5
5.94961	3984.47	42728.6		7.115	51143.8		13.437	20314	42584
5.95295	3984.59	42700.8		7.12	49747.5		13.447	20264	42516.5
5.95628	3982.89	42710.9		7.125	48718.8		13.457	20214	42455
5.95961	3990.28	42738		7.13	47972.5		13.467	20162	42389
5.96294	3993	42763		7.135	47446.2		13.477	20112	42320
5.96627	3992.3	42809.8		7.14	47116.2		13.487	20066	42246.5
5.96961	3988.65	42846.1		7.145	46975		13.497	20020	42168.5
5.97294	3987.98	42904		7.15	47015		13.507	19976	42086
5.97627	3990.31	42925.2		7.155	47242.5		13.517	19934	42011
5.9796	3990.46	42977.4		7.16	47671.2		13.527	19896	41939
5.98293	3989.7	42998.6		7.165	48338.8		13.537	19858	41877.5
5.98626	3985.5	43007.7		7.17	49273.8		13.547	19824	41826.5
5.9896	3982.02	43003.6		7.175	50541.2		13.557	19790	41774
5.99293	3991.43	42953.9		7.18	52208.8		13.567	19756	41718.5
5.99626	3987.71	42861.4		7.185	54367.5		13.577	19722	41655.5
5.99959	3982.73	42803.3		7.19	57137.5		13.587	19690	41595.5
6.00292	3983.17	42762.9		7.195	60668.8		13.597	19662	41540
6.00626	3989.48	42766.8		7.2	65072.5		13.607	19632	41484.5
6.00959	3989.37	42763.7		7.205	70487.5		13.617	19602	41421.5
6.01292	3988.32	42751.9		7.21	77000		13.627	19572	41352.5
6.01625	3989.68	42784		7.215	84450		13.637	19542	41283.5
6.01958	3990.21	42897.8		7.22	92566.2		13.647	19508	41211.5
6.02291	3981.96	43088.7		7.225	100850		13.657	19472	41139.5
6.02625	3996.9	43374.6		7.23	108518		13.667	19434	41069
6.02958	3987.37	43511.2		7.235	114545		13.677	19394	41004.5
6.03291	3987.91	43717.5		7.24	117989		13.687	19352	40943
6.03624	3986.42	43822.4		7.245	118224		13.697	19312	40880
6.03957	3980.25	43970.1		7.25	115100		13.707	19272	40814
6.0429	3983.49	43972.3		7.255	109122		13.717	19230	40745
6.04624	3994.69	43882.7		7.26	101252		13.727	19188	40682
6.04957	3991.34	43627.3		7.265	92523.8		13.737	19148	40625
6.0529	3996	43354.8		7.27	83945		13.747	19108	40572.5
6.05623	3989.38	43094.3		7.275	76165		13.757	19068	40520
6.05956	3992.26	42876.8		7.28	69500		13.767	19030	40467.5
6.06289	3991.38	42790.8		7.285	63975		13.777	18996	40413.5
6.06623	3988.11	42795.4		7.29	59506.2		13.787	18962	40353.5
6.06956	3991.93	42777.2		7.295	55973.8		13.797	18930	40295
6.07289	3996.1	42760.8		7.3	53187.5		13.807	18896	40233.5
6.07622	3991.85	42698.4		7.305	50978.8		13.817	18864	40169
6.07955	3989.91	42735.4		7.31	49198.8		13.827	18836	40107.5
6.08289	3994.82	42722.8		7.315	47731.2		13.837	18808	40050.5
6.08622	3995.9	42706.2		7.32	46526.2		13.847	18784	40004
6.08955	3989.96	42727.5		7.325	45540		13.857	18760	39962
6.09288	3991.42	42733.6		7.33	44701.2		13.867	18736	39912.5
6.09621	3989.05	42742.4		7.335	43983.8		13.877	18712	39855.5
6.09954	3985.94	42704.7		7.34	43371.2		13.887	18688	39803
6.10288	3993.43	42720.5		7.345	42847.5		13.897	18666	39762.5
6.10621	3989.57	42706.5		7.35	42393.8		13.907	18646	39723.5
6.10954	3989.62	42693.1		7.355	41995		13.917	18628	39684.5
6.11287	3992.93	42732.9		7.36	41648.8		13.927	18608	39651.5
6.1162	3991.7	42710.2		7.365	41340		13.937	18592	39612.5
6.11953	3990.7	42702.1		7.37	41046.2		13.947	18582	39572
6.12287	3988.8	42728.9		7.375	40777.5		13.957	18570	39539
6.1262	3994.47	42722.6		7.38	40553.8		13.967	18556	39504.5
6.12953	3991.93	42705.6		7.385	40361.2		13.977	18540	39468.5
6.13286	3991.93	42720.1		7.39	40196.2		13.987	18528	39434
6.13619	3994.37	42730		7.395	40052.5		13.997	18520	39399.5
6.13952	3992.41	42724		7.4	39915		14.007	18512	39366.5
6.14286	4000.16	42746.4		7.405	39786.2		14.017	18510	39339.5
6.14619	4002.08	42761.2		7.41	39702.5		14.027	18510	39309.5
6.14952	3997.7	42803.4		7.415	39660		14.037	18510	39287
6.15285	3994.24	42889		7.42	39638.8		14.047	18512	39272
6.15618	3999.55	43006.2		7.425	39637.5		14.057	18514	39255.5
6.15951	4000.46	43109.3		7.43	39656.2		14.067	18518	39236
6.16285	3997.4	43141.6		7.435	39707.5		14.077	18520	39221
6.16618	3997.85	43200.3		7.44	39795		14.087	18524	39212
6.16951	4005.97	43271.2		7.445	39936.2		14.097	18528	39203
6.17284	4004.45	43266.5		7.45	40132.5		14.107	18536	39182
6.17617	4013.36	43241.4		7.455	40380		14.117	18546	39161
6.1795	4006.25	43115.9		7.46	40698.8		14.127	18552	39146
6.18284	4007.13	42980.4		7.465	41132.5		14.137	18560	39129.5
6.18617	4013.79	42895.2		7.47	41691.2		14.147	18570	39117.5
6.1895	4019.99	42830.8		7.475	42391.2		14.157	18578	39105.5
6.19283	4022.07	42846.7		7.48	43272.5		14.167	18590	39086
6.19616	4026.39	42984.2		7.485	44388.8		14.177	18608	39065
6.19949	4027.26	43193.3		7.49	45768.8		14.187	18630	39051.5
6.20283	4028.96	43381		7.495	47417.5		14.197	18654	39050
6.20616	4036.52	43485.3		7.5	49302.5		14.207	18680	39056
6.20949	4040.29	43604.9		7.505	51400		14.217	18706	39063.5
6.21282	4046.84	43719.3		7.51	53653.8		14.227	18732	39068
6.21615	4065.46	43792.3		7.515	55922.5		14.237	18762	39074
6.21948	4079.44	43770.2		7.52	57997.5		14.247	18798	39077
6.22281	4096.42	43580.5		7.525	59683.8		14.257	18834	39081.5
6.22615	4124.07	43354.4		7.53	60833.8		14.267	18874	39095
6.22948	4168.2	43116.4		7.535	61320		14.277	18916	39114.5
6.23281	4239.42	42880.9		7.54	61076.2		14.287	18962	39135.5
6.23614	4407.79	42781.2		7.545	60116.2		14.297	19004	39162.5
6.23947	4771.37	42766.5		7.55	58588.8		14.307	19042	39189.5
6.2428	5270.47	42749.7		7.555	56681.2		14.317	19080	39200
6.24614	5757.55	42752.8		7.56	54587.5		14.327	19122	39204.5
6.24947	6124.65	42743.6		7.565	52495		14.337	19166	39212
6.2528	6427.3	42725.6		7.57	50562.5		14.347	19206	39218
6.25613	6702.4	42710.5		7.575	48848.8		14.357	19252	39219.5
6.25946	6990.05	42727		7.58	47358.8		14.367	19298	39219.5
6.26279	7037.76	42738.3		7.585	46130		14.377	19334	39222.5
6.26613	6845.25	42734.9		7.59	45143.8		14.387	19366	39233
6.26946	6422.57	42734.4		7.595	44363.8		14.397	19396	39248
6.27279	5758.54	42718.8		7.6	43755		14.407	19424	39261.5
6.27612	5117.81	42735.8		7.605	43281.2		14.417	19450	39260
6.27945	4626.48	42726.9		7.61	42907.5		14.427	19474	39257
6.28278	4349.65	42717		7.615	42628.8		14.437	19500	39251
6.28611	4221.87	42747.3		7.62	42433.8		14.447	19524	39242
6.28945	4165.39	42744.6		7.625	42293.8		14.457	19538	39225.5
6.29278	4126.12	42741.5		7.63	42208.8		14.467	19540	39194
6.29611	4096.11	42737.4		7.635	42162.5		14.477	19538	39143
6.29944	4075.46	42743.2		7.64	42147.5		14.487	19534	39078.5
6.30277	4064.8	42773.2		7.645	42177.5		14.497	19524	39009.5
6.3061	4055.7	42758.8		7.65	42273.8		14.507	19510	38948
6.30944	4040.72	42729.5		7.655	42397.5		14.517	19488	38894
6.31277	4033.29	42749.2		7.66	42540		14.527	19466	38838.5
6.3161	4019.81	42724.5		7.665	42676.2		14.537	19444	38772.5
6.31943	4024.99	42755.2		7.67	42823.8		14.547	19414	38702
6.32276	4019.43	42755.5		7.675	43027.5		14.557	19370	38628.5
6.32609	4012.09	42759.4		7.68	43263.8		14.567	19326	38553.5
6.32943	4011.48	42767.5		7.685	43496.2		14.577	19282	38477
6.33276	4008.1	42784.5		7.69	43715		14.587	19236	38394.5
6.33609	3996.76	42805.6		7.695	43961.2		14.597	19186	38303
6.33942	4000.7	42936.4		7.7	44216.2		14.607	19132	38204
6.34275	4000.97	43190.2		7.705	44467.5		14.617	19070	38100.5
6.34608	3990.4	43485.8		7.71	44727.5		14.627	19006	37995.5
6.34941	3995.25	43787.9		7.715	44993.8		14.637	18940	37884.5
6.35275	3994.36	44095.6		7.72	45240		14.647	18876	37779.5
6.35608	3993.3	44405.1		7.725	45495		14.657	18806	37680.5
6.35941	3988.59	44599.6		7.73	45747.5		14.667	18734	37581.5
6.36274	3993.35	44709.8		7.735	45968.8		14.677	18670	37487
6.36607	3995.62	44712.2		7.74	46181.2		14.687	18606	37397
6.3694	3998.26	44546.2		7.745	46376.2		14.697	18540	37311.5
6.37273	3990.78	44232.5		7.75	46572.5		14.707	18470	37223
6.37607	3990.98	43834.8		7.755	46767.5		14.717	18400	37131.5
6.3794	3991.77	43448.1		7.76	46957.5		14.727	18328	37038.5
6.38273	3990	43168.8		7.765	47147.5		14.737	18258	36951.5
6.38606	3985.32	42914.9		7.77	47350		14.747	18188	36864.5
6.38939	3987.92	42805.3		7.775	47533.8		14.757	18118	36780.5
6.39272	3982.81	42772.7		7.78	47717.5		14.767	18048	36702.5
6.39606	3989.72	42754.9		7.785	47925		14.777	17978	36632
6.39939	3986.77	42755.6		7.79	48120		14.787	17906	36564.5
6.40272	3986.23	42761.7		7.795	48322.5		14.797	17832	36495.5
6.40605	3988.83	42737.6		7.8	48518.8		14.807	17756	36429.5
6.40938	3993.35	42741.8		7.805	48711.2		14.817	17680	36368
6.41271	3989.88	42737.9		7.81	48908.8		14.827	17610	36311
6.41604	3985.45	42757.2		7.815	49133.8		14.837	17544	36249.5
6.41938	3979.85	42738.7		7.82	49347.5		14.847	17480	36183.5
6.42271	3977.34	42718.3		7.825	49555		14.857	17412	36114.5
6.42604	3982.1	42740.8		7.83	49756.2		14.867	17342	36045.5
6.42937	3981.84	42746.9		7.835	49961.2		14.877	17272	35976.5
6.4327	3979.9	42746.8		7.84	50166.2		14.887	17206	35910.5
6.43603	3980.35	42739.3		7.845	50371.2		14.897	17148	35849
6.43936	3981.75	42734		7.85	50577.5		14.907	17086	35796.5
6.4427	3979.78	42727.9		7.855	50786.2		14.917	17026	35750
6.44603	3984.05	42741.7		7.86	51000		14.927	16978	35708
6.44936	3985.36	42767.5		7.865	51215		14.937	16938	35663
6.45269	3988.01	42800.1		7.87	51460		14.947	16896	35621
6.45602	3987.63	42936.8		7.875	51718.8		14.957	16856	35574.5
6.45935	3983.39	43094		7.88	51983.8		14.967	16812	35519
6.46268	3982.51	43248.5		7.885	52246.2		14.977	16766	35466.5
6.46602	3979.48	43358.7		7.89	52537.5		14.987	16722	35421.5
6.46935	3982.36	43462.3		7.895	52846.2		14.997	16682	35373.5
6.47268	3990.18	43595.5		7.9	53143.8		15.007	16646	35328.5
6.47601	3984.72	43653.9		7.905	53408.8		15.017	16610	35280.5
6.47934	3984.83	43638.2		7.91	53615		15.027	16574	35231
6.48267	3978.43	43437.8		7.915	53761.2		15.037	16538	35189
6.486	3981.16	43283.6		7.92	53832.5		15.047	16506	35150
6.48934	3979.85	43067.4		7.925	53833.8		15.057	16478	35109.5
6.49267	3977.26	42889.2		7.93	53773.8		15.067	16448	35067.5
6.496	3980.8	42773		7.935	53643.8		15.077	16420	35030
6.49933	3983.52	42740.4		7.94	53432.5		15.087	16392	34998.5
6.50266	3982.07	42732.8		7.945	53166.2		15.097	16360	34968.5
6.50599	3987.16	42763		7.95	52856.2		15.107	16330	34934
6.50932	3985.06	42750.9		7.955	52507.5		15.117	16300	34896.5
6.51266	3983.06	42742.4		7.96	52136.2		15.127	16268	34865
6.51599	3980.39	42746.6		7.965	51751.2		15.137	16236	34830.5
6.51932	3978.41	42743.2		7.97	51385		15.147	16206	34788.5
6.52265	3976.84	42736		7.975	51028.8		15.157	16174	34749.5
6.52598	3980.07	42729.2		7.98	50695		15.167	16146	34706
6.52931	3982.04	42746.3		7.985	50381.2		15.177	16124	34662.5
6.53264	3980.07	42740.6		7.99	50065		15.187	16108	34622
6.53598	3981.58	42695.3		7.995	49725		15.197	16092	34584.5
6.53931	3984.77	42728.6		8	49376.2		15.207	16074	34544
6.54264	3980.75	42734.5		8.005	49050		15.217	16052	34497.5
6.54597	3979.58	42740.2		8.01	48763.8		15.227	16030	34457
6.5493	3984.9	42728.7		8.015	48471.2		15.237	16012	34419.5
6.55263	3983.04	42739.9		8.02	48153.8		15.247	15994	34382
6.55596	3986.15	42743.1		8.025	47857.5		15.257	15980	34341.5
6.5593	3981.49	42720.2		8.03	47558.8		15.267	15966	34304
6.56263	3979.59	42720.2		8.035	47263.8		15.277	15948	34271
6.56596	3982.48	42734		8.04	46985		15.287	15932	34241
6.56929	3973.31	42693.4		8.045	46705		15.297	15920	34203.5
6.57262	3984.91	42723.3		8.05	46418.8		15.307	15908	34163
6.57595	3985.77	42723		8.055	46136.2		15.317	15892	34125.5
6.57928	3986.33	42745.3		8.06	45856.2		15.327	15874	34098.5
6.58261	3984.37	42733.2		8.065	45581.2		15.337	15864	34077.5
6.58595	3981.91	42714.8		8.07	45287.5		15.347	15858	34055
6.58928	3979.08	42736.7		8.075	44968.8		15.357	15848	34028
6.59261	3983.01	42728.6		8.08	44655		15.367	15834	33990.5
6.59594	3982.64	42738.5		8.085	44366.2		15.377	15818	33950
6.59927	3988.33	42744.3		8.09	44111.2		15.387	15804	33918.5
6.6026	3978.47	42714.9		8.095	43855		15.397	15790	33896
6.60593	3982.99	42734.8		8.1	43595		15.407	15776	33873.5
6.60927	3984.17	42754.1		8.105	43351.2		15.417	15766	33851
6.6126	3982.59	42735.7		8.11	43101.2		15.427	15762	33821
6.61593	3982.42	42747.6		8.115	42848.8		15.437	15754	33792.5
6.61926	3978.43	42713.2		8.12	42625		15.447	15744	33770
6.62259	3990.59	42760.9		8.125	42401.2		15.457	15738	33741.5
6.62592	3977.73	42733		8.13	42161.2		15.467	15730	33710
6.62925	3980.99	42721		8.135	41931.2		15.477	15724	33680
6.63258	3982.4	42734.4		8.14	41725		15.487	15716	33654.5
6.63592	3985.65	42748.3		8.145	41543.8		15.497	15708	33630.5
6.63925	3983.71	42714.4		8.15	41392.5		15.507	15702	33608
6.64258	3982.46	42728.5		8.155	41238.8		15.517	15700	33585.5
6.64591	3982.24	42745.5		8.16	41068.8		15.527	15700	33558.5
6.64924	3982.05	42741.2		8.165	40897.5		15.537	15700	33528.5
6.65257	3987.75	42733.5		8.17	40715		15.547	15700	33501.5
6.6559	3985.15	42737.8		8.175	40533.8		15.557	15702	33474.5
6.65924	3985.12	42733.4		8.18	40348.8		15.567	15700	33447.5
6.66257	3988.01	42736.1		8.185	40148.8		15.577	15698	33425
6.6659	3990.53	42758.8		8.19	39951.2		15.587	15698	33410
6.66923	3985.47	42755.8		8.195	39746.2		15.597	15702	33398
6.67256	3987.63	42785.9		8.2	39537.5		15.607	15702	33383
6.67589	3985	42855.3		8.205	39308.8		15.617	15698	33365
6.67922	3984.08	43048.4		8.21	39072.5		15.627	15694	33348.5
6.68255	3982.03	43297		8.215	38851.2		15.637	15692	33329
6.68589	3985.24	43519.5		8.22	38646.2		15.647	15692	33303.5
6.68922	3986.62	43685.9		8.225	38421.2		15.657	15688	33281
6.69255	3987.94	43821.7		8.23	38165		15.667	15688	33258.5
6.69588	3984.96	43952.2		8.235	37916.2		15.677	15690	33240.5
6.69921	3985.9	44042.2		8.24	37668.8		15.687	15692	33227
6.70254	3983.49	43977.9		8.245	37415		15.697	15688	33215
6.70587	3980.31	43780.1		8.25	37151.2		15.707	15682	33195.5
6.7092	3981.93	43495.5		8.255	36902.5		15.717	15674	33165.5
6.71254	3978.8	43208.7		8.26	36677.5		15.727	15668	33132.5
6.71587	3978.91	42963.4		8.265	36473.8		15.737	15658	33107
6.7192	3983.86	42791.5		8.27	36271.2		15.747	15646	33087.5
6.72253	3985.36	42766		8.275	36078.8		15.757	15640	33071
6.72586	3980.72	42767.3		8.28	35886.2		15.767	15634	33060.5
6.72919	3980.19	42741.2		8.285	35692.5		15.777	15624	33050
6.73252	3983.27	42733.1		8.29	35520		15.787	15614	33032
6.73585	3984.56	42736.1		8.295	35370		15.797	15608	33000.5
6.73919	3988.75	42736.7		8.3	35223.8		15.807	15602	32966
6.74252	3985.41	42734.8		8.305	35067.5		15.817	15598	32940.5
6.74585	3984.41	42744.1		8.31	34935		15.827	15598	32922.5
6.74918	3982.61	42734.8		8.315	34821.2		15.837	15596	32904.5
6.75251	3990.82	42737.3		8.32	34698.8		15.847	15592	32886.5
6.75584	3990.91	42737.6		8.325	34588.8		15.857	15586	32862.5
6.75917	3987.83	42741		8.33	34496.2		15.867	15580	32835.5
6.7625	3992.67	42742.7		8.335	34403.8		15.877	15570	32814.5
6.76584	3994.02	42759.9		8.34	34317.5		15.887	15560	32804
6.76917	3990.75	42742.5		8.345	34245		15.897	15556	32799.5
6.7725	3984.66	42736.1		8.35	34163.8		15.907	15552	32790.5
6.77583	3985.89	42727.7		8.355	34082.5		15.917	15548	32772.5
6.77916	3989.33	42732.2		8.36	34005		15.927	15546	32760.5
6.78249	3991.91	42753		8.365	33933.8		15.937	15548	32751.5
6.78582	3994.67	42728.9		8.37	33873.8		15.947	15550	32747
6.78915	4007.48	42738.9		8.375	33805		15.957	15554	32745.5
6.79249	4007.33	42735.8		8.38	33731.2		15.967	15552	32736.5
6.79582	4018.43	42722.5		8.385	33680		15.977	15550	32723
6.79915	4046.19	42737.5		8.39	33652.5		15.987	15548	32702
6.80248	4086.04	42732.7		8.395	33611.2		15.997	15542	32676.5
6.80581	4145.76	42722.5		8.4	33555		16.007	15538	32654
6.80914	4200.31	42742.4		8.405	33497.5		16.017	15542	32633
6.81247	4251.53	42764.7		8.41	33447.5		16.027	15544	32607.5
6.8158	4282.22	42761.7		8.415	33386.2		16.037	15544	32573
6.81913	4310.43	42783.1		8.42	33326.2		16.047	15544	32537
6.82247	4343.79	42850.7		8.425	33276.2		16.057	15544	32508.5
6.8258	4343.82	42908.6		8.43	33231.2		16.067	15546	32486
6.82913	4327.26	43101.7		8.435	33188.8		16.077	15552	32468
6.83246	4281.12	43320.9		8.44	33145		16.087	15556	32453
6.83579	4202.47	43436.3		8.445	33095		16.097	15556	32438
6.83912	4109.61	43594.5		8.45	33038.8		16.107	15550	32424.5
6.84245	4055.34	43827.9		8.455	32996.2		16.117	15548	32409.5
6.84578	4023.02	44054.3		8.46	32948.8		16.127	15552	32394.5
6.84912	4009.18	44154.9		8.465	32907.5		16.137	15560	32376.5
6.85245	4002.86	44130.6		8.47	32871.2		16.147	15568	32367.5
6.85578	3997.2	44003.4		8.475	32828.8		16.157	15576	32375
6.85911	3996.31	43880		8.48	32788.8		16.167	15588	32387
6.86244	3988.55	43724.7		8.485	32768.8		16.177	15614	32405
6.86577	3992.4	43535.6		8.49	32761.2		16.187	15646	32426
6.8691	3990.94	43347.7		8.495	32740		16.197	15676	32453
6.87243	3992.3	43152.1		8.5	32701.2		16.207	15704	32471
6.87576	3988.6	42939		8.505	32665		16.217	15724	32475.5
6.8791	3983.02	42822.2		8.51	32651.2		16.227	15744	32471
6.88243	3983.44	42797		8.515	32647.5		16.237	15766	32451.5
6.88576	3988.8	42787		8.52	32642.5		16.247	15784	32415.5
6.88909	3989.63	42772.3		8.525	32630		16.257	15798	32366
6.89242	3986.39	42756.1		8.53	32607.5		16.267	15808	32313.5
6.89575	3984.74	42771.1		8.535	32577.5		16.277	15812	32264
6.89908	3978.74	42784.4		8.54	32570		16.287	15806	32222
6.90241	3986.33	42845.8		8.545	32573.8		16.297	15792	32186
6.90574	3984.36	42899.9		8.55	32575		16.307	15780	32157.5
6.90908	3981.02	42945.1		8.555	32572.5		16.317	15776	32138
6.91241	3983.58	42974.8		8.56	32565		16.327	15780	32129
6.91574	3981	42987.1		8.565	32553.8		16.337	15790	32126
6.91907	3981.51	42999.2		8.57	32547.5		16.347	15800	32121.5
6.9224	3986.83	43002.7		8.575	32550		16.357	15806	32109.5
6.92573	3983.97	42964.8		8.58	32547.5		16.367	15804	32093
6.92906	3982.79	42913.1		8.585	32546.2		16.377	15796	32079.5
6.93239	3980.19	42860.3		8.59	32550		16.387	15786	32072
6.93572	3986.86	42792.8		8.595	32563.8		16.397	15770	32070.5
6.93906	3985.55	42758		8.6	32570		16.407	15754	32070.5
6.94239	3988.13	42758.9		8.605	32561.2		16.417	15738	32069
6.94572	3990.36	42762.1		8.61	32558.8		16.427	15730	32070.5
6.94905	3986.63	42757.8		8.615	32563.8		16.437	15724	32078
6.95238	3987.98	42789.6		8.62	32565		16.447	15718	32081
6.95571	3987.26	42802.5		8.625	32567.5		16.457	15710	32081
6.95904	3986.63	42803.9		8.63	32577.5		16.467	15708	32079.5
6.96237	3983.82	42820.3		8.635	32573.8		16.477	15710	32078
6.9657	3982.77	42806.4		8.64	32568.8		16.487	15716	32085.5
6.96903	3985.63	42797.4		8.645	32570		16.497	15732	32099
6.97237	3987.38	42793.9		8.65	32586.2		16.507	15766	32118.5
6.9757	3993.99	42801.2		8.655	32612.5		16.517	15820	32154.5
6.97903	3993.25	42778.9		8.66	32632.5		16.527	15886	32214.5
6.98236	3984.75	42747.4		8.665	32635		16.537	15964	32294
6.98569	3990.5	42735.5		8.67	32636.2		16.547	16054	32390
6.98902	3992.32	42765.8		8.675	32661.2		16.557	16140	32513
6.99235	3990.36	42721.6		8.68	32671.2		16.567	16220	32657
6.99568	3982.99	42738.2		8.685	32660		16.577	16288	32789
6.99901	3990.75	42741.2		8.69	32652.5		16.587	16344	32861
7.00235	3993.26	42742.5		8.695	32660		16.597	16388	32852
7.00568	3992.27	42750.6		8.7	32668.8		16.607	16416	32766.5
7.00901	3990.38	42757		8.705	32678.8		16.617	16426	32624
7.01234	3994.1	42765.1		8.71	32685		16.627	16408	32460.5
7.01567	3980.81	42745.8		8.715	32692.5		16.637	16352	32304.5
7.019	3980.27	42744.8		8.72	32702.5		16.647	16264	32184.5
7.02233	3988.68	42769.9		8.725	32710		16.657	16158	32103.5
7.02566	3985.26	42764.4		8.73	32717.5		16.667	16052	32051
7.02899	3992.05	42775.9		8.735	32730		16.677	15970	32015
7.03232	3991.99	42779.2		8.74	32745		16.687	15922	31992.5
7.03566	3976.17	42757.2		8.745	32741.2		16.697	15912	31980.5
7.03899	3986.74	42762.3		8.75	32733.8		16.707	15926	31970
7.04232	3989.31	42749.5		8.755	32741.2		16.717	15944	31959.5
7.04565	3985.52	42770.1		8.76	32761.2		16.727	15944	31947.5
7.04898	3984.92	42731.3		8.765	32780		16.737	15920	31934
7.05231	3981.8	42751.9		8.77	32796.2		16.747	15878	31923.5
7.05564	3979.03	42729.8		8.775	32806.2		16.757	15834	31919
7.05897	3979.96	42749.4		8.78	32801.2		16.767	15804	31919
7.0623	3978.53	42753		8.785	32803.8		16.777	15794	31913
7.06563	3986.58	42755.3		8.79	32827.5		16.787	15796	31896.5
7.06897	3983.46	42747.6		8.795	32848.8		16.797	15796	31875.5
7.0723	3986.08	42745.8		8.8	32855		16.807	15800	31863.5
7.07563	3987.22	42761.9		8.805	32865		16.817	15810	31859
7.07896	3983.27	42769.9		8.81	32875		16.827	15824	31863.5
7.08229	3981.65	42734.9		8.815	32890		16.837	15838	31869.5
7.08562	3987.76	42748.9		8.82	32916.2		16.847	15854	31875.5
7.08895	3980.62	42721.8		8.825	32938.8		16.857	15876	31886
7.09228	3983.46	42759.8		8.83	32962.5		16.867	15896	31905.5
7.09561	3986.56	42761.7		8.835	32996.2		16.877	15914	31934
7.09894	3983.91	42747.8		8.84	33041.2		16.887	15932	31967
7.10228	3987.47	42737		8.845	33090		16.897	15948	32001.5
7.10561	3984.92	42737.7		8.85	33133.8		16.907	15968	32036
7.10894	3982.21	42740.2		8.855	33171.2		16.917	15984	32057
7.11227	3983.96	42751.1		8.86	33215		16.927	16000	32058.5
7.1156	3985.71	42742.5		8.865	33270		16.937	16012	32042
7.11893	3982.96	42740.7		8.87	33341.2		16.947	16022	32015
7.12226	3981.51	42751.3		8.875	33403.8		16.957	16024	31979
7.12559	3985.76	42738.8		8.88	33455		16.967	16014	31941.5
7.12892	3988.02	42765.1		8.885	33521.2		16.977	15996	31920.5
7.13225	3987.29	42761.6		8.89	33597.5		16.987	15976	31911.5
7.13558	3980.65	42742.5		8.895	33653.8		16.997	15956	31905.5
7.13892	3985.41	42762.5		8.9	33690		17.007	15942	31911.5
7.14225	3982.66	42745.8		8.905	33713.8		17.017	15936	31926.5
7.14558	3987.8	42732.5		8.91	33745		17.027	15938	31929.5
7.14891	3989.06	42750.9		8.915	33776.2		17.037	15948	31916
7.15224	3983.36	42755.5		8.92	33778.8		17.047	15964	31896.5
7.15557	3982.72	42752.7		8.925	33772.5		17.057	15972	31883
7.1589	3985.2	42767.6		8.93	33766.2		17.067	15972	31878.5
7.16223	3987.74	42758.2		8.935	33755		17.077	15964	31878.5
7.16556	3988.61	42749.7		8.94	33741.2		17.087	15960	31881.5
7.16889	3987.16	42748.4		8.945	33725		17.097	15954	31886
7.17222	3985.01	42760.5		8.95	33706.2		17.107	15948	31890.5
7.17556	3982.48	42767.1		8.955	33693.8		17.117	15948	31892
7.17889	3991.66	42783.3		8.96	33667.5		17.127	15950	31892
7.18222	3989.28	42756.5		8.965	33623.8		17.137	15952	31896.5
7.18555	3989.15	42778.4		8.97	33573.8		17.147	15954	31907
7.18888	3986.1	42774.3		8.975	33517.5		17.157	15958	31911.5
7.19221	3987.52	42796.6		8.98	33471.2		17.167	15966	31905.5
7.19554	3982.76	42786.6		8.985	33423.8		17.177	15982	31905.5
7.19887	3987.95	42790.9		8.99	33363.8		17.187	15996	31914.5
7.2022	3989.51	42811.7		8.995	33312.5		17.197	16010	31926.5
7.20553	3983.49	42788.4		9	33270		17.207	16020	31934
7.20886	3987.11	42766.1		9.005	33231.2		17.217	16030	31940
7.2122	3979.85	42767.1		9.01	33202.5		17.227	16038	31956.5
7.21553	3983.07	42755		9.015	33166.2		17.237	16048	31976
7.21886	3984.33	42741		9.02	33133.8		17.247	16058	31979
7.22219	3983.02	42755.3		9.025	33116.2		17.257	16066	31974.5
7.22552	3983.94	42727.9		9.03	33083.8		17.267	16080	31977.5
7.22885	3984.87	42747		9.035	33051.2		17.277	16094	31980.5
7.23218	3990.5	42742		9.04	33021.2		17.287	16106	31971.5
7.23551	3993.11	42777.8		9.045	33001.2		17.297	16114	31952
7.23884	3987.31	42781.2		9.05	33001.2		17.307	16126	31940
7.24217	3991.43	42769.2		9.055	33002.5		17.317	16134	31940
7.2455	3983.22	42751.2		9.06	33003.8		17.327	16142	31944.5
7.24883	3987.07	42791.5		9.065	32998.8		17.337	16150	31953.5
7.25217	3985.09	42748.1		9.07	32991.2		17.347	16156	31965.5
7.2555	3988.77	42761.7		9.075	32983.8		17.357	16160	31974.5
7.25883	3989.41	42765.9		9.08	32985		17.367	16162	31983.5
7.26216	3982.25	42750.5		9.085	32993.8		17.377	16166	31997
7.26549	3983.75	42753.6		9.09	33006.2		17.387	16170	32007.5
7.26882	3988.29	42759.4		9.095	33015		17.397	16170	32015
7.27215	3993.93	42760.4		9.1	33016.2		17.407	16174	32016.5
7.27548	3991.66	42753		9.105	33013.8		17.417	16184	32012
7.27881	3990.7	42767.7		9.11	33021.2		17.427	16200	32009
7.28214	3991.07	42769.7		9.115	33033.8		17.437	16214	32012
7.28547	3985.04	42747.4		9.12	33045		17.447	16226	32018
7.2888	3991.61	42753.9		9.125	33053.8		17.457	16236	32024
7.29214	3990.29	42761.5		9.13	33053.8		17.467	16246	32024
7.29547	3987.03	42793.3		9.135	33065		17.477	16260	32024
7.2988	3994.31	42803.4		9.14	33092.5		17.487	16276	32033
7.30213	3990.94	42786.1		9.145	33117.5		17.497	16288	32048
7.30546	3990.01	42809.4		9.15	33131.2		17.507	16300	32054
7.30879	3990.82	42883.6		9.155	33155		17.517	16312	32048
7.31212	3992.62	42969.2		9.16	33187.5		17.527	16322	32039
7.31545	3984.71	43061.2		9.165	33205		17.537	16332	32031.5
7.31878	3993.58	43146.7		9.17	33218.8		17.547	16344	32012
7.32211	3993.16	43183.6		9.175	33248.8		17.557	16356	31986.5
7.32544	3991.47	43241.1		9.18	33273.8		17.567	16368	31967
7.32877	3988.77	43253.1		9.185	33301.2		17.577	16376	31961
7.3321	3988.35	43232		9.19	33353.8		17.587	16384	31965.5
7.33544	3995.91	43145.5		9.195	33410		17.597	16392	31968.5
7.33877	3993.89	43071.9		9.2	33442.5		17.607	16400	31964
7.3421	3986.89	42961		9.205	33453.8		17.617	16408	31952
7.34543	3987.24	42835		9.21	33472.5		17.627	16414	31941.5
7.34876	3986.82	42839		9.215	33513.8		17.637	16416	31940
7.35209	3989.15	42866.8		9.22	33552.5		17.647	16426	31946
7.35542	3993.02	42993.6		9.225	33592.5		17.657	16438	31952
7.35875	3993.3	43228.6		9.23	33636.2		17.667	16454	31950.5
7.36208	3990.05	43508.6		9.235	33686.2		17.677	16476	31952
7.36541	3996.89	43734.6		9.24	33751.2		17.687	16496	31959.5
7.36874	3993.24	43888.1		9.245	33811.2		17.697	16512	31973
7.37207	3996.08	44051.1		9.25	33856.2		17.707	16526	31983.5
7.3754	3995.59	44166.2		9.255	33916.2		17.717	16538	31991
7.37874	3996.91	44272		9.26	34000		17.727	16552	32004.5
7.38207	3996.16	44159.4		9.265	34083.8		17.737	16568	32021
7.3854	3996.65	43854.2		9.27	34167.5		17.747	16590	32031.5
7.38873	3994.34	43505		9.275	34250		17.757	16610	32039
7.39206	3994.93	43183.3		9.28	34327.5		17.767	16626	32049.5
7.39539	3993.99	42953.9		9.285	34430		17.777	16638	32054
7.39872	3989.09	42855.9		9.29	34542.5		17.787	16654	32045
7.40205	3994.7	42824		9.295	34655		17.797	16674	32021
7.40538	3999.38	42811.3		9.3	34770		17.807	16692	32003
7.40871	4001.53	42798.3		9.305	34862.5		17.817	16710	31997
7.41204	3995.32	42789.2		9.31	34940		17.827	16724	31997
7.41537	3990.64	42800		9.315	35022.5		17.837	16736	32001.5
7.4187	3996.2	42781.4		9.32	35100		17.847	16746	32012
7.42203	3998.39	42801.3		9.325	35166.2		17.857	16758	32030
7.42537	3992.65	42783.6		9.33	35230		17.867	16770	32043.5
7.4287	4000.76	42807		9.335	35300		17.877	16780	32052.5
7.43203	3994.26	42779.9		9.34	35356.2		17.887	16788	32060
7.43536	3996.41	42806.5		9.345	35405		17.897	16796	32075
7.43869	3996.77	42785.5		9.35	35461.2		17.907	16806	32090
7.44202	4000.08	42806.6		9.355	35508.8		17.917	16828	32105
7.44535	4002.18	42803.2		9.36	35530		17.927	16856	32124.5
7.44868	4002.15	42808.4		9.365	35548.8		17.937	16884	32147
7.45201	4001.37	42818.4		9.37	35566.2		17.947	16906	32168
7.45534	4007.28	42809		9.375	35571.2		17.957	16928	32181.5
7.45867	4001.3	42823.7		9.38	35566.2		17.967	16948	32193.5
7.462	4001.75	42863.2		9.385	35568.8		17.977	16970	32210
7.46533	4006.8	42912.2		9.39	35581.2		17.987	16992	32234
7.46866	4003.96	43065.6		9.395	35590		17.997	17018	32259.5
7.47199	4001.78	43269.7		9.4	35606.2		18.007	17048	32280.5
7.47533	3998.25	43518.8		9.405	35622.5		18.017	17072	32298.5
7.47866	4006.59	43744.6		9.41	35642.5		18.027	17096	32315
7.48199	4002.84	43903.3		9.415	35661.2		18.037	17120	32321
7.48532	4005.16	44084.4		9.42	35682.5		18.047	17146	32310.5
7.48865	4009.79	44251.9		9.425	35705		18.057	17170	32301.5
7.49198	4002.27	44379.3		9.43	35733.8		18.067	17194	32310.5
7.49531	4002.9	44338.2		9.435	35772.5		18.077	17216	32322.5
7.49864	4010.73	44162.2		9.44	35818.8		18.087	17236	32336
7.50197	4010.69	43894.9		9.445	35881.2		18.097	17258	32354
7.5053	4007.85	43685.6		9.45	35946.2		18.107	17278	32370.5
7.50863	4004.82	43510		9.455	36003.8		18.117	17296	32382.5
7.51196	4005.48	43460.2		9.46	36045		18.127	17314	32399
7.51529	4005.02	43373.5		9.465	36086.2		18.137	17332	32424.5
7.51862	4009.85	43255.4		9.47	36132.5		18.147	17350	32450
7.52195	4005.6	43071.9		9.475	36192.5		18.157	17366	32475.5
7.52528	4013.89	42967.9		9.48	36261.2		18.167	17384	32501
7.52862	4009.87	42866.3		9.485	36346.2		18.177	17414	32525
7.53195	4010.31	42846.3		9.49	36422.5		18.187	17444	32550.5
7.53528	4013.86	42855		9.495	36466.2		18.197	17470	32579
7.53861	4007.68	42819.4		9.5	36520		18.207	17492	32597
7.54194	4010.28	42818.9		9.505	36602.5		18.217	17516	32610.5
7.54527	4019.85	42833.8		9.51	36702.5		18.227	17540	32639
7.5486	4015.32	42830.7		9.515	36793.8		18.237	17564	32672
7.55193	4012.57	42834.7		9.52	36866.2		18.247	17586	32691.5
7.55526	4016.52	42811.1		9.525	36932.5		18.257	17612	32705
7.55859	4017.11	42800.8		9.53	37006.2		18.267	17636	32721.5
7.56192	4018.62	42822.6		9.535	37087.5		18.277	17658	32735
7.56525	4022.59	42914.3		9.54	37193.8		18.287	17682	32729
7.56858	4021.36	43044.9		9.545	37308.8		18.297	17704	32705
7.57191	4024.62	43232		9.55	37413.8		18.307	17724	32682.5
7.57524	4026.94	43349		9.555	37516.2		18.317	17748	32670.5
7.57857	4026.13	43445.8		9.56	37620		18.327	17768	32667.5
7.5819	4032.88	43521.7		9.565	37726.2		18.337	17782	32676.5
7.58523	4040.16	43609.1		9.57	37840		18.347	17794	32693
7.58857	4034.14	43636.7		9.575	37953.8		18.357	17804	32705
7.5919	4035.72	43569.7		9.58	38058.8		18.367	17816	32715.5
7.59523	4040.6	43441		9.585	38171.2		18.377	17826	32724.5
7.59856	4043.01	43274.4		9.59	38286.2		18.387	17836	32732
7.60189	4046.19	43087.9		9.595	38413.8		18.397	17850	32739.5
7.60522	4050.91	42918.9		9.6	38546.2		18.407	17868	32741
7.60855	4052.73	42858.2		9.605	38668.8		18.417	17886	32739.5
7.61188	4061.47	42822.4		9.61	38796.2		18.427	17910	32736.5
7.61521	4075.4	42817.9		9.615	38926.2		18.437	17936	32738
7.61854	4083.31	42821.2		9.62	39048.8		18.447	17958	32741
7.62187	4097.1	42812		9.625	39165		18.457	17974	32742.5
7.6252	4112.07	42810.1		9.63	39296.2		18.467	17988	32742.5
7.62853	4133.35	42817.4		9.635	39438.8		18.477	18004	32745.5
7.63186	4159.83	42813.1		9.64	39595		18.487	18016	32745.5
7.63519	4202.88	42820.8		9.645	39738.8		18.497	18028	32739.5
7.63852	4252.86	42830		9.65	39885		18.507	18042	32732
7.64185	4372.34	42835.5		9.655	40026.2		18.517	18054	32721.5
7.64518	4601.17	42838		9.66	40146.2		18.527	18064	32709.5
7.64851	5012.18	42807		9.665	40288.8		18.537	18074	32685.5
7.65185	5589.7	42814.3		9.67	40452.5		18.547	18078	32636
7.65518	6190.78	42832.6		9.675	40615		18.557	18080	32582
7.65851	6702.3	42831.6		9.68	40757.5		18.567	18084	32543
7.66184	7130.47	42813.4		9.685	40912.5		18.577	18082	32519
7.66517	7527.49	42811.3		9.69	41082.5		18.587	18082	32501
7.6685	7880.1	42849.4		9.695	41252.5		18.597	18082	32487.5
7.67183	8040.84	42889.2		9.7	41397.5		18.607	18074	32472.5
7.67516	7895.27	42952.9		9.705	41548.8		18.617	18064	32454.5
7.67849	7446.64	42988.1		9.71	41698.8		18.627	18052	32442.5
7.68182	6700.89	43007.7		9.715	41840		18.637	18042	32433.5
7.68515	5862.39	43031.3		9.72	42011.2		18.647	18032	32427.5
7.68848	5150.79	43062.3		9.725	42185		18.657	18016	32423
7.69181	4681.8	43104.5		9.73	42360		18.667	18008	32408
7.69514	4429.6	43097.6		9.735	42545		18.677	18010	32388.5
7.69847	4303.84	43055.2		9.74	42730		18.687	18010	32378
7.7018	4238.65	42997.6		9.745	42898.8		18.697	18002	32381
7.70513	4193.5	42959.3		9.75	43061.2		18.707	17988	32381
7.70846	4158.53	42889.4		9.755	43232.5		18.717	17978	32375
7.71179	4135.28	42864.8		9.76	43428.8		18.727	17968	32364.5
7.71512	4123.93	42859.1		9.765	43621.2		18.737	17956	32357
7.71845	4095.98	42847.8		9.77	43797.5		18.747	17950	32351
7.72179	4084.73	42841.9		9.775	43975		18.757	17944	32343.5
7.72512	4074.72	42860		9.78	44140		18.767	17938	32331.5
7.72845	4066.72	42870.1		9.785	44332.5		18.777	17930	32313.5
7.73178	4059.98	42877.2		9.79	44567.5		18.787	17918	32282
7.73511	4059.11	42877.3		9.795	44810		18.797	17906	32237
7.73844	4058.97	42883.5		9.8	45036.2		18.807	17888	32193.5
7.74177	4049.65	42868.7		9.805	45277.5		18.817	17866	32163.5
7.7451	4046.68	42854.1		9.81	45483.8		18.827	17842	32148.5
7.74843	4034.65	42850.9		9.815	45672.5		18.837	17818	32136.5
7.75176	4038.24	42852.7		9.82	45876.2		18.847	17798	32124.5
7.75509	4045.24	42872.6		9.825	46097.5		18.857	17782	32115.5
7.75842	4038.45	42840.8		9.83	46323.8		18.867	17758	32105
7.76175	4034.52	42828.1		9.835	46532.5		18.877	17732	32090
7.76508	4031.41	42828.3		9.84	46742.5		18.887	17710	32078
7.76841	4031.31	42837.5		9.845	46973.8		18.897	17692	32075
7.77174	4032.03	42843.7		9.85	47223.8		18.907	17676	32067.5
7.77507	4027.98	42832.4		9.855	47455		18.917	17658	32049.5
7.7784	4027.96	42848.5		9.86	47687.5		18.927	17646	32034.5
7.78173	4034.95	42853		9.865	47885		18.937	17642	32034.5
7.78506	4027.14	42847.2		9.87	48100		18.947	17636	32037.5
7.78839	4023.66	42832.9		9.875	48315		18.957	17624	32031.5
7.79172	4031.37	42869.6		9.88	48518.8		18.967	17614	32022.5
7.79505	4023.79	42882		9.885	48743.8		18.977	17604	32022.5
7.79838	4019.88	42897.6		9.89	48960		18.987	17586	32022.5
7.80171	4027.08	43015.2		9.895	49182.5		18.997	17566	32018
7.80505	4025.52	43225.9		9.9	49408.8		19.007	17546	32012
7.80838	4022.8	43467		9.905	49630		19.017	17532	32007.5
7.81171	4031.02	43666.5		9.91	49838.8		19.027	17520	32000
7.81504	4021.74	43751.8		9.915	50053.8		19.037	17506	31973
7.81837	4017.82	43867.7		9.92	50221.2		19.047	17490	31920.5
7.8217	4028.83	44027.7		9.925	50373.8		19.057	17468	31871
7.82503	4019.67	44073.8		9.93	50542.5		19.067	17444	31836.5
7.82836	4018.5	43946.3		9.935	50720		19.077	17420	31812.5
7.83169	4026.86	43729.6		9.94	50906.2		19.087	17394	31802
7.83502	4029.3	43463.3		9.945	51080		19.097	17372	31797.5
7.83835	4027.05	43218.7		9.95	51277.5		19.107	17352	31785.5
7.84168	4028.62	43031.3		9.955	51458.8		19.117	17334	31769
7.84501	4028.71	42963.3		9.96	51600		19.127	17316	31755.5
7.84834	4018.86	42925.6		9.965	51742.5		19.137	17294	31749.5
7.85167	4024.89	42974.8		9.97	51917.5		19.147	17274	31743.5
7.855	4024.6	43025.6		9.975	52058.8		19.157	17258	31733
7.85833	4026.27	43193.6		9.98	52188.8		19.167	17248	31718
7.86166	4026.49	43531.5		9.985	52316.2		19.177	17242	31710.5
7.86499	4024.25	44031		9.99	52443.8		19.187	17236	31715
7.86832	4022.66	44460.1		9.995	52582.5		19.197	17232	31724
7.87165	4020.35	44744.3		10	52680		19.207	17224	31727
7.87498	4023.3	45049.8		10.005	52775		19.217	17216	31721
7.87831	4029.02	45318		10.01	52885		19.227	17206	31718
7.88164	4022.36	45493.9		10.015	52997.5		19.237	17198	31710.5
7.88497	4024.21	45486.1		10.02	53111.2		19.247	17194	31704.5
7.8883	4027.01	45233.2		10.025	53213.8		19.257	17184	31703
7.89163	4023.85	44745.1		10.03	53250		19.267	17176	31700
7.89496	4017.78	44221.5		10.035	53296.2		19.277	17172	31689.5
7.89829	4025.63	43909.8		10.04	53405		19.287	17168	31653.5
7.90162	4026.11	43761.8		10.045	53520		19.297	17156	31587.5
7.90495	4027.94	43727		10.05	53603.8		19.307	17144	31526
7.90829	4027.13	43683.6		10.055	53655		19.317	17134	31487
7.91162	4022.81	43609.6		10.06	53710		19.327	17120	31463
7.91495	4022.67	43529.4		10.065	53753.8		19.337	17108	31446.5
7.91828	4024.78	43447.1		10.07	53766.2		19.347	17096	31430
7.92161	4023.86	43449.2		10.075	53782.5		19.357	17086	31415
7.92494	4027.67	43419.4		10.08	53797.5		19.367	17074	31404.5
7.92827	4028.72	43327.5		10.085	53781.2		19.377	17062	31397
7.9316	4025.93	43223		10.09	53773.8		19.387	17054	31395.5
7.93493	4032.4	43178.4		10.095	53763.8		19.397	17050	31392.5
7.93826	4030.81	43126.1		10.1	53740		19.407	17044	31389.5
7.94159	4027.73	43089.6		10.105	53723.8		19.417	17036	31379
7.94492	4028.84	43036		10.11	53682.5		19.427	17042	31370
7.94825	4028.79	43005		10.115	53635		19.437	17052	31367
7.95158	4024.18	42973.5		10.12	53583.8		19.447	17058	31368.5
7.95491	4030.53	42949.8		10.125	53503.8		19.457	17058	31371.5
7.95824	4038.95	42992.3		10.13	53396.2		19.467	17060	31374.5
7.96157	4038.41	43018.9		10.135	53300		19.477	17064	31379
7.9649	4034.71	43031.5		10.14	53192.5		19.487	17070	31379
7.96823	4034.56	43044.3		10.145	53083.8		19.497	17072	31380.5
7.97156	4029	43059.1		10.15	52975		19.507	17074	31383.5
7.97489	4037.81	43094.9		10.155	52855		19.517	17080	31385
7.97822	4037.12	43069.6		10.16	52728.8		19.527	17084	31383.5
7.98155	4037.09	43024.9		10.165	52581.2		19.537	17084	31365.5
7.98488	4039.31	42998.3		10.17	52423.8		19.547	17082	31316
7.98821	4041.02	42973.7		10.175	52242.5		19.557	17076	31260.5
7.99154	4044.56	42947.4		10.18	52047.5		19.567	17070	31224.5
7.99487	4040.47	42912.9		10.185	51863.8		19.577	17062	31205
7.9982	4045.04	42923.5		10.19	51692.5		19.587	17056	31199
8.00153	4042.54	42905.6		10.195	51497.5		19.597	17052	31206.5
8.00486	4047.35	42915.7		10.2	51300		19.607	17048	31209.5
8.00819	4042.68	42898.8		10.205	51098.8		19.617	17046	31206.5
8.01152	4041.78	42882		10.21	50891.2		19.627	17042	31206.5
8.01485	4050.78	42883.9		10.215	50680		19.637	17040	31217
8.01818	4056.23	42931.9		10.22	50456.2		19.647	17042	31235
8.02151	4055.91	42927.2		10.225	50266.2		19.657	17044	31247
8.02484	4051.75	42912.9		10.23	50075		19.667	17052	31250
8.02817	4060.68	42930		10.235	49855		19.677	17068	31254.5
8.0315	4063.11	42938.7		10.24	49625		19.687	17080	31263.5
8.03483	4061.18	42961.8		10.245	49418.8		19.697	17088	31281.5
8.03816	4061.99	43022.3		10.25	49172.5		19.707	17098	31304
8.04149	4073.62	43177.5		10.255	48928.8		19.717	17110	31323.5
8.04482	4072.03	43415.1		10.26	48715		19.727	17120	31343
8.04815	4074.4	43745.8		10.265	48520		19.737	17132	31364
8.05148	4078.76	44073.5		10.27	48331.2		19.747	17142	31385
8.05481	4081.92	44273.4		10.275	48131.2		19.757	17156	31406
8.05814	4088.65	44484.2		10.28	47943.8		19.767	17170	31427
8.06147	4091.96	44630.9		10.285	47753.8		19.777	17180	31440.5
8.0648	4103.62	44711.1		10.29	47566.2		19.787	17188	31436
8.06813	4110.34	44625.9		10.295	47381.2		19.797	17196	31406
8.07147	4118.17	44364.3		10.3	47212.5		19.807	17202	31377.5
8.0748	4131.45	43982.8		10.305	47016.2		19.817	17208	31370
8.07813	4140.28	43581.6		10.31	46816.2		19.827	17216	31382
8.08146	4156.1	43255.7		10.315	46612.5		19.837	17230	31404.5
8.08479	4179.07	43097.3		10.32	46405		19.847	17242	31427
8.08812	4191.54	42999.3		10.325	46213.8		19.857	17252	31448
8.09145	4217.21	42968.6		10.33	46003.8		19.867	17262	31470.5
8.09478	4258.34	42975.3		10.335	45773.8		19.877	17276	31493
8.09811	4299.86	42936		10.34	45538.8		19.887	17294	31523
8.10144	4358.71	42919.7		10.345	45312.5		19.897	17312	31556
8.10477	4467.25	42944.6		10.35	45080		19.907	17330	31587.5
8.1081	4668.05	42958.4		10.355	44860		19.917	17352	31611.5
8.11143	5038.45	42957.2		10.36	44615		19.927	17386	31638.5
8.11476	5704.32	42942.5		10.365	44346.2		19.937	17418	31673
8.11809	6672.33	42946.8		10.37	44080		19.947	17448	31712
8.12142	7633.15	42945.7		10.375	43817.5		19.957	17476	31752.5
8.12475	8447.99	42931.3		10.38	43561.2		19.967	17506	31799
8.12808	9218.32	42916.5		10.385	43303.8		19.977	17534	31844
8.13141	9854.41	42932		10.39	43058.8		19.987	17564	31880
8.13474	10297.6	42933.9		10.395	42800		19.997	17598	31916
8.13807	10501.4	42940.3		10.4	42527.5		20.007	17636	31956.5
8.1414	10265.7	42935		10.405	42251.2		20.017	17668	32001.5
8.14473	9509.48	42951.9		10.41	41980		20.027	17694	32042
8.14806	8345.88	42940.9		10.415	41698.8		20.037	17722	32058.5
8.15139	7074.3	42965.6		10.42	41426.2		20.047	17752	32040.5
8.15472	5964.6	42979.2		10.425	41162.5		20.057	17782	32024
8.15805	5223.65	42987.9		10.43	40915		20.067	17806	32027
8.16138	4788.01	43002.9		10.435	40681.2		20.077	17830	32048
8.16471	4567.67	43053.5		10.44	40432.5		20.087	17854	32076.5
8.16804	4449.57	43185.5		10.445	40188.8		20.097	17880	32105
8.17137	4369.22	43438.9		10.45	39962.5		20.107	17906	32138
8.1747	4311.56	43879.3		10.455	39760		20.117	17930	32169.5
8.17803	4263.44	44386.5		10.46	39551.2		20.127	17950	32201
8.18136	4234.19	44660.8		10.465	39348.8		--	17974	32241.5
8.18469	4213.81	44936.6		10.47	39153.8		--	18000	32289.5
8.18802	4181.32	45134.9		10.475	38965		--	18030	32330
8.19135	4165.19	45331.5		10.48	38775		--	18062	32357
8.19468	4150.68	45315.6		10.485	38598.8		--	18098	32382.5
8.19801	4137.58	45020.8		10.49	38436.2		--	18136	32412.5
8.20134	4127.67	44532.7		10.495	38267.5		--	18170	32444
8.20467	4116.6	44010		10.5	38105		--	18200	32477
8.208	4108.55	43505.2		10.505	37942.5		--	18228	32504
8.21133	4098.4	43259.5		10.51	37783.8		--	18256	32534
8.21466	4097.86	43206.7		10.515	37626.2		--	18280	32568.5
8.21799	4086.84	43182		10.52	37482.5		--	18300	32594
8.22132	4085.83	43185.8		10.525	37342.5		--	18320	32618
8.22465	4080.04	43212.6		10.53	37208.8		--	18336	32640.5
8.22798	4082.36	43228.8		10.535	37072.5		--	18354	32657
8.23131	4073.08	43239.7		10.54	36961.2		--	18366	32646.5
8.23464	4077.57	43236.1		10.545	36858.8		--	18372	32603
8.23797	4075.96	43226.6		10.55	36737.5		--	18378	32555
8.2413	4072.03	43173.4		10.555	36623.8		--	18378	32516
8.24463	4065.47	43086.3		10.56	36520		--	18372	32489
8.24796	4068.68	43047.5		10.565	36421.2		--	18368	32478.5
8.25129	4062.65	42999.3		10.57	36323.8		--	18362	32471
8.25462	4061.66	42993.6		10.575	36238.8		--	18360	32453
8.25795	4065.47	42992.7		10.58	36148.8		--	18352	32427.5
8.26128	4058.48	42977.6		10.585	36067.5		--	18340	32405
8.26461	4057.79	42986.5		10.59	35986.2		--	18334	32387
8.26794	4060.15	42978.1		10.595	35911.2		--	18330	32367.5
8.27127	4057.26	42990.4		10.6	35841.2		--	18322	32337.5
8.2746	4053.88	42979.4		10.605	35766.2		--	18308	32298.5
8.27793	4053.81	42965.4		10.61	35703.8		--	18302	32261
8.28126	4053.66	42991.3		10.615	35637.5		--	18304	32225
8.28459	4056.34	42984.9		10.62	35566.2		--	18302	32195
8.28792	4056.65	42979.5		10.625	35491.2		--	18292	32169.5
8.29125	4059.68	42997.9		10.63	35422.5		--	18278	32139.5
8.29458	4056.33	43045.6		10.635	35362.5		--	18264	32105
8.29791	4052.22	43063.2		10.64	35313.8		--	18244	32075
8.30124	4047.65	43084.3		10.645	35261.2		--	18218	32048
8.30457	4051.89	43100.1		10.65	35213.8		--	18194	32013.5
8.3079	4045.31	43124.9		10.655	35161.2		--	18174	31973
8.31123	4048.16	43170.8		10.66	35097.5		--	18150	31922
8.31456	4054.44	43213.7		10.665	35060		--	18118	31853
8.31789	4057.36	43247.5		10.67	35038.8		--	18084	31767.5
8.32122	4052.31	43209.1		10.675	35011.2		--	18048	31677.5
8.32455	4045.93	43174.1		10.68	34978.8		--	18010	31599.5
8.32788	4054.89	43175.9		10.685	34943.8		--	17970	31536.5
8.33121	4052.37	43126.4		10.69	34898.8		--	17928	31484
8.33454	4057.23	43113.5		10.695	34865		--	17886	31434.5
8.33787	4048.41	43079.1		10.7	34830		--	17848	31388
8.3412	4052.93	43054.8		10.705	34806.2		--	17806	31343
8.34453	4054.15	43042.8		10.71	34790		--	17764	31298
8.34786	4052.24	43018.7		10.715	34766.2		--	17726	31253
8.35118	4052.18	43008.5		10.72	34743.8		--	17686	31211
8.35451	4052.48	43020.2		10.725	34725		--	17644	31172
8.35784	4050.33	43017.3		10.73	34707.5		--	17606	31128.5
8.36117	4049.02	43002.1		10.735	34691.2		--	17578	31086.5
8.3645	4052.86	43005.1		10.74	34692.5		--	17552	31058
8.36783	4047.97	43006.1		10.745	34693.8		--	17526	31031
8.37116	4044.65	43004		10.75	34682.5		--	17492	31002.5
8.37449	4043.86	42998.9		10.755	34668.8		--	17460	30980
8.37782	4051.88	43010.5		10.76	34670		--	17434	30959
8.38115	4051.94	42989.7		10.765	34667.5		--	17408	30938
8.38448	4049.97	42999.9		10.77	34656.2		--	17380	30920
8.38781	4047.82	43026		10.775	34648.8		--	17352	30908
8.39114	4047.67	43029.2		10.78	34643.8		--	17328	30899
[truncated: 1,046,561+ more rows]

## Sheet: Fig.4_b_MWCO data
	Water		MeOH
Molecular weight (gmol-1)	Rejection (%)	Error Bar	Rejection (%)	Error Bar
139.7	14.1729	2.05293	2.77399	2.66863
289	22.4338	3.80316	4.80316	3.6481
327	33.0705	2.60703	4.00352	3.25078
452	51.1399	3.09391	3.15917	2.55193
585	62.4174	3.45366	5.29873	3.02512
606.6	99.9582	0.0706098	5.96253	3.40327
697	99.7333	0.092051	3.85286	3.09205
826	99.8923	0.0514151	0.07669	2.26171
1018	97.1119	0.578065	2.52053	3.82156
1373	98.1975	2.82156	93.023	2.41854
1470	96.1585	2.76523	92.7843	3.14634

## Sheet: Fig.4_c_reversible data
Points	Water		MeOH			Points	Water		MeOH
	Rejection (%)	Error Bar	Rejection (%)	Error Bar			Permeance (L.m-2.h-1.bar-1)	Error Bar	Permeance (L.m-2.h-1.bar-1)	Error Bar
1	99.4939	0.62896	--			1	52.2816	3.58029
2	99.433	0.40129	--			2	51.0275	3.95976
3	99.9496	0.0596	--			3	51.0874	2.60703
4	99.9391	0.06589	--			4	48.5253	4.11574
5	99.7139	0.07784	--	--		5	47.1428	3.89776
6	--	--	0.43953	0.37325		6	--	--	102.87	5.75907
7	--	--	0.55042	0.50057		7	--	--	100.557	5.09223
8	--	--	0.69743	0.77401		8	--	--	102.79	3.14779
9	--	--	1.02797	0.59658		9	--	--	103.377	4.50544
10	--	--	0.66557	0.35865		10	--	--	102.033	4.17359
11	99.7223	0.27154	--	--		11	49.9036	4.07218	--	--
12	99.6916	0.14649	--	--		12	48.8912	2.13957	--	--
13	99.8635	0.09205	--	--		13	49.4918	2.08132	--	--
14	99.7322	0.29321	--	--		14	46.3388	2.66863	--	--
15	99.5541	0.30773	--	--		15	46.8411	3.6481	--	--
16	--	--	0.63369	0.22886		16	--	--	98.7247	6.26902
17	--	--	0.34107	0.15512		17	--	--	100.336	3.4579
18	--	--	0.55233	0.38536		18	--	--	99.7449	3.91679
19	--	--	0.51379	0.61816		19	--	--	102.955	4.80316
20	--	--	0.80467	0.38346		20	--	--	101.072	2.41854
21	99.7365	0.26911	--	--		21	47.4162	3.65139	--	--
22	99.7557	0.1834	--	--		22	46.1756	3.51606	--	--
23	99.8937	0.12237	--	--		23	45.4897	3.77421	--	--
24	99.9271	0.06571	--	--		24	46.3879	3.30969	--	--
25	99.8482	0.08473	--	--		25	44.9251	3.09391	--	--
26	--	--	1.68773	0.97831		26	--	--	99.0679	5.22431
27	--	--	2.20875	0.77496		27	--	--	99.818	3.96373
28	--	--	1.8417	1.05487		28	--	--	97.6944	3.68546
29	--	--	1.7401	1.25917		29	--	--	96.844	3.14987
30	--	--	1.4199	0.83594		30	--	--	96.9733	2.94025
31	99.4076	0.31177	--	--		31	45.4438	2.55193	--	--
32	99.3733	0.37642	--	--		32	44.362	2.19241	--	--
33	99.9499	0.05308	--	--		33	42.7297	2.38752	--	--
34	99.9057	0.07061	--	--		34	43.495	3.06666	--	--
35	99.6396	0.33666	--	--		35	42.5656	2.76523	--	--
36	--	--	0.60979	0.49344		36	--	--	95.3916	4.08346
37	--	--	0.52667	0.4205		37	--	--	96.2184	3.46457
38	--	--	1.08441	0.83603		38	--	--	94.2027	3.85286
39	--	--	0.45951	0.53093		39	--	--	93.8586	4.593
40	--	--	1.2696	1.17117		40	--	--	93.5368	3.15917
41	99.9126	0.0627	--	--		41	46.6469	2.17571	--	--
42	99.9464	0.06414	--	--		42	43.3327	3.14634	--	--
43	99.8024	0.05142	--	--		43	44.5981	3.45366	--	--
44	99.7613	0.16429	--	--		44	43.0769	3.82156	--	--
45	99.6958	0.18466	--	--		45	42.3359	3.60327	--	--
46	--	--	1.40934	1.32209		46	--	--	93.3353	5.44963
47		--	1.22413	0.67713		47	--	--	95.986	5.29873
48	--	--	1.23023	1.27832		48	--	--	93.8469	3.02512
49	--	--	0.85998	0.60336		49	--	--	94.3543	2.00352
50	--	--	1.63956	0.57807		50	--	--	95.0625	3.25078
51	--	--				51	--
52	--	--				52	--
53	--	--				53	--
54	--	--				54	--
55	--	--				55	--
56						56	--

## Sheet: Fig.4_e_GIXRD data
GIXRD data
2θ (°)	Intensity (arb. unit)
	Cycle 1: in water	Cycle 1: in MeOH	Cycle 2: in water	Cycle 2: in MeOH
0.797	11145.2	55831.6	142196	52562
0.807	10817.6	54479.2	137325	52074.8
0.817	10330.4	52740.4	130742	51346.8
0.827	9837.6	51141.6	124430	50520.8
0.837	9402.2	49792	118882	49700.4
0.847	9006	48540.4	113858	48987.8
0.857	8623.8	47281.8	109133	48332.6
0.867	8243	46000.8	104704	47613
0.877	7886	44753.4	100551	46833.2
0.887	7536	43497.6	96532	46018.4
0.897	7138.4	42281	92757.6	45228.8
0.907	6801	41345.8	89648.2	44573.6
0.917	6575.6	40563.2	86883.2	44033.2
0.927	6346	39731.6	84058	43544.6
0.937	6109.4	38937.8	81274.8	43137.2
0.947	5903.6	38284	78847.2	42820.8
0.957	5685.2	37543.4	76509.2	42381.2
0.967	5447.2	36679.6	74020	41741.4
0.977	5203.6	35864.8	71581.2	41077.8
0.987	4976.8	35058.4	69313.2	40534.6
0.997	4771	34267.4	67214.6	40121.6
1.007	4552.6	33550.6	65253.2	39761.8
1.017	4359.4	32969.6	63504.6	39411.8
1.027	4247.4	32530	62075.2	38975
1.037	4197	32187	60776	38385.6
1.047	4156.4	31888.8	59425	37730.4
1.057	4064	31457.6	58044.6	37120
1.067	3929.6	30910.2	56633.4	36561.4
1.077	3777	30341.8	55146.6	36100.8
1.087	3623	29763.6	53623.4	35734
1.097	3491.4	29217.6	52185.6	35434.4
1.107	3372.4	28688.4	50809.4	35158.6
1.117	3256.2	28139.6	49490.6	34875.8
1.127	3159.6	27670.6	48331.4	34643.4
1.137	3074.2	27242.2	47225.4	34434.8
1.147	2991.6	26795.6	46088.6	34227.6
1.157	2941.2	26405	45066.6	34049.8
1.167	2889.4	25959.8	44072.6	33853.8
1.177	2794.2	25419.4	43005.8	33621.4
1.187	2703.2	24954.6	42017.4	33456.2
1.197	2652.8	24611.6	41170.4	33334.4
1.207	2574.4	24169.2	40274.4	33121.6
1.217	2463.8	23647	39322.4	32847.2
1.227	2398	23232.6	38511.8	32605
1.237	2361.6	22910.6	37837	32442.6
1.247	2314	22574.6	37174.8	32341.8
1.257	2265	22210.6	36500	32229.8
1.267	2260.8	21913.8	35913.4	32123.4
1.277	2286	21670.2	35392.6	32039.4
1.287	2326.6	21444.8	34916.6	31893.8
1.297	2395.2	21261.4	34498	31669.8
1.307	2430.2	21005.2	34044.4	31424.8
1.317	2410.6	20660.8	33520.8	31217.6
1.327	2379.8	20327.6	32991.6	31060.8
1.337	2358.8	20037.8	32491.8	30911
1.347	2330.8	19762	32018.6	30794.8
1.357	2322.4	19545	31605.6	30758.4
1.367	2325.2	19356	31223.4	30748.6
1.377	2286	19126.4	30810.4	30692.6
1.387	2228.6	18873	30377.8	30596
1.397	2189.4	18650.4	29991.4	30510.6
1.407	2161.4	18457.2	29656.8	30425.2
1.417	2111	18229	29302.6	30338.4
1.427	2052.2	17996.6	28934.4	30278.2
1.437	2011.6	17811.8	28573.2	30216.6
1.447	1966.8	17639.6	28252.6	30150.8
1.457	1912.2	17452	27965.6	30087.8
1.467	1873	17279.8	27698.2	30016.4
1.477	1829.6	17095	27404.2	29919.8
1.487	1766.6	16893.4	27085	29802.2
1.497	1706.4	16707.2	26792.4	29653.8
1.507	1646.2	16532.2	26511	29502.6
1.517	1584.6	16354.4	26231	29397.6
1.527	1545.4	16193.4	26007	29348.6
1.537	1534.2	16068.8	25812.4	29278.6
1.547	1517.4	15948.4	25609.4	29173.6
1.557	1486.6	15809.8	25412	29102.2
1.567	1469.8	15700.6	25234.2	29057.4
1.577	1457.2	15608.2	25063.4	29021
1.587	1415.2	15485	24867.4	28987.4
1.597	1363.4	15346.4	24670	28945.4
1.607	1328.4	15235.8	24496.4	28890.8
1.617	1292	15121	24313	28825
1.627	1255.6	14999.2	24129.6	28774.6
1.637	1231.8	14894.2	23975.6	28727
1.647	1209.4	14790.6	23814.6	28664
1.657	1171.6	14671.6	23642.4	28612.2
1.667	1129.6	14556.8	23508	28585.6
1.677	1107.2	14468.6	23404.4	28559
1.687	1094.6	14395.8	23293.8	28549.2
1.697	1079.2	14313.2	23174.8	28581.4
1.707	1061	14229.2	23053	28588.4
1.717	1042.8	14148	22927	28550.6
1.727	1021.8	14075.2	22810.8	28511.4
1.737	1000.8	14006.6	22708.6	28487.6
1.747	993.8	13938	22619	28466.6
1.757	986.8	13875	22521	28435.8
1.767	965.8	13814.8	22414.6	28420.4
1.777	957.4	13760.2	22322.2	28405
1.787	972.8	13701.4	22245.2	28377
1.797	1002.2	13656.6	22185	28364.4
1.807	1030.2	13627.2	22143	28382.6
1.817	1049.8	13596.4	22089.8	28407.8
1.827	1047	13564.2	22018.4	28412
1.837	1038.6	13527.8	21959.6	28419
1.847	1038.6	13488.6	21912	28428.8
1.857	1038.6	13442.4	21864.4	28423.2
1.867	1023.2	13394.8	21815.4	28424.6
1.877	1007.8	13352.8	21763.6	28426
1.887	1009.2	13316.4	21711.8	28414.8
1.897	1007.8	13280	21664.2	28414.8
1.907	1002.2	13249.2	21622.2	28431.6
1.917	1005	13229.6	21581.6	28445.6
1.927	1006.4	13203	21538.2	28454
1.937	1006.4	13165.2	21496.2	28479.2
1.947	1013.4	13134.4	21465.4	28510
1.957	1017.6	13112	21434.6	28517
1.967	1014.8	13084	21398.2	28501.6
1.977	1009.2	13050.4	21370.2	28494.6
1.987	1007.8	13011.2	21342.2	28483.4
1.997	1002.2	12965	21301.6	28459.6
2.007	996.6	12921.6	21265.2	28458.2
2.017	998	12889.4	21238.6	28469.4
2.027	1007.8	12865.6	21217.6	28465.2
2.037	1023.2	12846	21214.8	28470.8
2.047	1048.4	12834.8	21227.4	28505.8
2.057	1080.6	12826.4	21227.4	28539.4
2.067	1100.2	12815.2	21210.6	28553.4
2.077	1111.4	12809.6	21200.8	28568.8
2.087	1121.2	12805.4	21203.6	28585.6
2.097	1132.4	12792.8	21193.8	28592.6
2.107	1142.2	12812.4	21175.6	28605.2
2.117	1146.4	12993	21165.8	28655.6
2.127	1146.4	13585.2	21158.8	28876.8
2.137	1154.8	14691.2	21154.6	29931
2.147	1168.8	15636.2	21161.6	32634.4
2.157	1182.8	15360.4	21168.6	34793.2
2.167	1199.6	14097.6	21168.6	33180.4
2.177	1219.2	13112	21177	30359.4
2.187	1237.4	12743.8	21196.6	29044.8
2.197	1251.4	12641.6	21210.6	28749.4
2.207	1268.2	12599.6	21219	28703.2
2.217	1287.8	12567.4	21233	28704.6
2.227	1304.6	12540.8	21255.4	28714.4
2.237	1317.2	12519.8	21266.6	28713
2.247	1328.4	12504.4	21277.8	28724.2
2.257	1345.2	12496	21297.4	28739.6
2.267	1359.2	12476.4	21311.4	28738.2
2.277	1371.8	12452.6	21326.8	28741
2.287	1395.6	12448.4	21359	28773.2
2.297	1429.2	12459.6	21395.4	28809.6
2.307	1462.8	12459.6	21427.6	28839
2.317	1492.2	12454	21457	28867
2.327	1514.6	12455.4	21487.8	28890.8
2.337	1535.6	12456.8	21521.4	28902
2.347	1563.6	12449.8	21552.2	28909
2.357	1593	12442.8	21584.4	28932.8
2.367	1616.8	12435.8	21616.6	28952.4
2.377	1633.6	12430.2	21641.8	28958
2.387	1651.8	12427.4	21669.8	28960.8
2.397	1672.8	12426	21704.8	28979
2.407	1699.4	12421.8	21748.2	29001.4
2.417	1727.4	12416.2	21798.6	29028
2.427	1749.8	12409.2	21840.6	29058.8
2.437	1775	12407.8	21874.2	29071.4
2.447	1805.8	12412	21912	29074.2
2.457	1831	12412	21954	29078.4
2.467	1847.8	12407.8	21993.2	29084
2.477	1866	12398	22029.6	29093.8
2.487	1885.6	12389.6	22074.4	29110.6
2.497	1910.8	12386.8	22120.6	29133
2.507	1947.2	12391	22172.4	29158.2
2.517	1986.4	12389.6	22243.8	29173.6
2.527	2020	12385.4	22396.4	29190.4
2.537	2056.4	12392.4	22655.4	29222.6
2.547	2098.4	12405	22854.2	29250.6
2.557	2141.8	12420.4	22820.6	29278.6
2.567	2181	12442.8	22662.4	29320.6
2.577	2224.4	12510	22568.6	29376.6
2.587	2269.2	12760.6	22571.4	29487.2
2.597	2314	13415.8	22614.8	29862.4
2.607	2358.8	14237.6	22666.6	30726.2
2.617	2403.6	14349.6	22722.6	31431.8
2.627	2449.8	13596.4	22782.8	31028.6
2.637	2508.6	12854.4	22855.6	30153.6
2.647	2589.8	12532.4	22953.6	29676.2
2.657	2711.6	12442.8	23090.8	29547.4
2.667	2956.6	12421.8	23300.8	29533.4
2.677	3539	12430.2	23674.6	29543.2
2.687	4653.4	12493.2	24343.8	29567
2.697	5832.2	12707.4	25220.2	29673.4
2.707	5975	13081.2	25783	30016.4
2.717	4992.2	13309.4	25568.8	30542.8
2.727	3915.6	13088.2	24833.8	30705.2
2.737	3295.4	12682.2	24133.8	30296.4
2.747	3022.4	12442.8	23685.8	29865.2
2.757	2899.2	12363	23435.2	29688.8
2.767	2840.4	12333.6	23292.4	29645.4
2.777	2816.6	12315.4	23218.2	29655.2
2.787	2815.2	12308.4	23193	29683.2
2.797	2827.8	12308.4	23195.8	29704.2
2.807	2843.2	12308.4	23205.6	29725.2
2.817	2857.2	12305.6	23219.6	29751.8
2.827	2872.6	12304.2	23233.6	29770
2.837	2893.6	12304.2	23244.8	29779.8
2.847	2913.2	12315.4	23257.4	29795.2
2.857	2920.2	12382.6	23270	29835.8
2.867	2921.6	12633.2	23281.2	30051.4
2.877	2927.2	13165.2	23288.2	30834
2.887	2938.4	13540.4	23295.2	32120.6
2.897	2949.6	13218.4	23300.8	32481.8
2.907	2958	12624.8	23309.2	31318.4
2.917	2966.4	12294.4	23328.8	30222.2
2.927	2984.6	12188	23345.6	29852.6
2.937	2997.2	12147.4	23354	29770
2.947	3004.2	12119.4	23358.2	29742
2.957	3011.2	12102.6	23361	29726.6
2.967	3015.4	12087.2	23361	29707
2.977	3019.6	12064.8	23359.6	29690.2
2.987	3026.6	12045.2	23359.6	29679
2.997	3032.2	12028.4	23359.6	29663.6
3.007	3030.8	12008.8	23358.2	29645.4
3.017	3030.8	11993.4	23361	29624.4
3.027	3037.8	11985	23368	29607.6
3.037	3046.2	11972.4	23373.6	29603.4
3.047	3058.8	11959.8	23376.4	29607.6
3.057	3072.8	11945.8	23376.4	29611.8
3.067	3081.2	11926.2	23372.2	29609
3.077	3086.8	11908	23365.2	29603.4
3.087	3095.2	11891.2	23361	29602
3.097	3106.4	11880	23362.4	29592.2
3.107	3112	11864.6	23358.2	29569.8
3.117	3110.6	11840.8	23345.6	29554.4
3.127	3109.2	11817	23333	29541.8
3.137	3107.8	11797.4	23320.4	29519.4
3.147	3109.2	11783.4	23310.6	29504
3.157	3116.2	11769.4	23307.8	29501.2
3.167	3127.4	11755.4	23306.4	29497
3.177	3140	11741.4	23300.8	29488.6
3.187	3158.2	11733	23293.8	29487.2
3.197	3177.8	11721.8	23286.8	29491.4
3.207	3176.4	11710.6	23274.2	29490
3.217	3165.2	11699.4	23263	29480.2
3.227	3161	11684	23253.2	29467.6
3.237	3165.2	11663	23239.2	29456.4
3.247	3169.4	11643.4	23222.4	29445.2
3.257	3166.6	11629.4	23198.6	29435.4
3.267	3162.4	11616.8	23177.6	29427
3.277	3162.4	11602.8	23163.6	29414.4
3.287	3169.4	11588.8	23149.6	29411.6
3.297	3179.2	11576.2	23130	29411.6
3.307	3182	11558	23106.2	29403.2
3.317	3179.2	11534.2	23083.8	29390.6
3.327	3176.4	11514.6	23060	29375.2
3.337	3175	11502	23033.4	29358.4
3.347	3168	11490.8	23004	29340.2
3.357	3158.2	11476.8	22974.6	29324.8
3.367	3151.2	11448.8	22943.8	29308
3.377	3149.8	11415.2	22914.4	29288.4
3.387	3148.4	11385.8	22886.4	29274.4
3.397	3145.6	11362	22859.8	29264.6
3.407	3142.8	11345.2	22833.2	29246.4
3.417	3142.8	11334	22803.8	29226.8
3.427	3140	11324.2	22781.4	29217
3.437	3138.6	11315.8	22763.2	29211.4
3.447	3141.4	11304.6	22746.4	29208.6
3.457	3142.8	11292	22724	29201.6
3.467	3138.6	11276.6	22691.8	29183.4
3.477	3128.8	11255.6	22649.8	29152.6
3.487	3124.6	11226.2	22609.2	29123.2
3.497	3151.2	11202.4	22571.4	29099.4
3.507	3229.6	11178.6	22536.4	29077
3.517	3308	11154.8	22501.4	29054.6
3.527	3281.4	11138	22467.8	29036.4
3.537	3180.6	11126.8	22441.2	29023.8
3.547	3096.6	11114.2	22414.6	29008.4
3.557	3058.8	11097.4	22381	28990.2
3.567	3046.2	11079.2	22343.2	28969.2
3.577	3037.8	11062.4	22308.2	28951
3.587	3026.6	11045.6	22274.6	28934.2
3.597	3014	11024.6	22235.4	28918.8
3.607	2997.2	11000.8	22193.4	28903.4
3.617	2983.2	10981.2	22155.6	28892.2
3.627	2974.8	10967.2	22124.8	28875.4
3.637	2966.4	10958.8	22098.2	28853
3.647	2960.8	10949	22067.4	28833.4
3.657	2956.6	10933.6	22038	28816.6
3.667	2948.2	10916.8	22008.6	28799.8
3.677	2938.4	10900	21976.4	28778.8
3.687	2925.8	10888.8	21942.8	28757.8
3.697	2913.2	10877.6	21907.8	28743.8
3.707	2906.2	10859.4	21867.2	28729.8
3.717	2895	10837	21825.2	28707.4
3.727	2881	10817.4	21783.2	28680.8
3.737	2868.4	10802	21744	28655.6
3.747	2853	10789.4	21711.8	28634.6
3.757	2836.2	10775.4	21674	28616.4
3.767	2825	10757.2	21633.4	28594
3.777	2818	10739	21602.6	28573
3.787	2813.8	10725	21573.2	28561.8
3.797	2813.8	10713.8	21539.6	28550.6
3.807	2812.4	10704	21507.4	28535.2
3.817	2808.2	10692.8	21479.4	28524
3.827	2802.6	10684.4	21451.4	28512.8
3.837	2791.4	10676	21417.8	28503
3.847	2780.2	10666.2	21380	28494.6
3.857	2770.4	10653.6	21345	28476.4
3.867	2760.6	10641	21311.4	28447
3.877	2753.6	10631.2	21273.6	28420.4
3.887	2746.6	10631.2	21237.2	28405
3.897	2738.2	10653.6	21205	28395.2
3.907	2728.4	10753	21171.4	28384
3.917	2714.4	11020.4	21139.2	28400.8
3.927	2701.8	11468.4	21111.2	28529.6
3.937	2696.2	11828.2	21080.4	28899.2
3.947	2689.2	11723.2	21045.4	29418.6
3.957	2676.6	11224.8	21009	29561.4
3.967	2664	10793.6	20975.4	29107.8
3.977	2655.6	10601.8	20944.6	28581.4
3.987	2651.4	10540.2	20916.6	28326.6
3.997	2650	10522	20891.4	28252.4
4.007	2644.4	10513.6	20864.8	28231.4
4.017	2634.6	10502.4	20838.2	28216
4.027	2627.6	10494	20815.8	28202
4.037	2629	10492.6	20794.8	28192.2
4.047	2633.2	10489.8	20768.2	28179.6
4.057	2631.8	10481.4	20737.4	28169.8
4.067	2623.4	10475.8	20705.2	28161.4
4.077	2615	10471.6	20678.6	28147.4
4.087	2609.4	10468.8	20654.8	28130.6
4.097	2606.6	10474.4	20632.4	28119.4
4.107	2606.6	10506.6	20608.6	28111
4.117	2608	10624.2	20580.6	28105.4
4.127	2609.4	10894.4	20554	28125
4.137	2615	11289.2	20537.2	28239.8
4.147	2645.8	11566.4	20526	28566
4.157	2714.4	11429.2	20520.4	28990.2
4.167	2826.4	11010.6	20521.8	29060.2
4.177	2944	10681.6	20528.8	28692
4.187	2974.8	10534.6	20517.6	28336.4
4.197	2882.4	10475.8	20484	28193.6
4.207	2752.2	10449.2	20437.8	28144.6
4.217	2659.8	10433.8	20390.2	28102.6
4.227	2608	10421.2	20351	28064.8
4.237	2580	10415.6	20323	28031.2
4.247	2566	10421.2	20299.2	28001.8
4.257	2552	10429.6	20278.2	27979.4
4.267	2540.8	10439.4	20260	27972.4
4.277	2540.8	10456.2	20246	27973.8
4.287	2545	10503.8	20232	27979.4
4.297	2552	10587.8	20219.4	28021.4
4.307	2561.8	10645.2	20205.4	28164.2
4.317	2575.8	10593.4	20197	28417.6
4.327	2595.4	10488.4	20192.8	28547.8
4.337	2617.8	10421.2	20194.2	28357.4
4.347	2650	10400.2	20206.8	28099.8
4.357	2710.2	10397.4	20239	27980.8
4.367	2816.6	10396	20297.8	27948.6
4.377	3019.6	10397.4	20407	27937.4
4.387	3414.4	10398.8	20600.2	27936
4.397	4059.8	10401.6	20925	27944.4
4.407	4762.6	10405.8	21389.8	27950
4.417	5039.8	10417	21867.2	27955.6
4.427	4664.6	10428.2	22094	27971
4.437	3995.4	10436.6	21920.4	28000.4
4.447	3443.8	10447.8	21487.8	28034
4.457	3100.8	10464.6	21034.2	28039.6
4.467	2897.8	10496.8	20677.2	28013
4.477	2774.6	10541.6	20425.2	27992
4.487	2700.4	10559.8	20248.8	28007.4
4.497	2652.8	10527.6	20124.2	28027
4.507	2619.2	10487	20031.8	28007.4
4.517	2592.6	10468.8	19967.4	27969.6
4.527	2577.2	10470.2	19925.4	27954.2
4.537	2567.4	10480	19891.8	27957
4.547	2564.6	10491.2	19866.6	27962.6
4.557	2567.4	10498.2	19847	27968.2
4.567	2568.8	10501	19827.4	27962.6
4.577	2566	10508	19803.6	27958.4
4.587	2564.6	10519.2	19784	27965.4
4.597	2567.4	10527.6	19774.2	27975.2
4.607	2568.8	10536	19767.2	27985
4.617	2570.2	10544.4	19760.2	27996.2
4.627	2571.6	10552.8	19749	28000.4
4.637	2577.2	10564	19737.8	28001.8
4.647	2584.2	10578	19729.4	28011.6
4.657	2589.8	10594.8	19721	28022.8
4.667	2592.6	10608.8	19712.6	28031.2
4.677	2601	10625.6	19708.4	28036.8
4.687	2612.2	10646.6	19708.4	28053.6
4.697	2617.8	10670.4	19707	28076
4.707	2624.8	10687.2	19702.8	28091.4
4.717	2633.2	10691.4	19697.2	28097
4.727	2640.2	10695.6	19694.4	28098.4
4.737	2650	10716.6	19690.2	28099.8
4.747	2662.6	10757.2	19690.2	28111
4.757	2669.6	10845.4	19687.4	28136.2
4.767	2675.2	11068	19688.8	28188
4.777	2682.2	11483.8	19694.4	28403.6
4.787	2694.8	11842.2	19694.4	29082.6
4.797	2710.2	11748.4	19688.8	30017.8
4.807	2725.6	11338.2	19687.4	30146.6
4.817	2739.6	11030.2	19691.6	29301
4.827	2755	10923.8	19695.8	28560.4
4.837	2769	10916.8	19698.6	28312.6
4.847	2780.2	10971.4	19698.6	28274.8
4.857	2791.4	11114.2	19701.4	28290.2
4.867	2801.2	11357.8	19708.4	28357.4
4.877	2806.8	11551	19714	28528.2
4.887	2816.6	11479.6	19719.6	28742.4
4.897	2832	11244.4	19729.4	28777.4
4.907	2848.8	11079.2	19735	28610.8
4.917	2861.4	11028.8	19740.6	28456.8
4.927	2878.2	11037.2	19753.2	28406.4
4.937	2893.6	11075	19767.2	28413.4
4.947	2906.2	11133.8	19770	28433
4.957	2918.8	11187	19771.4	28472.2
4.967	2931.4	11201	19778.4	28549.2
4.977	2948.2	11175.8	19789.6	28609.4
4.987	2963.6	11157.6	19799.4	28591.2
4.997	2974.8	11159	19805	28545
5.007	2986	11170.2	19813.4	28529.6
5.017	3001.4	11185.6	19824.6	28538
5.027	3019.6	11208	19835.8	28549.2
5.037	3033.6	11231.8	19852.6	28566
5.047	3051.8	11251.4	19869.4	28589.8
5.057	3075.6	11272.4	19882	28615
5.067	3095.2	11297.6	19896	28640.2
5.077	3116.2	11321.4	19914.2	28666.8
5.087	3141.4	11349.4	19933.8	28696.2
5.097	3163.8	11380.2	19949.2	28715.8
5.107	3182	11406.8	19963.2	28734
5.117	3203	11429.2	19980	28759.2
5.127	3231	11455.8	19995.4	28791.4
5.137	3263.2	11486.6	20015	28822.2
5.147	3296.8	11517.4	20040.2	28848.8
5.157	3327.6	11542.6	20066.8	28871.2
5.167	3357	11573.4	20097.6	28893.6
5.177	3390.6	11609.8	20127	28917.4
5.187	3418.6	11639.2	20152.2	28946.8
5.197	3436.8	11668.6	20174.6	28981.8
5.207	3448	11710.6	20191.4	29012.6
5.217	3466.2	11761	20204	29044.8
5.227	3491.4	11803	20220.8	29084
5.237	3513.8	11818.4	20241.8	29120.4
5.247	3534.8	11815.6	20261.4	29141.4
5.257	3558.6	11821.2	20285.2	29148.4
5.267	3589.4	11843.6	20311.8	29161
5.277	3621.6	11873	20337	29182
5.287	3653.8	11905.2	20363.6	29217
5.297	3693	11936	20398.6	29260.4
5.307	3732.2	11966.8	20433.6	29299.6
5.317	3770	12003.2	20471.4	29336
5.327	3810.6	12046.6	20514.8	29368.2
5.337	3865.2	12085.8	20566.6	29399
5.347	3942.2	12115.2	20632.4	29432.6
5.357	4051.4	12144.6	20710.8	29467.6
5.367	4226.4	12181	20814.4	29505.4
5.377	4535.8	12217.4	20981	29541.8
5.387	5032.8	12253.8	21259.6	29574
5.397	5629.2	12298.6	21661.4	29603.4
5.407	6007.2	12353.2	22112.2	29639.8
5.417	5907.8	12410.6	22435.6	29691.6
5.427	5475.2	12477.8	22480.4	29758.8
5.437	5031.4	12538	22270.4	29844.2
5.447	4729	12561.8	21961	29939.4
5.457	4558.2	12566	21681	29992.6
5.467	4472.8	12577.2	21476.6	29984.2
5.477	4430.8	12598.2	21345	29968.8
5.487	4412.6	12630.4	21258.2	29982.8
5.497	4411.2	12682.2	21206.4	30009.4
5.507	4418.2	12756.4	21185.4	30041.6
5.517	4433.6	12851.6	21182.6	30100.4
5.527	4461.6	12918.8	21189.6	30194.2
5.537	4496.6	12925.8	21212	30292.2
5.547	4533	12917.4	21244.2	30335.6
5.557	4573.6	12927.2	21279.2	30324.4
5.567	4618.4	12955.2	21314.2	30320.2
5.577	4661.8	12998.6	21353.4	30348.2
5.587	4701	13044.8	21396.8	30395.8
5.597	4743	13088.2	21438.8	30447.6
5.607	4787.8	13134.4	21478	30498
5.617	4829.8	13177.8	21518.6	30544.2
5.627	4870.4	13219.8	21559.2	30589
5.637	4913.8	13271.6	21605.4	30640.8
5.647	4960	13331.8	21654.4	30696.8
5.657	5007.6	13386.4	21707.6	30750
5.667	5056.6	13436.8	21762.2	30801.8
5.677	5109.8	13492.8	21818.2	30855
5.687	5161.6	13553	21872.8	30915.2
5.697	5207.8	13617.4	21927.4	30982.4
5.707	5248.4	13690.2	21982	31045.4
5.717	5290.4	13784	22029.6	31102.8
5.727	5338	13925.4	22075.8	31165.8
5.737	5385.6	14232	22129	31242.8
5.747	5433.2	15046.8	22182.2	31363.2
5.757	5487.8	16879.4	22241	31725.8
5.767	5549.4	19606.6	22306.8	33034.8
5.777	5609.6	21341.2	22369.8	36050.4
5.787	5662.8	20371	22432.8	38875.6
5.797	5718.8	18023.2	22497.2	38370.2
5.807	5781.8	16138.8	22561.6	35904.8
5.817	5849	15258.2	22626	33988.2
5.827	5914.8	15080.4	22691.8	32943.8
5.837	5977.8	15049.6	22761.8	32612
5.847	6040.8	14878.8	22829	32682
5.857	6101	14688.4	22894.8	32616.2
5.867	6159.8	14610	22959.2	32379.6
5.877	6221.4	14617	23026.4	32215.8
5.887	6290	14659	23096.4	32183.6
5.897	6361.4	14716.4	23174.8	32225.6
5.907	6428.6	14779.4	23256	32290
5.917	6497.2	14843.8	23337.2	32361.4
5.927	6568.6	14919.4	23419.8	32441.2
5.937	6642.8	15016	23499.6	32518.2
5.947	6715.6	15136.4	23573.8	32592.4
5.957	6787	15262.4	23642.4	32690.4
5.967	6857	15356.2	23715.2	32848.6
5.977	6928.4	15409.4	23790.8	33048.8
5.987	7004	15487.8	23869.2	33169.2
5.997	7082.4	15639	23951.8	33152.4
6.007	7159.4	15864.4	24038.6	33128.6
6.017	7236.4	16187.8	24129.6	33216.8
6.027	7314.8	16501.4	24222	33509.4
6.037	7397.4	16519.6	24318.6	34073.6
6.047	7484.2	16257.8	24419.4	34637.8
6.057	7575.2	16025.4	24516	34692.4
6.067	7670.4	15955.4	24609.8	34271
6.077	7767	15991.8	24707.8	33916.8
6.087	7863.6	16060.4	24808.6	33825.8
6.097	7958.8	16137.4	24913.6	33866.4
6.107	8054	16229.8	25024.2	33942
6.117	8152	16346	25140.4	34033
6.127	8258.4	16497.2	25251	34136.6
6.137	8374.6	16672.2	25364.4	34255.6
6.147	8499.2	16816.4	25490.4	34398.4
6.157	8626.6	16886.4	25622	34562.2
6.167	8769.4	16977.4	25757.8	34699.4
6.177	8937.4	17188.8	25907.6	34794.6
6.187	9130.6	17439.4	26072.8	34969.6
6.197	9364.4	17523.4	26259	35323.8
6.207	9647.2	17407.2	26473.2	35664
6.217	9998.6	17279.8	26719.6	35686.4
6.227	10410.2	17256	27002.4	35490.4
6.237	10803.6	17307.8	27316	35370
6.247	11045.8	17393.2	27615.6	35388.2
6.257	11037.4	17489.8	27850.8	35476.4
6.267	10827.4	17593.4	27978.2	35596.8
6.277	10578.2	17701.2	27990.8	35721.4
6.287	10410.2	17830	27937.6	35850.2
6.297	10338.8	18021.8	27877.4	35984.6
6.307	10324.8	18334	27829.8	36120.4
6.317	10345.8	18798.8	27807.4	36278.6
6.327	10393.4	19368.6	27813	36582.4
6.337	10453.6	19790	27845.2	37321.6
6.347	10522.2	19713	27899.8	38552.2
6.357	10602	19252.4	27965.6	39410.4
6.367	10693	18877.2	28044	38996
6.377	10786.8	18763.8	28135	37939
6.387	10882	18805.8	28240	37299.2
6.397	10977.2	18892.6	28353.4	37169
6.407	11073.8	18990.6	28462.6	37227.8
6.417	11167.6	19125	28563.4	37331.4
6.427	11258.6	19294.4	28669.8	37447.6
6.437	11348.2	19472.2	28780.4	37562.4
6.447	11444.8	19692	28891	37677.2
6.457	11544.2	19956.6	29001.6	37834
6.467	11645	20116.2	29113.6	38081.8
6.477	11740.2	20056	29227	38444.4
6.487	11834	19920.2	29346	38868.6
6.497	11933.4	19871.2	29469.2	39115
6.507	12032.8	19910.4	29588.2	38998.8
6.517	12128	19986	29705.8	38739.8
6.527	12227.4	20070	29822	38625
6.537	12326.8	20161	29943.8	38662.8
6.547	12429	20260.4	30069.8	38763.6
6.557	12528.4	20359.8	30195.8	38867.2
6.567	12625	20460.6	30324.6	38969.4
6.577	12720.2	20565.6	30453.4	39081.4
6.587	12819.6	20672	30576.6	39196.2
6.597	12920.4	20774.2	30694.2	39299.8
6.607	13022.6	20869.4	30813.2	39399.2
6.617	13120.6	20971.6	30933.6	39501.4
6.627	13211.6	21094.8	31051.2	39605
6.637	13302.6	21244.6	31173	39703
6.647	13395	21430.8	31303.2	39798.2
6.657	13493	21670.2	31433.4	39906
6.667	13596.6	21958.6	31560.8	40047.4
6.677	13700.2	22220.4	31688.2	40275.6
6.687	13798.2	22293.2	31811.4	40642.4
6.697	13894.8	22171.4	31933.2	41055.4
6.707	13991.4	22058	32063.4	41220.6
6.717	14092.2	22056.6	32202	41051.2
6.727	14200	22123.8	32347.6	40842.6
6.737	14314.8	22220.4	32487.6	40788
6.747	14433.8	22329.6	32629	40846.8
6.757	14559.8	22448.6	32780.2	40939.2
6.767	14695.6	22581.6	32938.4	41042.8
6.777	14849.6	22738.4	33106.4	41152
6.787	15026	22934.4	33294	41266.8
6.797	15209.4	23193.4	33497	41390
6.807	15371.8	23522.4	33704.2	41530
6.817	15493.6	23885	33908.6	41700.8
6.827	15579	24218.2	34096.2	41948.6
6.837	15653.2	24431	34260	42315.4
6.847	15738.6	24408.6	34402.8	42714.4
6.857	15843.6	24235	34545.6	42945.4
6.867	15961.2	24170.6	34701	42935.6
6.877	16095.6	24288.2	34867.6	42802.6
6.887	16248.2	24463.2	35041.2	42778.8
6.897	16402.2	24586.4	35230.2	42932.8
6.907	16561.8	24681.6	35431.8	43130.2
6.917	16736.8	24813.2	35651.6	43238
6.927	16920.2	24984	35881.2	43285.6
6.937	17106.4	25174.4	36116.4	43369.6
6.947	17302.4	25374.6	36362.8	43511
6.957	17501.2	25579	36621.8	43687.4
6.967	17702.8	25798.8	36890.6	43875
6.977	17912.8	26041	37165	44065.4
6.987	18134	26290.2	37445	44271.2
6.997	18365	26535.2	37730.6	44486.8
7.007	18603	26778.8	38028.8	44708
7.017	18845.2	27035	38342.4	44930.6
7.027	19098.6	27306.6	38668.6	45154.6
7.037	19361.8	27589.4	39007.4	45392.6
7.047	19634.8	27887.6	39361.6	45647.4
7.057	19916.2	28191.4	39718.6	45910.6
7.067	20201.8	28499.4	40082.6	46186.4
7.077	20494.4	28822.8	40459.2	46469.2
7.087	20785.6	29158.8	40845.6	46750.6
7.097	21082.4	29490.6	41234.8	47039
7.107	21389	29814	41629.6	47340
7.117	21695.6	30138.8	42034.2	47648
7.127	22002.2	30473.4	42436	47956
7.137	22311.6	30813.6	42833.6	48250
7.147	22614	31142.6	43228.4	48546.8
7.157	22912.2	31463.2	43628.8	48861.8
7.167	23216	31779.6	44032	49183.8
7.177	23518.4	32079.2	44432.4	49496
7.187	23808.2	32360.6	44832.8	49792.8
7.197	24092.4	32628	45229	50085.4
7.207	24366.8	32888.4	45609.8	50369.6
7.217	24614.6	33133.4	45978	50639.8
7.227	24841.4	33356	46336.4	50896
7.237	25068.2	33570.2	46678	51138.2
7.247	25283.8	33770.4	46994.4	51362.2
7.257	25491	33955.2	47291.2	51572.2
7.267	25688.4	34134.4	47583.8	51766.8
7.277	25869	34319.2	47868	51951.6
7.287	26037	34526.4	48142.4	52126.6
7.297	26203.6	34775.6	48405.6	52289
7.307	26360.4	35069.6	48649.2	52452.8
7.317	26496.2	35362.2	48878.8	52671.2
7.327	26627.8	35614.2	49097.2	53008.6
7.337	26763.6	35807.4	49311.4	53446.8
7.347	26892.4	35827	49521.4	53841.6
7.357	27010	35677.2	49730	54025
7.367	27130.4	35545.6	49940	53876.6
7.377	27256.4	35527.4	50138.8	53570
7.387	27379.6	35596	50329.2	53381
7.397	27508.4	35713.6	50532.2	53364.2
7.407	27648.4	35873.2	50747.8	53428.6
7.417	27789.8	36088.8	50976	53512.6
7.427	27941	36375.8	51212.6	53602.2
7.437	28100.6	36765	51459	53710
7.447	28261.6	37276	51723.6	53866.8
7.457	28422.6	37802.4	51995.2	54137
7.467	28600.4	38090.8	52273.8	54642.4
7.477	28797.8	38034.8	52569.2	55314.4
7.487	29012	37861.2	52888.4	55707.8
7.497	29231.8	37819.2	53216	55594.4
7.507	29462.8	37955	53556.2	55276.6
7.517	29719	38205.6	53925.8	55080.6
7.527	29989.2	38515	54327.6	55072.2
7.537	30279	38880.4	54758.8	55199.6
7.547	30603.8	39306	55211	55394.2
7.557	30955.2	39780.6	55685.6	55626.6
7.567	31330.4	40239.8	56189.6	55936
7.577	31737.8	40582.8	56730	56386.8
7.587	32187.2	40841.8	57305.4	56987.4
7.597	32703.8	41144.2	57918.6	57506.8
7.607	33317	41527.8	58586.4	57623
7.617	34052	41970.2	59332.6	57529.2
7.627	34917.2	42463	60155.8	57588
7.637	35869.2	43018.8	61046.2	57824.6
7.647	36755.4	43630.6	61992.6	58167.6
7.657	37356	44211.6	62937.6	58603
7.667	37560.4	44703	63798.6	59102.8
7.677	37491.8	45166.4	64519.6	59577.4
7.687	37405	45662	65072.6	59937.2
7.697	37447	46213.6	65482.8	60229.8
7.707	37643	46801.6	65845.4	60568.6
7.717	37945.4	47385.4	66230.4	60962
7.727	38305.2	47967.8	66674.2	61373.6
7.737	38701.4	48560	67190.8	61779.6
7.747	39114.4	49149.4	67728.4	62173
7.757	39528.8	49754.2	68254.8	62580.4
7.767	39937.6	50385.6	68791	63025.6
7.777	40325.4	51008.6	69344	63505.8
7.787	40710.4	51624.6	69912.4	63995.8
7.797	41124.8	52282.6	70475.2	64511
7.807	41526.6	52876.2	70998.8	65204
7.817	41865.4	53280.8	71477.6	66272.2
7.827	42152.4	53640.6	71900.4	67476.2
7.837	42397.4	54070.4	72261.6	68019.4
7.847	42592	54323.8	72558.4	67802.4
7.857	42739	54210.4	72778.2	67637.2
7.867	42824.4	53950	72911.2	67656.8
7.877	42858	53737.2	72960.2	67567.2
7.887	42845.4	53531.4	72946.2	67498.6
7.897	42779.6	53248.6	72895.8	67565.8
7.907	42670.4	52895.8	72775.4	67600.8
7.917	42526.2	52536	72555.6	67463.6
7.927	42314.8	52160.8	72249	67206
7.937	42039	51749.2	71873.8	66940
7.947	41725.4	51305.4	71456.6	66718.8
7.957	41390.8	50832.2	70993.2	66487.8
7.967	41031	50335.2	70457	66188.2
7.977	40644.6	49841	69870.4	65857.8
7.987	40242.8	49369.2	69251.6	65547
7.997	39822.8	48912.8	68593.6	65234.8
8.007	39386	48463.4	67909	64876.4
8.017	38959	48036.4	67216	64492.8
8.027	38546	47644.4	66523	64131.6
8.037	38168	47224.4	65844	63865.6
8.047	37850.2	46696.6	65188.8	63764.8
8.057	37587	46059.6	64561.6	63809.6
8.067	37400.8	45337.2	63975	63752.2
8.077	37328	44592.4	63441.6	63374.2
8.087	37367.2	43912	62971.2	62793.2
8.097	37480.6	43342.2	62575	62086.2
8.107	37580	42860.6	62240.4	61365.2
8.117	37493.2	42440.6	61917	60771.6
8.127	37045.2	42097.6	61527.8	60312.4
8.137	36226.2	41862.4	61016.8	59934.4
8.147	35242	41729.4	60361.6	59632
8.157	34323.6	41592.2	59552.4	59459.8
8.167	33546.6	41232.4	58641	59507.4
8.177	32895.6	40591.2	57725.4	59742.6
8.187	32344	39917.8	56861.6	59870
8.197	31870.8	39411	56053.8	59508.8
8.207	31464.8	39042.8	55314.6	58685.6
8.217	31123.2	38723.6	54659.4	57949.2
8.227	30822.2	38415.6	54095.2	57504
8.237	30549.2	38144	53589.8	57197.4
8.247	30304.2	37914.4	53112.4	56921.6
8.257	30084.4	37732.4	52679.8	56680.8
8.267	29892.6	37596.6	52308.8	56510
8.277	29720.4	37444	51978.4	56416.2
8.287	29558	37252.2	51671.8	56368.6
8.297	29418	37068.8	51393.2	56295.8
8.307	29310.2	36914.8	51138.4	56143.2
8.317	29217.8	36776.2	50906	55958.4
8.327	29133.8	36654.4	50698.8	55821.2
8.337	29055.4	36549.4	50514	55738.6
8.347	28988.2	36471	50346	55671.4
8.357	28942	36422	50187.8	55595.8
8.367	28907	36396.8	50038	55527.2
8.377	28865	36387	49900.8	55485.2
8.387	28802	36405.2	49773.4	55475.4
8.397	28739	36464	49661.4	55489.4
8.407	28698.4	36524.2	49564.8	55530
8.417	28680.2	36480.8	49472.4	55650.4
8.427	28667.6	36333.8	49387	55875.8
8.437	28660.6	36209.2	49312.8	56011.6
8.447	28662	36164.4	49254	55885.6
8.457	28666.2	36184	49205	55660.2
8.467	28669	36238.6	49156	55537
8.477	28670.4	36312.8	49112.6	55537
8.487	28678.8	36361.8	49083.2	55653.2
8.497	28694.2	36322.6	49051	55831
8.507	28715.2	36240	49017.4	55966.8
8.517	28746	36200.8	48999.2	55993.4
8.527	28783.8	36219	48990.8	55910.8
8.537	28816	36282	48983.8	55814.2
8.547	28856.6	36382.8	48986.6	55796
8.557	28911.2	36528.4	48992.2	55849.2
8.567	28965.8	36751	48993.6	55930.4
8.577	29010.6	37021.2	48996.4	56056.4
8.587	29056.8	37189.2	49016	56290.2
8.597	29104.4	37130.4	49041.2	56657
8.607	29156.2	36966.6	49063.6	57093.8
8.617	29209.4	36893.8	49072	57396.2
8.627	29257	36966.6	49079	57324.8
8.637	29308.8	37137.4	49093	56994.4
8.647	29369	37428.6	49119.6	56788.6
8.657	29437.6	37859.8	49154.6	56953.8
8.667	29510.4	38214	49193.8	57765.8
8.677	29581.8	38302.2	49235.8	59108.4
8.687	29647.6	38138.4	49275	59968
8.697	29716.2	37829	49314.2	59906.4
8.707	29790.4	37621.8	49359	59254
8.717	29864.6	37603.6	49410.8	58283.8
8.727	29940.2	37665.2	49466.8	57665
8.737	30024.2	37721.2	49527	57600.6
8.747	30129.2	37745	49583	57768.6
8.757	30263.6	37760.4	49643.2	57904.4
8.767	30420.4	37805.2	49728.6	57910
8.777	30595.4	37882.2	49835	57870.8
8.787	30812.4	37985.8	49958.2	57890.4
8.797	31095.2	38131.4	50120.6	57982.8
8.807	31441	38320.4	50327.8	58103.2
8.817	31838.6	38558.4	50574.2	58236.2
8.827	32233.4	38802	50848.6	58405.6
8.837	32530.2	38963	51118.8	58652
8.847	32640.8	39017.6	51347	58983.8
8.857	32538.6	39006.4	51498.2	59317
8.867	32297.8	38971.4	51551.4	59510.2
8.877	32038.8	38961.6	51512.2	59514.4
8.887	31835.8	39007.8	51407.2	59443
8.897	31708.4	39096	51275.6	59403.8
8.907	31642.6	39199.6	51139.8	59433.2
8.917	31625.8	39310.2	51018	59521.4
8.927	31635.6	39426.4	50920	59630.6
8.937	31662.2	39541.2	50850	59730
8.947	31705.6	39657.4	50810.8	59818.2
8.957	31761.6	39773.6	50799.6	59917.6
8.967	31821.8	39885.6	50809.4	60043.6
8.977	31890.4	40006	50829	60187.8
8.987	31974.4	40132	50854.2	60327.8
8.997	32057	40251	50879.4	60445.4
9.007	32143.8	40364.4	50917.2	60565.8
9.017	32234.8	40489	50973.2	60704.4
9.027	32320.2	40619.2	51036.2	60845.8
9.037	32409.8	40753.6	51100.6	60995.6
9.047	32514.8	40909	51174.8	61160.8
9.057	32631	41070	51263	61331.6
9.067	32751.4	41219.8	51348.4	61498.2
9.077	32869	41375.2	51428.2	61653.6
9.087	32992.2	41544.6	51515	61810.4
9.097	33125.2	41714	51610.2	61974.2
9.107	33262.4	41889	51708.2	62145
9.117	33402.4	42071	51813.2	62320
9.127	33546.6	42236.2	51925.2	62525.8
9.137	33713.2	42387.4	52042.8	62817
9.147	33906.4	42551.2	52178.6	63242.6
9.157	34117.8	42720.6	52334	63619.2
9.167	34358.6	42891.4	52500.6	63666.8
9.177	34635.8	43070.6	52695.2	63591.2
9.187	34959.2	43252.6	52920.6	63650
9.197	35362.4	43444.4	53186.6	63808.2
9.207	35865	43655.8	53508.6	63983.2
9.217	36426.4	43874.2	53874	64162.4
9.227	36997.6	44094	54264.6	64359.8
9.237	37526.8	44332	54677.6	64575.4
9.247	37923	44584	55097.6	64784
9.257	38079.8	44850	55491	64992.6
9.267	37963.6	45148.2	55810.2	65233.4
9.277	37679.4	45508	56004.8	65503.6
9.287	37398	45978.4	56055.2	65779.4
9.297	37230	46618.2	55999.2	66076.2
9.307	37181	47340.6	55899.8	66462.6
9.317	37200.6	47848.8	55811.6	67110.8
9.327	37270.6	47955.2	55768.2	68134.2
9.337	37384	47847.4	55771	69192.6
9.347	37535.2	47809.6	55806	69716.2
9.357	37714.4	47928.6	55876	69558
9.367	37910.4	48166.6	55979.6	69072.2
9.377	38123.2	48464.8	56119.6	68811.8
9.387	38358.4	48800.8	56293.2	68905.6
9.397	38616	49173.2	56501.8	69152
9.407	38880.6	49554	56732.8	69437.6
9.417	39149.4	49943.2	56976.4	69752.6
9.427	39435	50346.4	57236.8	70091.4
9.437	39731.8	50760.8	57512.6	70442.8
9.447	40027.2	51199	57802.4	70813.8
9.457	40322.6	51661	58107.6	71203
9.467	40634.8	52081	58421.2	71621.6
9.477	40970.8	52404.4	58739	72108.8
9.487	41325	52664.8	59082	72660.4
9.497	41690.4	52940.6	59447.4	73140.6
9.507	42065.6	53271	59815.6	73434.6
9.517	42456.2	53632.2	60196.4	73655.8
9.527	42858	53985	60595.4	73993.2
9.537	43268.2	54332.2	61016.8	74444
9.547	43699.4	54720	61457.8	74889.2
9.557	44147.4	55182	61898.8	75257.4
9.567	44608	55718.2	62348.2	75596.2
9.577	45093.8	56283.8	62827	75985.4
9.587	45596.4	56841	63325.4	76454.4
9.597	46085	57406.6	63815.4	77027
9.607	46573.6	57879.8	64311	77742.4
9.617	47088.8	58154.2	64829	78656.6
9.627	47623.6	58386.6	65368	79929.2
9.637	48171	58777.2	65928	81726.8
9.647	48740.8	59320.4	66516	83562.2
9.657	49324.6	59937.8	67116.6	84062
9.667	49907	60583.2	67713	82881.8
9.677	50485.2	61262.2	68316.4	81663.8
9.687	51073.2	61949.6	68942.2	81459.4
9.697	51680.8	62578.2	69593.2	81931.2
9.707	52296.8	63160.6	70258.2	82627
9.717	52917	63775.2	70921.8	83329.8
9.727	53572.2	64462.6	71589.6	83906.6
9.737	54263.8	65221.4	72282.6	84414.8
9.747	54949.8	66018	72998	84973.4
9.757	55633	66831.4	73717.6	85606.2
9.767	56338.6	67672.8	74455.4	86299.2
9.777	57055.4	68533.8	75208.6	87055.2
9.787	57815.6	69421.4	75984.2	87884
9.797	58620.6	70314.6	76790.6	88745
9.807	59429.8	71178.4	77606.8	89670.4
9.817	60215.2	71994.6	78414.6	90782
9.827	60985.2	72789.8	79208.4	92025.2
9.837	61752.4	73592	79982.6	92960.4
9.847	62509.8	74402.6	80747	93460.2
9.857	63256	75218.8	81510	93948.8
9.867	63991	76044.8	82267.4	94627.8
9.877	64699.4	76880.6	83020.6	95395
9.887	65382.6	77640.8	83759.8	96187.4
9.897	66054.6	78276.4	84459.8	97000.8
9.907	66700	78875.6	85129	97810
9.917	67279.6	79500	85770.2	98557.6
9.927	67769.6	80082.4	86372.2	99226.8
9.937	68228.8	80523.4	86921	99891.8
9.947	68681	80781	87415.2	100642
9.957	69095.4	80942	87860.4	101444
9.967	69445.4	81105.8	88274.8	102013
9.977	69756.2	81283.6	88662.6	102189
9.987	70050.2	81462.8	89014	102230
9.997	70292.4	81590.2	89294	102361
10.007	70481.4	81663	89509.6	102595
10.017	70642.4	81705	89688.8	102846
10.027	70761.4	81682.6	89833	103074
10.037	70839.8	81562.2	89924	103284
10.047	70897.2	81405.4	89966	103486
10.057	70912.6	81290.6	89956.2	103599
10.067	70867.8	81243	89890.4	103571
10.077	70761.4	81244.4	89753.2	103466
10.087	70592	81238.8	89548.8	103397
10.097	70375	81041.4	89291.2	103490
10.107	70123	80548.6	88977.6	103883
10.117	69831.8	79948	88595.4	104477
10.127	69488.8	79395	88168.4	104681
10.137	69109.4	78856	87717.6	104114
10.147	68702	78151.8	87216.4	103201
10.157	68275	77194.2	86653.6	102340
10.167	67818.6	76148.4	86067	101803
10.177	67344	75204.8	85484.6	101563
10.187	66911.4	74426.4	84898	101019
10.197	66536.2	73785.2	84315.6	99817.6
10.207	66207.2	73194.4	83755.6	98385.4
10.217	65923	72593.8	83208.2	97202.4
10.227	65689.2	72014.2	82658	96349.8
10.237	65484.8	71524.2	82117.6	95745
10.247	65235.6	71151.8	81587	95283
10.257	64838	70764	81039.6	94900.8
10.267	64171.6	70114.4	80446	94674
10.277	63219.6	69246.4	79771.2	94681
10.287	62154.2	68419	79011	94612.4
10.297	61153.2	67783.4	78180.8	93950.2
10.307	60253	67324.2	77245.6	92690.2
10.317	59466.2	67000.8	76233.4	91386.8
10.327	58762	66734.8	75219.8	90482.4
10.337	58111	66384.8	74244	90041.4
10.347	57517.4	65885	73332.6	89968.6
10.357	56971.4	65304	72482.8	89972.8
10.367	56457.6	64758	71666.6	89643.8
10.377	55963.4	64304.4	70892.4	88925.6
10.387	55480.4	63965.6	70174.2	87994.6
10.397	55035.2	63731.8	69498	87074.8
10.407	54620.8	63555.4	68858.2	86360.8
10.417	54199.4	63409.8	68260.4	85848.4
10.427	53775.2	63285.2	67692	85445.2
10.437	53381.8	63135.4	67148.8	85137.2
10.447	53031.8	62866.6	66642	84962.2
10.457	52714	62460.6	66166	84913.2
10.467	52414.4	62023.8	65709.6	84872.6
10.477	52148.4	61641.6	65272.8	84633.2
10.487	51904.8	61336.4	64854.2	84178.2
10.497	51659.8	61126.4	64466.4	83671.4
10.507	51427.4	60994.8	64109.4	83201
10.517	51239.8	60873	63772	82848.2
10.527	51084.4	60713.4	63448.6	82666.2
10.537	50945.8	60563.6	63149	82573.8
10.547	50831	60475.4	62880.2	82426.8
10.557	50745.6	60405.4	62622.6	82179
10.567	50689.6	60341	62370.6	81920
10.577	50632.2	60301.8	62132.6	81712.8
10.587	50579	60304.6	61918.4	81560.2
10.597	50544	60313	61716.8	81456.6
10.607	50504.8	60299	61533.4	81372.6
10.617	50458.6	60286.4	61373.8	81297
10.627	50437.6	60299	61236.6	81241
10.637	50439	60335.4	61107.8	81189.2
10.647	50446	60388.6	60988.8	81120.6
10.657	50450.2	60457.2	60879.6	81059
10.667	50446	60511.8	60791.4	81025.4
10.677	50443.2	60539.8	60732.6	80997.4
10.687	50464.2	60579	60680.8	80968
10.697	50503.4	60651.8	60640.2	80958.2
10.707	50553.8	60742.8	60605.2	80962.4
10.717	50604.2	60857.6	60570.2	80966.6
10.727	50671.4	61013	60540.8	80990.4
10.737	50765.2	61225.8	60535.2	81031
10.747	50867.4	61491.8	60547.8	81078.6
10.757	50973.8	61788.6	60561.8	81141.6
10.767	51090	62067.2	60577.2	81243.8
10.777	51213.2	62278.6	60598.2	81446.8
10.787	51389.6	62434	60647.2	81833.2
10.797	51630.4	62544.6	60725.6	82337.2
10.807	51881	62593.6	60785.8	82727.8
10.817	52126	62625.8	60840.4	82925.2
10.827	52351.4	62705.6	60923	83157.6
10.837	52579.6	62862.4	61029.4	83394.2
10.847	52847	63082.2	61142.8	83299
10.857	53127	63342.6	61261.8	83017.6
10.867	53394.4	63631	61394.8	82877.6
10.877	53649.2	63939	61544.6	82883.2
10.887	53920.8	64248.4	61707	82985.4
10.897	54240	64556.4	61887.6	83159
10.907	54594.2	64879.8	62096.2	83373.2
10.917	54926	65201.8	62334.2	83572
10.927	55211.6	65487.4	62591.8	83730.2
10.937	55511.2	65775.8	62863.4	83902.4
10.947	55862.6	66118.8	63153.2	84134.8
10.957	56264.4	66517.8	63465.4	84427.4
10.967	56708.2	66949	63781.8	84736.8
10.977	57164.6	67427.8	64117.8	85014
10.987	57604.2	67952.8	64481.8	85270.2
10.997	58048	68486.2	64865.4	85582.4
11.007	58563.2	69018.2	65253.2	85961.8
11.017	59165.2	69597.8	65669	86367.8
11.027	59792.4	70283.8	66125.4	86808.8
11.037	60479.8	71079	66601.4	87311.4
11.047	61270.8	71935.8	67095.6	87844.8
11.057	62082.8	72843	67616.4	88407.6
11.067	62908.8	73804.8	68187.6	89065.6
11.077	63779.6	74786.2	68802.2	89810.4
11.087	64682.6	75766.2	69443.4	90576.2
11.097	65595.4	76747.6	70115.4	91309.8
11.107	66505.4	77723.4	70829.4	92030.8
11.117	67482.6	78699.2	71577	92799.4
11.127	68615.2	79768.8	72384.8	93608.6
11.137	69882.2	81035.8	73310.2	94382.8
11.147	71308.8	82550.6	74381.2	95137.4
11.157	72955.2	84309	75641.2	95903.2
11.167	74785	86259.2	77133.6	96674.6
11.177	76676.4	88264	78851.4	97509
11.187	78391.4	90131.6	80658.8	98518.4
11.197	79645.8	91646.4	82327.6	99793.8
11.207	80355.6	92660	83629.6	101373
11.217	80765.8	93276	84485	103281
11.227	81282.4	93820.6	85017	105423
11.237	82164.4	94639.6	85407.6	107428
11.247	83353	95843.6	85831.8	108810
11.257	84775.4	97254.8	86370.8	109454
11.267	86365.8	98754.2	87062.4	109742
11.277	87980	100377	87923.4	110211
11.287	89767.8	102298	88991.6	111216
11.297	91860.8	104496	90240.4	112745
11.307	93967.8	106733	91538.2	114449
11.317	95913.8	108903	92834.6	116123
11.327	97781.4	110994	94135.2	117802
11.337	99700.8	113002	95459.6	119570
11.347	101736	114970	96816.2	121439
11.357	103775	116888	98193.8	123298
11.367	105768	118671	99558.8	125137
11.377	107814	120310	100913	127008
11.387	109744	121895	102250	128851
11.397	111563	123587	103612	130613
11.407	113446	125321	105013	132363
11.417	115188	126805	106396	133978
11.427	116546	127955	107787	135296
11.437	117673	129004	109168	136526
11.447	118870	129964	110486	137951
11.457	120309	130834	111742	139517
11.467	121763	131728	112965	140926
11.477	123056	132538	114134	142141
11.487	124323	133161	115207	143281
11.497	125415	133617	116112	144364
11.507	126281	134009	116870	145392
11.517	127025	134377	117552	146425
11.527	127796	134638	118166	147489
11.537	128623	134885	118732	148547
11.547	129409	135156	119281	149568
11.557	129911	135161	119724	150408
11.567	130225	134850	120049	151000
11.577	130445	134338	120290	151275
11.587	130452	133644	120445	151219
11.597	130222	132746	120486	150986
11.607	129641	131650	120342	150652
11.617	128766	130452	120046	150190
11.627	127813	129192	119703	149624
11.637	126851	127843	119300	148939
11.647	125725	126422	118725	148063
11.657	124339	124926	117997	146926
11.667	122582	123134	117234	145516
11.677	120608	121024	116483	143936
11.687	118703	118917	115657	142329
11.697	116915	116923	114747	140747
11.707	115204	114879	113730	139104
11.717	113341	112795	112542	137360
11.727	111249	110793	111200	135602
11.737	109180	108837	109745	133938
11.747	107234	106878	108173	132309
11.757	105249	104888	106440	130563
11.767	103170	102879	104610	128715
11.777	101085	100872	102791	126917
11.787	99230.4	98940.4	101107	125258
11.797	97591	97152.6	99515.4	123576
11.807	95843.8	95380.2	97853.6	121758
11.817	93980.4	93521	96123.2	119899
11.827	92129.6	91645	94385.8	118039
11.837	90249.4	89843.2	92679.2	116191
11.847	88356.6	88110	91016	114397
11.857	86524	86381	89352.8	112674
11.867	84741.8	84625.4	87677	110953
11.877	82968	82874	86015.2	109212
11.887	81159.2	81147.8	84373	107462
11.897	79421.8	79473.4	82786.8	105717
11.907	77838.4	77876	81272	103963
11.917	76255	76308	79823	102163
11.927	74614.2	74728.8	78437	100375
11.937	73043.4	73197.2	77090.2	98689.2
11.947	71579	71779	75774.2	97122.6
11.957	70183.2	70453.2	74503	95679.2
11.967	68864.4	69152.6	73257	94384.2
11.977	67626.8	67857.6	71998.4	93183
11.987	66459.2	66594.8	70744	91928.6
11.997	65311.2	65386.6	69498	90563.6
12.007	64180	64227.4	68277.2	89207
12.017	63124.4	63111.6	67129.2	87916.2
12.027	62143	62054.6	66066.6	86708
12.037	61195.2	61071.8	65071.2	85611.8
12.047	60261.4	60153.4	64137.4	84585.6
12.057	59285.6	59254.6	63209.2	83563.6
12.067	58329.4	58382.4	62269.8	82571
12.077	57440.4	57539.6	61352.8	81642.8
12.087	56589.2	56719.2	60465.2	80766.4
12.097	55763.2	55924	59609.8	79895.6
12.107	54958.2	55161	58782.4	79009.4
12.117	54188.2	54406.4	57974.6	78133
12.127	53460.2	53678.4	57208.8	77295.8
12.137	52775.6	52993.8	56501.8	76510.4
12.147	52144.2	52342.8	55832.6	75760
12.157	51550.6	51714.2	55191.4	75023.6
12.167	50926.2	51098.2	54593.6	74288.6
12.177	50275.2	50507.4	54039.2	73587.2
12.187	49674.6	49962.8	53510	72939
12.197	49138.4	49463	53003.2	72331.4
12.207	48616.2	48975.8	52510.4	71743.4
12.217	48094	48460.6	52012	71187.6
12.227	47597	47923	51508	70690.6
12.237	47156	47400.8	51019.4	70253.8
12.247	46748.6	46903.8	50540.6	69798.8
12.257	46327.2	46422.2	50071.6	69279.4
12.267	45914.2	45958.8	49630.6	68732
12.277	45519.4	45523.4	49214.8	68204.2
12.287	45141.4	45131.4	48825.6	67728.2
12.297	44799.8	44787	48461.6	67311
12.307	44482	44456.6	48097.6	66916.2
12.317	44158.6	44113.6	47740.6	66524.2
12.327	43832.4	43748.2	47407.4	66146.2
12.337	43514.6	43373	47081.2	65800.4
12.347	43210.8	42996.4	46757.8	65468.6
12.357	42909.8	42626.8	46442.8	65122.8
12.367	42604.6	42267	46132	64744.8
12.377	42307.8	41933.8	45828.2	64348.6
12.387	42013.8	41623	45539.8	63970.6
12.397	41724	41329	45258.4	63633.2
12.407	41452.4	41042	44981.2	63318.2
12.417	41182.2	40738.2	44720.8	63013
12.427	40906.4	40414.8	44474.4	62721.8
12.437	40633.4	40083	44226.6	62439
12.447	40370.2	39761	43978.8	62156.2
12.457	40116.8	39453	43725.4	61872
12.467	39862	39145	43462.2	61569.6
12.477	39618.4	38845.4	43189.2	61247.6
12.487	39394.4	38558.4	42924.6	60929.8
12.497	39173.2	38261.6	42658.6	60616.2
12.507	38945	37964.8	42389.8	60298.4
12.517	38725.2	37691.8	42133.6	59997.4
12.527	38525	37441.2	41897	59728.6
12.537	38348.6	37208.8	41670.2	59482.2
12.547	38200.2	36982	41454.6	59227.4
12.557	38074.2	36746.8	41239	58962.8
12.567	37967.8	36507.4	41019.2	58709.4
12.577	37834.8	36268	40809.2	58465.8
12.587	37606.6	36025.8	40602	58227.8
12.597	37302.8	35773.8	40379.4	58006.6
12.607	36987.8	35517.6	40147	57803.6
12.617	36703.6	35267	39916	57606.2
12.627	36464.2	35029	39694.8	57403.2
12.637	36266.8	34803.6	39480.6	57182
12.647	36084.8	34589.4	39267.8	56927.2
12.657	35900	34385	39064.8	56659.8
12.667	35709.6	34184.8	38881.4	56399.4
12.677	35517.8	33981.8	38710.6	56148.8
12.687	35334.4	33778.8	38541.2	55919.2
12.697	35159.4	33584.2	38369	55726
12.707	34990	33392.4	38191.2	55552.4
12.717	34826.2	33204.8	38005	55360.6
12.727	34669.4	33021.4	37824.4	55170.2
12.737	34519.6	32833.8	37650.8	55005
12.747	34372.6	32637.8	37474.4	54842.6
12.757	34231.2	32446	37302.2	54659.2
12.767	34098.2	32266.8	37139.8	54449.2
12.777	33972.2	32094.6	36984.4	54233.6
12.787	33853.2	31930.8	36838.8	54036.2
12.797	33738.4	31781	36701.6	53857
12.807	33618	31634	36564.4	53683.4
12.817	33501.8	31477.2	36435.6	53512.6
12.827	33380	31314.8	36315.2	53361.4
12.837	33261	31160.8	36190.6	53239.6
12.847	33147.6	31013.8	36064.6	53113.6
12.857	33034.2	30862.6	35938.6	52938.6
12.867	32920.8	30711.4	35812.6	52749.6
12.877	32801.8	30570	35696.4	52570.4
12.887	32694	30437	35588.6	52405.2
12.897	32598.8	30313.8	35479.4	52249.8
12.907	32498	30192	35367.4	52102.8
12.917	32381.8	30063.2	35255.4	51961.4
12.927	32254.4	29931.6	35157.4	51824.2
12.937	32124.2	29808.4	35062.2	51687
12.947	31988.4	29695	34955.8	51558.2
12.957	31848.4	29578.8	34839.6	51440.6
12.967	31712.6	29459.8	34716.4	51317.4
12.977	31589.4	29347.8	34596	51187.2
12.987	31476	29245.6	34479.8	51061.2
12.997	31359.8	29126.6	34355.2	50938
13.007	31243.6	28999.2	34226.4	50823.2
13.017	31131.6	28877.4	34108.8	50729.4
13.027	31021	28757	34001	50651
13.037	30916	28632.4	33898.8	50572.6
13.047	30822.2	28514.8	33799.4	50464.8
13.057	30735.4	28411.2	33700	50330.4
13.067	30645.8	28311.8	33602	50186.2
13.077	30554.8	28206.8	33513.8	50042
13.087	30469.4	28108.8	33427	49910.4
13.097	30389.6	28020.6	33345.8	49805.4
13.107	30305.6	27929.6	33266	49714.4
13.117	30210.4	27826	33179.2	49617.8
13.127	30111	27715.4	33086.8	49519.8
13.137	30022.8	27603.4	32998.6	49428.8
13.147	29941.6	27501.2	32913.2	49333.6
13.157	29857.6	27403.2	32829.2	49221.6
13.167	29766.6	27298.2	32752.2	49097
13.177	29677	27189	32680.8	48976.6
13.187	29595.8	27089.6	32609.4	48873
13.197	29523	26995.8	32535.2	48786.2
13.207	29448.8	26895	32454	48698
13.217	29367.6	26788.6	32374.2	48594.4
13.227	29282.2	26693.4	32297.2	48485.2
13.237	29199.6	26609.4	32221.6	48380.2
13.247	29114.2	26525.4	32144.6	48276.6
13.257	29028.8	26440	32070.4	48175.8
13.267	28954.6	26361.6	31996.2	48073.6
13.277	28884.6	26288.8	31923.4	47985.4
13.287	28817.4	26224.4	31856.2	47914
13.297	28751.6	26161.4	31791.8	47846.8
13.307	28681.6	26085.8	31723.2	47785.2
13.317	28601.8	25994.8	31654.6	47744.6
13.327	28519.2	25894	31584.6	47720.8
13.337	28433.8	25787.6	31513.2	47684.4
13.347	28348.4	25689.6	31444.6	47621.4
13.357	28267.2	25604.2	31377.4	47523.4
13.367	28191.6	25523	31306	47391.8
13.377	28113.2	25444.6	31231.8	47295.2
13.387	28032	25369	31154.8	47233.6
13.397	27960.6	25292	31086.2	47127.2
13.407	27894.8	25210.8	31019	46974.6
13.417	27822	25131	30949	46840.2
13.427	27743.6	25052.6	30890.2	46752
13.437	27672.2	24978.4	30835.6	46683.4
13.447	27612	24915.4	30779.6	46614.8
13.457	27551.8	24858	30713.8	46533.6
13.467	27481.8	24796.4	30643.8	46432.8
13.477	27409	24732	30579.4	46333.4
13.487	27339	24663.4	30516.4	46242.4
13.497	27271.8	24590.6	30456.2	46161.2
13.507	27210.2	24513.6	30397.4	46101
13.517	27154.2	24443.6	30341.4	46050.6
13.527	27098.2	24376.4	30291	45994.6
13.537	27042.2	24319	30242	45928.8
13.547	26994.6	24271.4	30195.8	45850.4
13.557	26949.8	24222.4	30149.6	45766.4
13.567	26893.8	24170.6	30100.6	45699.2
13.577	26826.6	24111.8	30050.2	45647.4
13.587	26758	24055.8	30005.4	45601.2
13.597	26692.2	24004	29959.2	45549.4
13.607	26619.4	23952.2	29907.4	45482.2
13.617	26541	23893.4	29855.6	45409.4
13.627	26471	23829	29802.4	45339.4
13.637	26401	23764.6	29747.8	45272.2
13.647	26333.8	23697.4	29693.2	45212
13.657	26273.6	23630.2	29641.4	45147.6
13.667	26205	23564.4	29589.6	45080.4
13.677	26136.4	23504.2	29533.6	45020.2
13.687	26079	23446.8	29476.2	44947.4
13.697	26027.2	23388	29427.2	44867.6
13.707	25969.8	23326.4	29378.2	44796.2
13.717	25902.6	23262	29320.8	44724.8
13.727	25834	23203.2	29260.6	44657.6
13.737	25771	23150	29203.2	44598.8
13.747	25703.8	23101	29151.4	44538.6
13.757	25635.2	23052	29105.2	44468.6
13.767	25572.2	23003	29054.8	44398.6
13.777	25520.4	22952.6	29008.6	44352.4
13.787	25477	22896.6	28968	44325.8
13.797	25429.4	22842	28926	44295
13.807	25373.4	22784.6	28879.8	44240.4
13.817	25310.4	22724.4	28836.4	44170.4
13.827	25254.4	22667	28797.2	44108.8
13.837	25204	22613.8	28763.6	44065.4
13.847	25160.6	22570.4	28732.8	44038.8
13.857	25113	22531.2	28696.4	43999.6
13.867	25059.8	22485	28654.4	43929.6
13.877	25006.6	22431.8	28615.2	43844.2
13.887	24961.8	22382.8	28580.2	43770
13.897	24921.2	22345	28550.8	43708.4
13.907	24883.4	22308.6	28520	43652.4
13.917	24844.2	22272.2	28486.4	43592.2
13.927	24799.4	22241.4	28452.8	43536.2
13.937	24751.8	22205	28422	43490
13.947	24716.8	22167.2	28395.4	43456.4
13.957	24688.8	22136.4	28367.4	43420
13.967	24651	22104.2	28338	43371
13.977	24606.2	22070.6	28310	43315
13.987	24567	22038.4	28287.6	43266
13.997	24532	22006.2	28265.2	43218.4
14.007	24492.8	21975.4	28241.4	43180.6
14.017	24449.4	21950.2	28223.2	43145.6
14.027	24406	21922.2	28212	43116.2
14.037	24372.4	21901.2	28200.8	43092.4
14.047	24345.8	21887.2	28188.2	43068.6
14.057	24313.6	21871.8	28177	43040.6
14.067	24280	21853.6	28167.2	42994.4
14.077	24249.2	21839.6	28153.2	42945.4
14.087	24221.2	21831.2	28137.8	42907.6
14.097	24193.2	21822.8	28126.6	42874
14.107	24163.8	21803.2	28116.8	42850.2
14.117	24127.4	21783.6	28109.8	42829.2
14.127	24086.8	21769.6	28107	42799.8
14.137	24058.8	21754.2	28108.4	42777.4
14.147	24043.4	21743	28105.6	42767.6
14.157	24033.6	21731.8	28104.2	42750.8
14.167	24016.8	21713.6	28107	42722.8
14.177	23994.4	21694	28114	42686.4
14.187	23977.6	21681.4	28126.6	42650
14.197	23970.6	21680	28144.8	42622
14.207	23962.2	21685.6	28164.4	42602.4
14.217	23951	21692.6	28172.8	42577.2
14.227	23939.8	21696.8	28178.4	42538
14.237	23934.2	21702.4	28191	42503
14.247	23938.4	21705.2	28207.8	42486.2
14.257	23934.2	21709.4	28230.2	42486.2
14.267	23917.4	21722	28252.6	42490.4
14.277	23909	21740.2	28275	42493.2
14.287	23904.8	21759.8	28297.4	42483.4
14.297	23899.2	21785	28326.8	42466.6
14.307	23897.8	21810.2	28361.8	42456.8
14.317	23897.8	21820	28394	42456.8
14.327	23893.6	21824.2	28423.4	42459.6
14.337	23890.8	21831.2	28452.8	42462.4
14.347	23890.8	21836.8	28479.4	42463.8
14.357	23885.2	21838.2	28503.2	42465.2
14.367	23871.2	21838.2	28525.6	42462.4
14.377	23858.6	21841	28545.2	42461
14.387	23848.8	21850.8	28563.4	42459.6
14.397	23836.2	21864.8	28578.8	42451.2
14.407	23819.4	21877.4	28595.6	42442.8
14.417	23801.2	21876	28606.8	42435.8
14.427	23781.6	21873.2	28615.2	42442.8
14.437	23764.8	21867.6	28622.2	42459.6
14.447	23748	21859.2	28629.2	42476.4
14.457	23715.8	21843.8	28627.8	42482
14.467	23673.8	21814.4	28615.2	42470.8
14.477	23634.6	21766.8	28595.6	42455.4
14.487	23596.8	21706.6	28570.4	42448.4
14.497	23547.8	21642.2	28542.4	42437.2
14.507	23494.6	21584.8	28511.6	42420.4
14.517	23447	21534.4	28480.8	42385.4
14.527	23405	21482.6	28444.4	42321
14.537	23358.8	21421	28405.2	42255.2
14.547	23308.4	21355.2	28361.8	42199.2
14.557	23246.8	21286.6	28308.6	42140.4
14.567	23179.6	21216.6	28245.6	42076
14.577	23116.6	21145.2	28184	42017.2
14.587	23059.2	21068.2	28129.4	41969.6
14.597	22994.8	20982.8	28076.2	41923.4
14.607	22917.8	20890.4	28020.2	41877.2
14.617	22833.8	20793.8	27953	41822.6
14.627	22751.2	20695.8	27877.4	41754
14.637	22675.6	20592.2	27803.2	41675.6
14.647	22602.8	20494.2	27734.6	41581.8
14.657	22525.8	20401.8	27661.8	41479.6
14.667	22439	20309.4	27589	41383
14.677	22356.4	20221.2	27524.6	41293.4
14.687	22280.8	20137.2	27461.6	41208
14.697	22205.2	20057.4	27391.6	41126.8
14.707	22121.2	19974.8	27314.6	41044.2
14.717	22030.2	19889.4	27234.8	40949
14.727	21936.4	19802.6	27153.6	40845.4
14.737	21839.8	19721.4	27066.8	40747.4
14.747	21751.6	19640.2	26980	40662
14.757	21676	19561.8	26891.8	40586.4
14.767	21603.2	19489	26810.6	40505.2
14.777	21531.8	19423.2	26729.4	40421.2
14.787	21461.8	19360.2	26651	40340
14.797	21390.4	19295.8	26575.4	40264.4
14.807	21314.8	19234.2	26499.8	40188.8
14.817	21240.6	19176.8	26422.8	40116
14.827	21180.4	19123.6	26341.6	40069.8
14.837	21127.2	19066.2	26261.8	40060
14.847	21074	19004.6	26197.4	40065.6
14.857	21011	18940.2	26140	40020.8
14.867	20946.6	18875.8	26072.8	39920
14.877	20889.2	18811.4	26005.6	39802.4
14.887	20834.6	18749.8	25944	39696
14.897	20778.6	18692.4	25882.4	39605
14.907	20725.4	18643.4	25827.8	39523.8
14.917	20675	18600	25777.4	39448.2
14.927	20627.4	18560.8	25727	39383.8
14.937	20581.2	18518.8	25675.2	39330.6
14.947	20537.8	18479.6	25623.4	39283
14.957	20493	18436.2	25577.2	39231.2
14.967	20439.8	18384.4	25525.4	39178
14.977	20383.8	18335.4	25472.2	39123.4
14.987	20332	18293.4	25428.8	39070.2
14.997	20273.2	18248.6	25386.8	39022.6
15.007	20208.8	18206.6	25340.6	38984.8
15.017	20158.4	18161.8	25297.2	38947
15.027	20116.4	18115.6	25255.2	38905
15.037	20071.6	18076.4	25210.4	38860.2
15.047	20028.2	18040	25172.6	38807
15.057	19984.8	18002.2	25130.6	38748.2
15.067	19937.2	17963	25083	38693.6
15.077	19896.6	17928	25042.4	38651.6
15.087	19868.6	17898.6	25013	38613.8
15.097	19840.6	17870.6	24982.2	38571.8
15.107	19798.6	17838.4	24947.2	38520
15.117	19755.2	17803.4	24915	38466.8
15.127	19718.8	17774	24885.6	38419.2
15.137	19674	17741.8	24856.2	38378.6
15.147	19630.6	17702.6	24822.6	38338
15.157	19588.6	17666.2	24784.8	38296
15.167	19542.4	17625.6	24747	38259.6
15.177	19500.4	17585	24710.6	38228.8
15.187	19461.2	17547.2	24675.6	38196.6
15.197	19413.6	17512.2	24639.2	38167.2
15.207	19364.6	17474.4	24607	38129.4
15.217	19318.4	17431	24574.8	38076.2
15.227	19275	17393.2	24534.2	38021.6
15.237	19233	17358.2	24493.6	37975.4
15.247	19186.8	17323.2	24457.2	37930.6
15.257	19147.6	17285.4	24427.8	37891.4
15.267	19115.4	17250.4	24402.6	37856.4
15.277	19080.4	17219.6	24371.8	37815.8
15.287	19041.2	17191.6	24335.4	37776.6
15.297	19004.8	17156.6	24303.2	37727.6
15.307	18967	17118.8	24271	37667.4
15.317	18929.2	17083.8	24240.2	37621.2
15.327	18895.6	17058.6	24212.2	37586.2
15.337	18860.6	17039	24185.6	37552.6
15.347	18825.6	17018	24160.4	37517.6
15.357	18794.8	16992.8	24131	37482.6
15.367	18766.8	16957.8	24100.2	37447.6
15.377	18741.6	16920	24070.8	37407
15.387	18710.8	16890.6	24042.8	37363.6
15.397	18666	16869.6	24019	37317.4
15.407	18624	16848.6	24003.6	37278.2
15.417	18593.2	16827.6	23986.8	37241.8
15.427	18568	16799.6	23961.6	37209.6
15.437	18538.6	16773	23932.2	37178.8
15.447	18506.4	16752	23907	37149.4
15.457	18472.8	16725.4	23881.8	37120
15.467	18437.8	16696	23855.2	37079.4
15.477	18408.4	16668	23832.8	37040.2
15.487	18379	16644.2	23813.2	37010.8
15.497	18344	16621.8	23790.8	36982.8
15.507	18318.8	16600.8	23769.8	36946.4
15.517	18297.8	16579.8	23750.2	36908.6
15.527	18276.8	16554.6	23734.8	36875
15.537	18261.4	16526.6	23722.2	36842.8
15.547	18246	16501.4	23705.4	36817.6
15.557	18223.6	16476.2	23684.4	36792.4
15.567	18202.6	16451	23669	36756
15.577	18185.8	16430	23663.4	36721
15.587	18167.6	16416	23653.6	36690.2
15.597	18143.8	16404.8	23635.4	36659.4
15.607	18115.8	16390.8	23617.2	36624.4
15.617	18085	16374	23594.8	36588
15.627	18051.4	16358.6	23572.4	36558.6
15.637	18017.8	16340.4	23551.4	36532
15.647	17995.4	16316.6	23531.8	36509.6
15.657	17970.2	16295.6	23512.2	36495.6
15.667	17931	16274.6	23491.2	36488.6
15.677	17890.4	16257.8	23474.4	36480.2
15.687	17863.8	16245.2	23463.2	36456.4
15.697	17842.8	16234	23446.4	36422.8
15.707	17817.6	16215.8	23419.8	36392
15.717	17781.2	16187.8	23391.8	36357
15.727	17744.8	16157	23373.6	36319.2
15.737	17721	16133.2	23355.4	36287
15.747	17702.8	16115	23330.2	36257.6
15.757	17679	16099.6	23310.6	36231
15.767	17653.8	16089.8	23293.8	36203
15.777	17632.8	16080	23275.6	36175
15.787	17611.8	16063.2	23256	36147
15.797	17588	16033.8	23237.8	36120.4
15.807	17561.4	16001.6	23219.6	36086.8
15.817	17543.2	15977.8	23201.4	36053.2
15.827	17536.2	15961	23191.6	36025.2
15.837	17526.4	15944.2	23186	36004.2
15.847	17515.2	15927.4	23180.4	35980.4
15.857	17492.8	15905	23170.6	35955.2
15.867	17459.2	15879.8	23151	35927.2
15.877	17431.2	15860.2	23128.6	35895
15.887	17408.8	15850.4	23109	35867
15.897	17392	15846.2	23090.8	35846
15.907	17380.8	15837.8	23076.8	35823.6
15.917	17358.4	15821	23067	35797
15.927	17333.2	15809.8	23053	35771.8
15.937	17313.6	15801.4	23041.8	35746.6
15.947	17292.6	15797.2	23034.8	35725.6
15.957	17264.6	15795.8	23023.6	35704.6
15.967	17246.4	15787.4	23004	35680.8
15.977	17238	15774.8	22990	35658.4
15.987	17222.6	15755.2	22980.2	35652.8
15.997	17198.8	15731.4	22969	35680.8
16.007	17179.2	15710.4	22959.2	35753.6
16.017	17162.4	15690.8	22950.8	35853
16.027	17147	15667	22938.2	35899.2
16.037	17133	15634.8	22927	35822.2
16.047	17119	15601.2	22915.8	35673.8
16.057	17099.4	15574.6	22901.8	35554.8
16.067	17078.4	15553.6	22886.4	35487.6
16.077	17063	15536.8	22871	35449.8
16.087	17054.6	15522.8	22861.2	35428.8
16.097	17046.2	15508.8	22854.2	35419
16.107	17033.6	15496.2	22843	35399.4
16.117	17019.6	15482.2	22830.4	35361.6
16.127	17005.6	15468.2	22824.8	35328
16.137	16997.2	15451.4	22819.2	35307
16.147	17000	15443	22812.2	35284.6
16.157	17009.8	15450	22809.4	35260.8
16.167	17016.8	15461.2	22816.4	35237
16.177	17029.4	15478	22830.4	35217.4
16.187	17057.4	15497.6	22850	35202
16.197	17093.8	15522.8	22878	35188
16.207	17127.4	15539.6	22907.4	35174
16.217	17145.6	15543.8	22932.6	35153
16.227	17145.6	15539.6	22950.8	35132
16.237	17123.2	15521.4	22966.2	35122.2
16.247	17082.6	15487.8	22970.4	35116.6
16.257	17047.6	15441.6	22960.6	35129.2
16.267	17016.8	15392.6	22943.8	35151.6
16.277	16984.6	15346.4	22921.4	35167
16.287	16962.2	15307.2	22893.4	35178.2
16.297	16941.2	15273.6	22861.2	35175.4
16.307	16913.2	15247	22829	35148.8
16.317	16885.2	15228.8	22805.2	35105.4
16.327	16861.4	15220.4	22785.6	35055
16.337	16839	15217.6	22764.6	35008.8
16.347	16812.4	15213.4	22747.8	34973.8
16.357	16777.4	15202.2	22736.6	34944.4
16.367	16743.8	15186.8	22719.8	34915
16.377	16721.4	15174.2	22697.4	34905.2
16.387	16711.6	15167.2	22679.2	34908
16.397	16703.2	15165.8	22668	34901
16.407	16693.4	15165.8	22656.8	34878.6
16.417	16680.8	15164.4	22642.8	34845
16.427	16672.4	15165.8	22630.2	34817
16.437	16669.6	15172.8	22623.2	34800.2
16.447	16661.2	15175.6	22617.6	34793.2
16.457	16647.2	15175.6	22609.2	34783.4
16.467	16638.8	15174.2	22599.4	34762.4
16.477	16637.4	15172.8	22600.8	34742.8
16.487	16641.6	15179.8	22610.6	34730.2
16.497	16651.4	15192.4	22620.4	34730.2
16.507	16675.2	15210.6	22630.2	34727.4
16.517	16721.4	15244.2	22655.4	34713.4
16.527	16784.4	15300.2	22704.4	34699.4
16.537	16874	15374.4	22782.8	34693.8
16.547	16991.6	15464	22878	34686.8
16.557	17123.2	15578.8	22988.6	34674.2
16.567	17250.6	15713.2	23113.2	34665.8
16.577	17351.4	15836.4	23236.4	34674.2
16.587	17386.4	15903.6	23345.6	34696.6
16.597	17326.2	15895.2	23417	34726
16.607	17194.6	15815.4	23438	34763.8
16.617	17028	15682.4	23398.8	34831
16.627	16865.6	15529.8	23307.8	34955.6
16.637	16742.4	15384.2	23188.8	35130.6
16.647	16666.8	15272.2	23067	35325.2
16.657	16617.8	15196.6	22953.6	35475
16.667	16584.2	15147.6	22854.2	35504.4
16.677	16568.8	15114	22771.6	35395.2
16.687	16560.4	15093	22711.4	35197.8
16.697	16550.6	15081.8	22672.2	34992
16.707	16542.2	15072	22642.8	34817
16.717	16532.4	15062.2	22614.8	34693.8
16.727	16528.2	15051	22595.2	34621
16.737	16535.2	15038.4	22585.4	34580.4
16.747	16540.8	15028.6	22581.2	34552.4
16.757	16543.6	15024.4	22579.8	34537
16.767	16545	15024.4	22578.4	34523
16.777	16546.4	15018.8	22579.8	34509
16.787	16546.4	15003.4	22584	34504.8
16.797	16543.6	14983.8	22584	34500.6
16.807	16540.8	14972.6	22585.4	34488
16.817	16540.8	14968.4	22591	34474
16.827	16543.6	14972.6	22598	34457.2
16.837	16553.4	14978.2	22603.6	34444.6
16.847	16570.2	14983.8	22610.6	34440.4
16.857	16581.4	14993.6	22620.4	34441.8
16.867	16591.2	15011.8	22635.8	34437.6
16.877	16612.2	15038.4	22659.6	34426.4
16.887	16641.6	15069.2	22689	34411
16.897	16675.2	15101.4	22721.2	34399.8
16.907	16697.6	15133.6	22754.8	34395.6
16.917	16692	15153.2	22784.2	34395.6
16.927	16669.6	15154.6	22803.8	34401.2
16.937	16638.8	15139.2	22806.6	34409.6
16.947	16605.2	15114	22792.6	34426.4
16.957	16571.6	15080.4	22768.8	34458.6
16.967	16545	15045.4	22743.6	34502
16.977	16531	15025.8	22718.4	34551
16.987	16522.6	15017.4	22691.8	34593
16.997	16514.2	15011.8	22672.2	34594.4
17.007	16514.2	15017.4	22661	34553.8
17.017	16519.8	15031.4	22649.8	34497.8
17.027	16524	15034.2	22640	34451.6
17.037	16521.2	15021.6	22633	34419.4
17.047	16515.6	15003.4	22634.4	34402.6
17.057	16512.8	14990.8	22640	34399.8
17.067	16515.6	14986.6	22645.6	34401.2
17.077	16522.6	14986.6	22648.4	34405.4
17.087	16525.4	14989.4	22645.6	34409.6
17.097	16528.2	14993.6	22645.6	34406.8
17.107	16535.2	14997.8	22651.2	34398.4
17.117	16543.6	14999.2	22658.2	34392.8
17.127	16546.4	14999.2	22663.8	34394.2
17.137	16549.2	15003.4	22672.2	34404
17.147	16554.8	15013.2	22684.8	34418
17.157	16561.8	15017.4	22693.2	34430.6
17.167	16568.8	15011.8	22691.8	34427.8
17.177	16578.6	15011.8	22691.8	34408.2
17.187	16584.2	15020.2	22701.6	34387.2
17.197	16587	15031.4	22712.8	34376
17.207	16592.6	15038.4	22718.4	34370.4
17.217	16592.6	15044	22722.6	34366.2
17.227	16587	15059.4	22729.6	34364.8
17.237	16585.6	15077.6	22736.6	34367.6
17.247	16591.2	15080.4	22742.2	34380.2
17.257	16598.2	15076.2	22749.2	34402.6
17.267	16602.4	15079	22757.6	34412.4
17.277	16606.6	15081.8	22767.4	34406.8
17.287	16609.4	15073.4	22773	34406.8
17.297	16609.4	15055.2	22774.4	34409.6
17.307	16605.2	15044	22778.6	34408.2
17.317	16603.8	15044	22784.2	34406.8
17.327	16612.2	15048.2	22788.4	34412.4
17.337	16624.8	15056.6	22789.8	34422.2
17.347	16631.8	15067.8	22789.8	34425
17.357	16634.6	15076.2	22794	34422.2
17.367	16637.4	15084.6	22801	34415.2
17.377	16640.2	15097.2	22805.2	34409.6
17.387	16647.2	15107	22810.8	34415.2
17.397	16655.6	15114	22819.2	34443.2
17.407	16664	15115.4	22830.4	34479.6
17.417	16666.8	15111.2	22840.2	34509
17.427	16666.8	15108.4	22847.2	34517.4
17.437	16669.6	15111.2	22854.2	34516
17.447	16678	15116.8	22865.4	34513.2
17.457	16678	15122.4	22869.6	34500.6
17.467	16678	15122.4	22872.4	34481
17.477	16686.4	15122.4	22883.6	34467
17.487	16699	15130.8	22894.8	34460
17.497	16708.8	15144.8	22903.2	34453
17.507	16721.4	15150.4	22910.2	34450.2
17.517	16736.8	15144.8	22917.2	34453
17.527	16743.8	15136.4	22925.6	34451.6
17.537	16745.2	15129.4	22935.4	34454.4
17.547	16752.2	15111.2	22942.4	34458.6
17.557	16757.8	15087.4	22945.2	34455.8
17.567	16756.4	15069.2	22950.8	34447.4
17.577	16753.6	15063.6	22963.4	34448.8
17.587	16755	15067.8	22978.8	34458.6
17.597	16760.6	15070.6	22991.4	34467
17.607	16766.2	15066.4	22994.2	34468.4
17.617	16769	15055.2	22992.8	34460
17.627	16776	15045.4	22998.4	34457.2
17.637	16785.8	15044	23012.4	34464.2
17.647	16797	15049.6	23029.2	34472.6
17.657	16805.4	15055.2	23044.6	34476.8
17.667	16801.2	15053.8	23060	34471.2
17.677	16795.6	15055.2	23075.4	34467
17.687	16805.4	15062.2	23092.2	34462.8
17.697	16819.4	15074.8	23104.8	34454.4
17.707	16826.4	15084.6	23113.2	34443.2
17.717	16827.8	15091.6	23124.4	34437.6
17.727	16833.4	15104.2	23138.4	34434.8
17.737	16841.8	15119.6	23153.8	34436.2
17.747	16848.8	15129.4	23166.4	34440.4
17.757	16862.8	15136.4	23177.6	34450.2
17.767	16876.8	15146.2	23190.2	34462.8
17.777	16881	15150.4	23195.8	34471.2
17.787	16883.8	15142	23202.8	34478.2
17.797	16881	15119.6	23214	34485.2
17.807	16878.2	15102.8	23226.6	34486.6
17.817	16878.2	15097.2	23239.2	34482.4
17.827	16885.2	15097.2	23251.8	34482.4
17.837	16899.2	15101.4	23264.4	34497.8
17.847	16916	15111.2	23274.2	34524.4
17.857	16927.2	15128	23284	34538.4
17.867	16927.2	15140.6	23295.2	34544
17.877	16924.4	15149	23310.6	34552.4
17.887	16932.8	15156	23327.4	34553.8
17.897	16951	15170	23341.4	34542.6
17.907	16965	15184	23351.2	34537
17.917	16972	15198	23368	34541.2
17.927	16980.4	15216.2	23391.8	34546.8
17.937	16994.4	15237.2	23411.4	34548.2
17.947	17012.6	15256.8	23425.4	34552.4
17.957	17026.6	15269.4	23442.2	34555.2
17.967	17037.8	15280.6	23460.4	34558
17.977	17053.2	15296	23481.4	34569.2
17.987	17067.2	15318.4	23505.2	34581.8
17.997	17081.2	15342.2	23523.4	34600
18.007	17100.8	15361.8	23541.6	34618.2
18.017	17116.2	15378.6	23561.2	34632.2
18.027	17127.4	15394	23576.6	34644.8
18.037	17142.8	15399.6	23594.8	34654.6
18.047	17154	15389.8	23611.6	34661.6
18.057	17154	15381.4	23628.4	34678.4
18.067	17154	15389.8	23639.6	34698
18.077	17161	15401	23655	34705
18.087	17173.6	15413.6	23678.8	34709.2
18.097	17189	15430.4	23699.8	34721.8
18.107	17200.2	15445.8	23716.6	34737.2
18.117	17205.8	15457	23732	34751.2
18.127	17212.8	15472.4	23748.8	34772.2
18.137	17217	15496.2	23764.2	34793.2
18.147	17222.6	15520	23778.2	34804.4
18.157	17226.8	15543.8	23796.4	34808.6
18.167	17236.6	15567.6	23816	34818.4
18.177	17249.2	15590	23837	34832.4
18.187	17257.6	15613.8	23853.8	34845
18.197	17267.4	15640.4	23867.8	34856.2
18.207	17287	15657.2	23883.2	34868.8
18.217	17299.6	15669.8	23905.6	34881.4
18.227	17299.6	15696.4	23925.2	34892.6
18.237	17302.4	15727.2	23942	34912.2
18.247	17313.6	15745.4	23961.6	34933.2
18.257	17333.2	15758	23977	34951.4
18.267	17347.2	15773.4	23991	34973.8
18.277	17358.4	15786	24002.2	34992
18.287	17369.6	15780.4	24007.8	34999
18.297	17379.4	15758	24016.2	35003.2
18.307	17383.6	15737	24033	35015.8
18.317	17383.6	15725.8	24048.4	35022.8
18.327	17387.8	15723	24059.6	35020
18.337	17393.4	15731.4	24072.2	35024.2
18.347	17393.4	15746.8	24086.2	35038.2
18.357	17386.4	15758	24096	35049.4
18.367	17378	15767.8	24101.6	35057.8
18.377	17372.4	15776.2	24111.4	35073.2
18.387	17376.6	15783.2	24121.2	35090
18.397	17387.8	15790.2	24131	35123.6
18.407	17386.4	15791.6	24138	35164.2
18.417	17373.8	15790.2	24146.4	35178.2
18.427	17372.4	15787.4	24157.6	35164.2
18.437	17385	15788.8	24161.8	35153
18.447	17390.6	15791.6	24161.8	35151.6
18.457	17385	15793	24161.8	35143.2
18.467	17369.6	15793	24167.4	35134.8
18.477	17357	15795.8	24173	35130.6
18.487	17354.2	15795.8	24174.4	35123.6
18.497	17344.4	15790.2	24181.4	35123.6
18.507	17330.4	15783.2	24185.6	35136.2
18.517	17326.2	15773.4	24175.8	35148.8
18.527	17316.4	15762.2	24161.8	35143.2
18.537	17298.2	15739.8	24150.6	35129.2
18.547	17282.8	15693.6	24146.4	35123.6
18.557	17266	15643.2	24138	35116.6
18.567	17243.6	15606.8	24125.4	35102.6
18.577	17219.8	15584.4	24114.2	35083
18.587	17194.6	15567.6	24105.8	35071.8
18.597	17175	15555	24100.2	35071.8
18.607	17158.2	15541	24091.8	35063.4
18.617	17134.4	15524.2	24079.2	35046.6
18.627	17109.2	15513	24066.6	35029.8
18.637	17092.4	15504.6	24052.6	35017.2
18.647	17084	15499	24045.6	35006
18.657	17077	15494.8	24040	34990.6
18.667	17060.2	15480.8	24027.4	34975.2
18.677	17037.8	15462.6	24013.4	34961.2
18.687	17012.6	15452.8	24000.8	34951.4
18.697	16988.8	15455.6	23989.6	34944.4
18.707	16962.2	15455.6	23975.6	34936
18.717	16937	15450	23961.6	34922
18.727	16914.6	15440.2	23950.4	34906.6
18.737	16899.2	15433.2	23936.4	34895.4
18.747	16883.8	15427.6	23922.4	34899.6
18.757	16865.6	15420.6	23914	34920.6
18.767	16848.8	15409.4	23902.8	34929
18.777	16826.4	15392.6	23886	34903.8
18.787	16795.6	15363.2	23866.4	34867.4
18.797	16766.2	15321.2	23844	34843.6
18.807	16743.8	15280.6	23823	34822.6
18.817	16721.4	15252.6	23803.4	34797.4
18.827	16701.8	15238.6	23788	34777.8
18.837	16685	15227.4	23772.6	34769.4
18.847	16678	15216.2	23762.8	34769.4
18.857	16669.6	15207.8	23754.4	34761
18.867	16648.6	15198	23743.2	34742.8
18.877	16627.6	15184	23730.6	34723.2
18.887	16613.6	15172.8	23719.4	34710.6
18.897	16595.4	15170	23709.6	34713.4
18.907	16574.4	15163	23698.4	34720.4
18.917	16549.2	15146.2	23684.4	34713.4
18.927	16518.4	15132.2	23669	34695.2
18.937	16484.8	15132.2	23657.8	34682.6
18.947	16452.6	15135	23646.6	34677
18.957	16421.8	15129.4	23629.8	34663
18.967	16399.4	15121	23610.2	34636.4
18.977	16388.2	15121	23593.4	34614
18.987	16371.4	15121	23580.8	34604.2
18.997	16347.6	15116.8	23565.4	34595.8
19.007	16325.2	15111.2	23547.2	34583.2
19.017	16298.6	15107	23530.4	34566.4
19.027	16269.2	15100	23515	34552.4
19.037	16242.6	15074.8	23496.8	34542.6
19.047	16220.2	15025.8	23475.8	34531.4
19.057	16203.4	14979.6	23457.6	34518.8
19.067	16189.4	14947.4	23439.4	34507.6
19.077	16174	14925	23418.4	34497.8
19.087	16144.6	14915.2	23403	34488
19.097	16105.4	14911	23396	34481
19.107	16073.2	14899.8	23389	34474
19.117	16057.8	14884.4	23377.8	34468.4
19.127	16043.8	14871.8	23368	34464.2
19.137	16021.4	14866.2	23355.4	34460
19.147	16003.2	14860.6	23341.4	34455.8
19.157	15982.2	14850.8	23333	34458.6
19.167	15951.4	14836.8	23327.4	34457.2
19.177	15920.6	14829.8	23321.8	34446
19.187	15895.4	14834	23316.2	34425
19.197	15881.4	14842.4	23309.2	34399.8
19.207	15868.8	14845.2	23307.8	34381.6
19.217	15852	14839.6	23305	34369
19.227	15835.2	14836.8	23295.2	34364.8
19.237	15819.8	14829.8	23281.2	34364.8
19.247	15797.4	14824.2	23268.6	34362
19.257	15772.2	14822.8	23261.6	34359.2
19.267	15754	14820	23261.6	34356.4
19.277	15733	14810.2	23257.4	34349.4
19.287	15702.2	14776.6	23243.4	34348
19.297	15677	14715	23226.6	34359.2
19.307	15665.8	14657.6	23209.8	34357.8
19.317	15654.6	14621.2	23194.4	34327
19.327	15628	14598.8	23184.6	34290.6
19.337	15598.6	14583.4	23177.6	34271
19.347	15577.6	14568	23176.2	34258.4
19.357	15565	14554	23176.2	34250
19.367	15545.4	14544.2	23170.6	34244.4
19.377	15517.4	14537.2	23160.8	34229
19.387	15506.2	14535.8	23160.8	34205.2
19.397	15503.4	14533	23169.2	34189.8
19.407	15483.8	14530.2	23170.6	34182.8
19.417	15446	14520.4	23163.6	34168.8
19.427	15419.4	14512	23163.6	34149.2
19.437	15423.6	14509.2	23166.4	34132.4
19.447	15426.4	14510.6	23166.4	34119.8
19.457	15411	14513.4	23167.8	34110
19.467	15388.6	14516.2	23166.4	34103
19.477	15381.6	14520.4	23165	34096
19.487	15367.6	14520.4	23165	34089
19.497	15339.6	14521.8	23169.2	34080.6
19.507	15314.4	14524.6	23172	34073.6
19.517	15287.8	14526	23166.4	34065.2
19.527	15258.4	14524.6	23158	34051.2
19.537	15237.4	14507.8	23152.4	34042.8
19.547	15223.4	14461.6	23142.6	34038.6
19.557	15208	14409.8	23128.6	34034.4
19.567	15178.6	14376.2	23121.6	34033
19.577	15147.8	14358	23120.2	34034.4
19.587	15126.8	14352.4	23121.6	34030.2
19.597	15114.2	14359.4	23124.4	34023.2
19.607	15111.4	14362.2	23125.8	34013.4
19.617	15111.4	14359.4	23127.2	34000.8
19.627	15104.4	14359.4	23127.2	33989.6
19.637	15086.2	14369.2	23134.2	33981.2
19.647	15062.4	14386	23141.2	33975.6
19.657	15037.2	14397.2	23141.2	33967.2
19.667	15007.8	14400	23138.4	33957.4
19.677	14982.6	14404.2	23145.4	33949
19.687	14968.6	14412.6	23152.4	33942
19.697	14956	14429.4	23156.6	33947.6
19.707	14940.6	14450.4	23159.4	33961.6
19.717	14936.4	14468.6	23163.6	33971.4
19.727	14932.2	14486.8	23166.4	33972.8
19.737	14923.8	14506.4	23170.6	33970
19.747	14907	14526	23180.4	33972.8
19.757	14881.8	14545.6	23190.2	33982.6
19.767	14865	14565.2	23197.2	33985.4
19.777	14851	14577.8	23202.8	33984
19.787	14848.2	14573.6	23207	33985.4
19.797	14859.4	14545.6	23202.8	33989.6
19.807	14867.8	14519	23198.6	33991
19.817	14862.2	14512	23201.4	33992.4
19.827	14849.6	14523.2	23212.6	34000.8
19.837	14848.2	14544.2	23225.2	34016.2
19.847	14856.6	14565.2	23240.6	34024.6
19.857	14859.4	14584.8	23254.6	34024.6
19.867	14879	14605.8	23265.8	34027.4
19.877	14897.2	14626.8	23279.8	34040
19.887	14893	14654.8	23299.4	34062.4
19.897	14886	14685.6	23319	34093.2
19.907	14886	14715	23337.2	34112.8
19.917	14867.8	14737.4	23359.6	34119.8
19.927	14846.8	14762.6	23386.2	34131
19.937	14846.8	14794.8	23411.4	34152
19.947	14856.6	14831.2	23433.8	34177.2
19.957	14838.4	14869	23454.8	34202.4
19.967	14790.8	14912.4	23474.4	34215
19.977	14758.6	14954.4	23496.8	34219.2
19.987	14743.2	14988	23523.4	34229
19.997	14719.4	15021.6	23547.2	34245.8
20.007	14695.6	15059.4	23573.8	34275.2
20.017	14688.6	15101.4	23603.2	34296.2
20.027	14690	15139.2	23625.6	34310.2
20.037	14687.2	15154.6	23643.8	34329.8
20.047	14660.6	15137.8	23660.6	34359.2
20.057	14622.8	15122.4	23676	34384.4
20.067	14594.8	15125.2	23691.4	34404
20.077	14568.2	15144.8	23712.4	34426.4
20.087	14593.4	15171.4	23737.6	34458.6
20.097	14652.2	15198	23760	34489.4
20.107	14669	15228.8	23785.2	34516
20.117	14596.2	15258.2	23811.8	34537
20.127	14442.2	15287.6	23837	34556.6
--	--	15325.4	23859.4	34577.6
--	--	15370.2	23886	34602.8
--	--	15408	23915.4	34621
--	--	15433.2	23943.4	34635
--	--	15457	23968.6	34665.8
--	--	15485	23995.2	34695.2
--	--	15514.4	24017.6	34724.6
--	--	15545.2	24038.6	34756.8
--	--	15570.4	24054	34780.6
--	--	15598.4	24066.6	34807.2
--	--	15630.6	24079.2	34842.2
--	--	15654.4	24090.4	34868.8
--	--	15676.8	24104.4	34881.4
--	--	15697.8	24117	34892.6
--	--	15713.2	24126.8	34908
--	--	15703.4	24126.8	34933.2
--	--	15662.8	24115.6	34959.8
--	--	15618	24110	34972.4
--	--	15581.6	24112.8	34979.4
--	--	15556.4	24115.6	34994.8
--	--	15546.6	24119.8	35011.6
--	--	15539.6	24119.8	35015.8
--	--	15522.8	24111.4	35010.2
--	--	15499	24103	35011.6
--	--	15478	24100.2	35014.4
--	--	15461.2	24100.2	35011.6
--	--	15443	24100.2	35006
--	--	15415	24096	34994.8
--	--	15378.6	24086.2	34973.8
--	--	15343.6	24075	34958.4
--	--	15310	24062.4	34945.8
--	--	15282	24051.2	34927.6
--	--	15258.2	24037.2	34905.2
--	--	15230.2	24014.8	34878.6
--	--	15198	23988.2	34856.2
--	--	15170	23964.4	34832.4
--	--	15144.8	23939.2	34797.4
--	--	15112.6	23916.8	34752.6
--	--	15074.8	23891.6	34712
--	--	15027.2	23862.2	34679.8
--	--	14962.8	23827.2	34658.8
--	--	14883	23783.8	34640.6
--	--	14799	23736.2	34619.6
--	--	14726.2	23690	34584.6
--	--	14667.4	23648	34531.4
--	--	14618.4	23615.8	34468.4
--	--	14572.2	23586.4	34409.6
--	--	14528.8	23550	34359.2
--	--	14486.8	23510.8	34311.6
--	--	14444.8	23468.8	34264
--	--	14402.8	23432.4	34220.6
--	--	14363.6	23396	34174.4
--	--	14327.2	23355.4	34121.2
--	--	14286.6	23310.6	34073.6
--	--	14247.4	23275.6	34035.8
--	--	14220.8	23246.2	34007.8
--	--	14195.6	23214	33989.6
--	--	14169	23174.8	33965.8
--	--	14148	23134.2	33916.8
--	--	14128.4	23097.8	33855.2
--	--	14108.8	23062.8	33807.6
--	--	14092	23027.8	33771.2
--	--	14080.8	22995.6	33733.4
[truncated: 20,510 more rows]
