# Supplementary material for: A smart and responsive crystalline porous organic cage membrane with switchable pore apertures for graded molecular sieving
Source: Nat Mater. 2022 Jan 10;21(4):463–70. doi: 10.1038/s41563-021-01168-z (PMC8971131; doi:10.1038/s41563-021-01168-z)
Supplement: Source Data Fig. 5 — Statistical source data for Fig. 5. [file 41563_2021_1168_MOESM7_ESM.xlsx]

## Sheet: Fig.5_a_Logic fitting curve
Experiment Data					Logical Fitting Curve
Water content in MeOH (vol. %)	Rejection	Error Bar			Water content in MeOH (vol. %)	Rejection
100	99.8923	0.0514151			0	0.00462
90	98.9321	0.493444			1	0.00543
80	95.4996	0.774963			2	0.00638
70	81.7816	1.75907			3	0.0075
60	39.6379	2.55193			4	0.00881
50	15.3114	2.19241			5	0.01036
40	6.26168	3.45366			6	0.01218
30	3.09391	2.84025			7	0.01432
20	1.20875	3.26481			8	0.01683
10	0.797888	1.7401			9	0.01978
0	0.07669	2.26171			10	0.02325
					11	0.02733
					12	0.03213
					13	0.03776
					14	0.04439
					15	0.05217
					16	0.06132
					17	0.07208
					18	0.08472
					19	0.09957
					20	0.11703
					21	0.13754
					22	0.16164
					23	0.18995
					24	0.22321
					25	0.26229
					26	0.30818
					27	0.36207
					28	0.42535
					29	0.49963
					30	0.5868
					31	0.68908
					32	0.80904
					33	0.94968
					34	1.1145
					35	1.30754
					36	1.53351
					37	1.79781
					38	2.10669
					39	2.46731
					40	2.88784
					41	3.37756
					42	3.94695
					43	4.60775
					44	5.37299
					45	6.25699
					46	7.27524
					47	8.44428
					48	9.78136
					49	11.304
					50	13.0294
					51	14.9738
					52	17.1511
					53	19.5721
					54	22.2431
					55	25.1645
					56	28.3299
					57	31.7246
					58	35.3256
					59	39.1013
					60	43.0121
					61	47.0121
					62	51.0509
					63	55.076
					64	59.0357
					65	62.8816
					66	66.5709
					67	70.0681
					68	73.3459
					69	76.3857
					70	79.1772
					71	81.7178
					72	84.0109
					73	86.0655
					74	87.8941
					75	89.512
					76	90.936
					77	92.1835
					78	93.272
					79	94.2184
					80	95.0388
					81	95.7481
					82	96.3598
					83	96.8863
					84	97.3389
					85	97.7271
					86	98.0599
					87	98.3448
					88	98.5884
					89	98.7966
					90	98.9745
					91	99.1262
					92	99.2557
					93	99.3661
					94	99.4603
					95	99.5405
					96	99.6088
					97	99.667
					98	99.7166
					99	99.7588
					100	99.7947

## Sheet: Fig.5_e_UV data
Wavelength (nm)	Absorbance (arb. unit)
	P1-NPW		F-MIXW			F-BBM+DRM	P2-BBM	R-DRM
800	1.82772	800	2.15466		800	0.91711	0.55441	-0.0534
799	1.82781	798	2.15454		799	0.91727	0.55458	-0.05318
798	1.82775	796	2.15486		798	0.91745	0.55418	-0.05326
797	1.82799	794	2.15493		797	0.91713	0.55435	-0.05343
796	1.82748	792	2.15514		796	0.91727	0.55445	-0.05366
795	1.82748	790	2.15493		795	0.91709	0.5543	-0.05344
794	1.8275	788	2.15501		794	0.9172	0.55452	-0.05375
793	1.82723	786	2.15518		793	0.91751	0.55435	-0.05331
792	1.82731	784	2.15529		792	0.91745	0.55449	-0.05378
791	1.82722	782	2.15524		791	0.9174	0.55424	-0.05398
790	1.82715	780	2.15517		790	0.91753	0.55421	-0.05354
789	1.82699	778	2.15525		789	0.91763	0.55442	-0.05366
788	1.82699	776	2.15557		788	0.91739	0.55441	-0.05395
787	1.82696	774	2.15545		787	0.91762	0.55441	-0.05376
786	1.82706	772	2.15571		786	0.91745	0.55416	-0.05401
785	1.82699	770	2.15584		785	0.9177	0.55423	-0.0537
784	1.82685	768	2.15577		784	0.91763	0.5545	-0.05369
783	1.82687	766	2.15581		783	0.91743	0.55436	-0.05427
782	1.82679	764	2.15581		782	0.91772	0.55425	-0.0538
781	1.82681	762	2.15622		781	0.91784	0.55432	-0.05377
780	1.82674	760	2.15628		780	0.91791	0.5543	-0.05376
779	1.82674	758	2.15647		779	0.91795	0.55438	-0.05395
778	1.82656	756	2.15645		778	0.91788	0.55426	-0.05387
777	1.82645	754	2.15693		777	0.91777	0.55409	-0.05427
776	1.82618	752	2.15703		776	0.91782	0.5545	-0.05429
775	1.82618	750	2.15709		775	0.91778	0.55436	-0.05399
774	1.82618	748	2.15711		774	0.91773	0.55444	-0.05411
773	1.82608	746	2.15751		773	0.91778	0.55443	-0.0544
772	1.82605	744	2.15763		772	0.91773	0.55439	-0.05422
771	1.82604	742	2.15762		771	0.91788	0.55467	-0.05423
770	1.8259	740	2.15801		770	0.91779	0.55464	-0.05399
769	1.82588	738	2.15838		769	0.91804	0.55462	-0.05426
768	1.82589	736	2.1585		768	0.91789	0.55474	-0.05392
767	1.82595	734	2.159		767	0.91801	0.55492	-0.05386
766	1.82597	732	2.15923		766	0.9178	0.55495	-0.05388
765	1.82604	730	2.15961		765	0.9178	0.55492	-0.05407
764	1.82605	728	2.15987		764	0.91775	0.55525	-0.05415
763	1.82603	726	2.16033		763	0.91794	0.55532	-0.05384
762	1.82577	724	2.16074		762	0.91817	0.55532	-0.05343
761	1.82597	722	2.16129		761	0.91821	0.55539	-0.05374
760	1.82579	720	2.16161		760	0.91794	0.55529	-0.05365
759	1.82575	718	2.16211		759	0.9182	0.55545	-0.05355
758	1.82562	716	2.16276		758	0.91811	0.55551	-0.05372
757	1.82565	714	2.16343		757	0.91829	0.55539	-0.05314
756	1.82564	712	2.16393		756	0.9181	0.55548	-0.05354
755	1.82563	710	2.16484		755	0.91814	0.5554	-0.05377
754	1.82569	708	2.16563		754	0.9182	0.5555	-0.05372
753	1.82566	706	2.16638		753	0.91838	0.55561	-0.05359
752	1.82553	704	2.16727		752	0.91827	0.55562	-0.05391
751	1.82555	702	2.16831		751	0.91826	0.55572	-0.0537
750	1.82554	700	2.16937		750	0.91852	0.55577	-0.0535
749	1.82547	698	2.17038		749	0.9184	0.55568	-0.05403
748	1.82552	696	2.17156		748	0.91833	0.5557	-0.05405
747	1.82552	694	2.1728		747	0.91872	0.55573	-0.05364
746	1.82514	692	2.17406		746	0.91849	0.55582	-0.054
745	1.82527	690	2.17565		745	0.91881	0.55596	-0.05357
744	1.82528	688	2.17731		744	0.91864	0.5559	-0.05419
743	1.82547	686	2.17889		743	0.91885	0.55589	-0.05357
742	1.82527	684	2.18073		742	0.91877	0.5561	-0.05387
741	1.82536	682	2.18268		741	0.91897	0.55618	-0.05384
740	1.82521	680	2.185		740	0.91899	0.5561	-0.05417
739	1.82518	678	2.18724		739	0.91927	0.55631	-0.05389
738	1.82531	676	2.18969		738	0.91918	0.55633	-0.05407
737	1.8254	674	2.19227		737	0.91927	0.55652	-0.05382
736	1.82522	672	2.19508		736	0.91945	0.55658	-0.05404
735	1.82531	670	2.19828		735	0.91943	0.55674	-0.05383
734	1.82533	668	2.20171		734	0.91978	0.55674	-0.05381
733	1.82525	666	2.20536		733	0.91967	0.55692	-0.05403
732	1.82543	664	2.2092		732	0.91979	0.55694	-0.05373
731	1.8253	662	2.21324		731	0.91984	0.55694	-0.05397
730	1.82522	660	2.21779		730	0.92018	0.55714	-0.05359
729	1.82539	658	2.22261		729	0.92004	0.55732	-0.05384
728	1.82528	656	2.22775		728	0.92058	0.55777	-0.05341
727	1.82529	654	2.23316		727	0.92066	0.55805	-0.0531
726	1.82543	652	2.23888		726	0.92111	0.55811	-0.05282
725	1.82523	650	2.24524		725	0.92117	0.55845	-0.05262
724	1.82536	648	2.25189		724	0.92155	0.55857	-0.05244
723	1.82532	646	2.25893		723	0.92182	0.55887	-0.05215
722	1.8254	644	2.26653		722	0.92221	0.55906	-0.05209
721	1.82526	642	2.27419		721	0.92229	0.5592	-0.05209
720	1.82536	640	2.28217		720	0.92249	0.55934	-0.05197
719	1.82524	638	2.2907		719	0.92267	0.55973	-0.05191
718	1.82522	636	2.29935		718	0.92291	0.56004	-0.05164
717	1.82527	634	2.30825		717	0.9232	0.56034	-0.0517
716	1.8253	632	2.31732		716	0.92367	0.56054	-0.05139
715	1.82525	630	2.32646		715	0.92372	0.5608	-0.05137
714	1.82528	628	2.33586		714	0.92433	0.56127	-0.05119
713	1.8253	626	2.34527		713	0.92463	0.56155	-0.05108
712	1.82528	624	2.35441		712	0.92477	0.56194	-0.05099
711	1.82535	622	2.3639		711	0.92518	0.56234	-0.05113
710	1.82526	620	2.37322		710	0.92536	0.56253	-0.05106
709	1.82524	618	2.38247		709	0.92597	0.56298	-0.05094
708	1.82521	616	2.39134		708	0.92634	0.56367	-0.05078
707	1.82517	614	2.40022		707	0.92665	0.56389	-0.05088
706	1.82533	612	2.40896		706	0.92705	0.56437	-0.05065
705	1.82537	610	2.41773		705	0.92735	0.56478	-0.05086
704	1.82519	608	2.42598		704	0.92784	0.56523	-0.05065
703	1.82519	606	2.4343		703	0.92846	0.56566	-0.05042
702	1.82524	604	2.44209		702	0.92908	0.56626	-0.05046
701	1.82527	602	2.44968		701	0.92957	0.56681	-0.05037
700	1.82523	600	2.45714		700	0.93011	0.56741	-0.05031
699	1.82519	598	2.46452		699	0.93092	0.56807	-0.0499
698	1.82528	596	2.47144		698	0.93126	0.56862	-0.05007
697	1.82529	594	2.47856		697	0.93216	0.56942	-0.04998
696	1.82509	592	2.4859		696	0.93258	0.56997	-0.04993
695	1.82519	590	2.4932		695	0.93351	0.57087	-0.04962
694	1.82513	588	2.50083		694	0.93418	0.57174	-0.04946
693	1.82513	586	2.50879		693	0.93502	0.57231	-0.04945
692	1.82525	584	2.51763		692	0.93581	0.57322	-0.04944
691	1.82524	582	2.52692		691	0.93665	0.57413	-0.0491
690	1.82517	580	2.53734		690	0.93766	0.57495	-0.0489
689	1.82509	578	2.54881		689	0.93866	0.57603	-0.04873
688	1.82534	576	2.56114		688	0.93967	0.57697	-0.04851
687	1.82524	574	2.575		687	0.94061	0.57804	-0.04843
686	1.82526	572	2.58965		686	0.94175	0.57901	-0.04811
685	1.82525	570	2.60592		685	0.94296	0.58027	-0.0479
684	1.82529	568	2.6235		684	0.94421	0.58155	-0.04764
683	1.82542	566	2.64236		683	0.94582	0.58278	-0.04707
682	1.82531	564	2.66245		682	0.94731	0.58408	-0.04659
681	1.82526	562	2.68309		681	0.9486	0.58537	-0.04622
680	1.82528	560	2.70457		680	0.95018	0.58675	-0.0461
679	1.82533	558	2.72601		679	0.95161	0.58838	-0.04556
678	1.82537	556	2.7472		678	0.95331	0.58997	-0.04548
677	1.82531	554	2.76751		677	0.95497	0.59158	-0.04498
676	1.82541	552	2.78645		676	0.95672	0.59315	-0.04462
675	1.8254	550	2.80334		675	0.95843	0.59507	-0.04416
674	1.82542	548	2.81764		674	0.96035	0.59672	-0.04396
673	1.82546	546	2.82908		673	0.9623	0.59881	-0.04341
672	1.82542	544	2.83692		672	0.9644	0.60077	-0.04299
671	1.82545	542	2.84075		671	0.96642	0.60288	-0.04272
670	1.82552	540	2.84052		670	0.96866	0.60499	-0.04225
669	1.82549	538	2.83611		669	0.97098	0.60727	-0.04174
668	1.82553	536	2.8281		668	0.97322	0.60981	-0.04138
667	1.82555	534	2.81645		667	0.97577	0.61222	-0.04086
666	1.82558	532	2.80162		666	0.97852	0.61474	-0.04023
665	1.82559	530	2.78449		665	0.98107	0.61747	-0.03976
664	1.82565	528	2.76535		664	0.98383	0.62016	-0.03925
663	1.82574	526	2.74514		663	0.98687	0.62323	-0.0386
662	1.8258	524	2.7242		662	0.98988	0.62612	-0.03801
661	1.82593	522	2.70341		661	0.99321	0.62932	-0.03712
660	1.82585	520	2.68261		660	0.99651	0.63256	-0.03649
659	1.82585	518	2.66258		659	0.99986	0.63601	-0.03588
658	1.82601	516	2.64336		658	1.00339	0.63946	-0.03514
657	1.82604	514	2.62539		657	1.00722	0.64311	-0.03434
656	1.82612	512	2.60838		656	1.01116	0.64706	-0.03338
655	1.82618	510	2.59225		655	1.01516	0.65103	-0.03274
654	1.82623	508	2.57684		654	1.01923	0.65522	-0.03209
653	1.82629	506	2.56212		653	1.02358	0.65937	-0.03125
652	1.82641	504	2.54789		652	1.02816	0.66382	-0.03041
651	1.82645	502	2.53381		651	1.03298	0.66861	-0.02947
650	1.82656	500	2.51935		650	1.03785	0.67341	-0.02878
649	1.82658	498	2.50572		649	1.04289	0.67834	-0.02786
648	1.8267	496	2.49182		648	1.04797	0.68351	-0.02702
647	1.8268	494	2.47814		647	1.05363	0.68895	-0.02612
646	1.82676	492	2.46458		646	1.05923	0.69442	-0.02518
645	1.82698	490	2.45088		645	1.06518	0.70023	-0.02426
644	1.82699	488	2.43787		644	1.07136	0.70623	-0.02304
643	1.8272	486	2.42538		643	1.07765	0.71247	-0.02193
642	1.82721	484	2.41329		642	1.08446	0.71906	-0.02065
641	1.82737	482	2.40172		641	1.09115	0.72562	-0.0195
640	1.82745	480	2.39091		640	1.09823	0.73255	-0.01833
639	1.8275	478	2.38071		639	1.10584	0.73979	-0.01686
638	1.8277	476	2.37112		638	1.11338	0.7473	-0.01575
637	1.82775	474	2.36218		637	1.12138	0.75503	-0.01415
636	1.82783	472	2.35418		636	1.12966	0.76299	-0.01266
635	1.8279	470	2.34639		635	1.13823	0.77125	-0.01149
634	1.82805	468	2.33923		634	1.14726	0.78007	-0.0095
633	1.82814	466	2.33258		633	1.15632	0.78905	-0.00837
632	1.8282	464	2.32612		632	1.16616	0.7983	-0.00656
631	1.82825	462	2.32055		631	1.17608	0.80793	-0.00492
630	1.82831	460	2.31507		630	1.18658	0.81794	-0.00312
629	1.82832	458	2.31026		629	1.1971	0.8282	-0.00137
628	1.82843	456	2.30574		628	1.20815	0.83877	0.000399138
627	1.82843	454	2.30166		627	1.21955	0.84976	0.0023
626	1.82855	452	2.29833		626	1.23144	0.86119	0.00428
625	1.82849	450	2.29553		625	1.24353	0.87299	0.0063
624	1.82858	448	2.29309		624	1.25604	0.88492	0.00845
623	1.82854	446	2.29112		623	1.26924	0.89744	0.01071
622	1.82853	444	2.28979		622	1.28269	0.91026	0.01311
621	1.82856	442	2.28878		621	1.2961	0.92332	0.01546
620	1.82858	440	2.28808		620	1.3099	0.9367	0.01743
619	1.82853	438	2.288		619	1.32429	0.9504	0.02002
618	1.82856	436	2.28806		618	1.33883	0.9645	0.02232
617	1.8285	434	2.28862		617	1.35348	0.97858	0.02482
616	1.82853	432	2.28939		616	1.36835	0.99309	0.02708
615	1.82851	430	2.29015		615	1.38354	1.0076	0.02981
614	1.82849	428	2.29109		614	1.39865	1.02242	0.03211
613	1.8284	426	2.29227		613	1.41406	1.03713	0.0348
612	1.82844	424	2.29363		612	1.42919	1.052	0.03731
611	1.82846	422	2.29481		611	1.44451	1.06689	0.03991
610	1.82834	420	2.29593		610	1.45945	1.08171	0.0424
609	1.82836	418	2.29728		609	1.47417	1.0962	0.04479
608	1.82822	416	2.29819		608	1.48892	1.11066	0.04759
607	1.8283	414	2.29911		607	1.50336	1.12484	0.05019
606	1.82829	412	2.29985		606	1.51727	1.13879	0.05266
605	1.82829	410	2.30045		605	1.53087	1.15192	0.05553
604	1.82816	408	2.30068		604	1.54386	1.16502	0.05786
603	1.82822	406	2.30097		603	1.55623	1.17748	0.06044
602	1.82821	404	2.30089		602	1.56792	1.18917	0.06268
601	1.82819	402	2.30083		601	1.57896	1.20035	0.06505
600	1.82818	400	2.30103		600	1.58917	1.21084	0.06718
599	1.82819	398	2.30095		599	1.59874	1.22063	0.06926
598	1.82815	396	2.30155		598	1.60738	1.22957	0.07115
597	1.8281	394	2.3022		597	1.61535	1.23776	0.07312
596	1.82817	392	2.30333		596	1.62246	1.24499	0.07506
595	1.8281	390	2.30512		595	1.6286	1.25173	0.07676
594	1.82813	388	2.30754		594	1.63423	1.25749	0.07859
593	1.82813	386	2.3106		593	1.63882	1.26231	0.08014
592	1.82815	384	2.31444		592	1.64272	1.26637	0.08185
591	1.82814	382	2.3195		591	1.64557	1.26982	0.08336
590	1.82809	380	2.32583		590	1.6479	1.27208	0.08467
589	1.82819	378	2.33307		589	1.64966	1.27392	0.08605
588	1.82821	376	2.34166		588	1.6506	1.27487	0.08745
587	1.82816	374	2.35144		587	1.65093	1.27518	0.08858
586	1.82822	372	2.36152		586	1.65073	1.27487	0.08995
585	1.8282	370	2.37311		585	1.65021	1.274	0.09162
584	1.82817	368	2.38533		584	1.64898	1.27248	0.09307
583	1.82813	366	2.39824		583	1.64754	1.2704	0.09477
582	1.82816	364	2.41229		582	1.64575	1.26809	0.09612
581	1.82811	362	2.42714		581	1.64379	1.2652	0.09816
580	1.82818	360	2.44338		580	1.64158	1.26188	0.0999
579	1.82829	358	2.46068		579	1.63909	1.25828	0.10195
578	1.82823	356	2.47892		578	1.63662	1.25446	0.10426
577	1.82831	354	2.4982		577	1.63433	1.25032	0.10676
576	1.82835	352	2.51793		576	1.63165	1.24621	0.10944
575	1.82838	350	2.53901		575	1.62931	1.24162	0.11265
574	1.82846	348	2.5641		574	1.62677	1.23683	0.11559
573	1.82844	346	2.58622		573	1.62477	1.23223	0.11956
572	1.82836	344	2.60977		572	1.62274	1.22701	0.12362
571	1.82862	342	2.63353		571	1.62081	1.22168	0.12821
570	1.82861	340	2.65828		570	1.61916	1.21639	0.13313
569	1.82878	338	2.68233		569	1.61735	1.21049	0.13805
568	1.82898	336	2.70811		568	1.61631	1.20479	0.14418
567	1.82895	334	2.73392		567	1.61557	1.199	0.15091
566	1.82912	332	2.76161		566	1.61495	1.193	0.15809
565	1.82934	330	2.78816		565	1.61503	1.18693	0.16618
564	1.82946	328	2.81399		564	1.61532	1.18059	0.17451
563	1.82984	326	2.83784		563	1.61575	1.17404	0.18387
562	1.82991	324	2.86198		562	1.61716	1.16748	0.19387
561	1.83006	322	2.8841		561	1.61852	1.16082	0.20447
560	1.83037	320	2.90443		560	1.62073	1.15385	0.21627
559	1.83066	318	2.92245		559	1.62333	1.14669	0.22865
558	1.83084	316	2.93718		558	1.62646	1.13962	0.2416
557	1.83111	314	2.94713		557	1.63019	1.13229	0.25571
556	1.83142	312	2.9501		556	1.63411	1.12463	0.27025
555	1.8316	310	2.94812		555	1.63866	1.1169	0.2855
554	1.83198	308	2.94131		554	1.64362	1.10918	0.3017
553	1.83213	306	2.92964		553	1.64906	1.10132	0.31826
552	1.83255	304	2.9148		552	1.65462	1.09307	0.33555
551	1.83276	302	2.89706		551	1.6605	1.08484	0.35303
550	1.83313	300	2.87617		550	1.66668	1.07672	0.37113
549	1.8334	298	2.85216		549	1.67314	1.06823	0.38933
548	1.83369	296	2.82717		548	1.67926	1.05974	0.40753
547	1.83402	294	2.80023		547	1.68556	1.05113	0.42609
546	1.83419	292	2.77347		546	1.69159	1.04237	0.44429
545	1.83457	290	2.7466		545	1.69754	1.03345	0.46253
544	1.83491	288	2.71995		544	1.70291	1.02443	0.48022
543	1.83516	286	2.69461		543	1.70787	1.01554	0.49731
542	1.8355	284	2.67175		542	1.71231	1.00637	0.51383
541	1.83567	282	2.65006		541	1.71596	0.99722	0.52922
540	1.83608	280	2.63019		540	1.71896	0.98773	0.54399
539	1.83623	278	2.61152		539	1.72106	0.97834	0.55758
538	1.8365	276	2.59496		538	1.72238	0.96904	0.57006
537	1.83676	274	2.58011		537	1.72269	0.95946	0.58139
536	1.83671	272	2.56427		536	1.72191	0.94995	0.59142
535	1.83685	270	2.55119		535	1.72046	0.94016	0.60025
534	1.83713	268	2.53969		534	1.71788	0.93068	0.60767
533	1.83733	266	2.52786		533	1.71453	0.92079	0.61432
532	1.83739	264	2.51501		532	1.7101	0.91125	0.61906
531	1.83755	262	2.50338		531	1.70496	0.90192	0.6231
530	1.83774	260	2.49128		530	1.69878	0.89218	0.62571
529	1.8378	258	2.47895		529	1.69203	0.88302	0.62714
528	1.83787	256	2.46839		528	1.68445	0.87364	0.62763
527	1.83802	254	2.46143		527	1.67631	0.86431	0.62716
526	1.83808	252	2.46027		526	1.66775	0.85528	0.62597
525	1.83804	250	2.46605		525	1.6588	0.84615	0.62381
524	1.83813	248	2.4811		524	1.64943	0.83731	0.62134
523	1.83818	246	2.50482		523	1.63999	0.82883	0.61796
522	1.83807	244	2.53307		522	1.63041	0.82035	0.6147
521	1.83829	242	2.56456		521	1.62096	0.81202	0.61096
520	1.83813	240	2.59939		520	1.61097	0.80409	0.60662
519	1.83827	238	2.63729		519	1.60185	0.79633	0.60258
518	1.83833	236	2.67978		518	1.59251	0.78874	0.59834
517	1.83841	234	2.73224		517	1.58329	0.7815	0.59407
516	1.83831	232	2.79432		516	1.57447	0.77433	0.59
515	1.83833	230	2.85754		515	1.56611	0.76777	0.58594
514	1.8382	228	2.91545		514	1.55805	0.76105	0.58224
513	1.83833	226	2.9713		513	1.5502	0.75481	0.57853
512	1.83837	224	3.02059		512	1.54267	0.74883	0.57493
511	1.83834	222	3.06041		511	1.53544	0.74299	0.57139
510	1.83834	220	3.08801		510	1.52872	0.73752	0.56822
509	1.83824	218	3.10282		509	1.52212	0.73206	0.56546
508	1.83833	216	3.10873		508	1.51563	0.72706	0.56231
507	1.83826	214	3.11629		507	1.50944	0.72208	0.55926
506	1.83812	212	3.12458		506	1.50329	0.71737	0.55639
505	1.83817	210	3.12274		505	1.49737	0.71297	0.55329
504	1.83816	208	3.08687		504	1.49118	0.70839	0.54983
503	1.83795	206	2.86903		503	1.4852	0.70419	0.54648
502	1.83806	204	2.66393		502	1.479	0.69987	0.54276
501	1.83801	202	2.44108		501	1.47257	0.69582	0.53853
500	1.83795	200	2.26939		500	1.46618	0.69211	0.53427
499	1.83783	--	1.46		499	1.45931	0.68812	0.52918
498	1.83792	MIXW-P	1.46		498	1.45239	0.68442	0.52391
497	1.83784	MIXW-P	1.46		497	1.445	0.68072	0.51813
496	1.83771	Collection Time: 18/03/2020 14:34:06	1.46		496	1.43787	0.67719	0.5122
495	1.83771	Operator Name :	1.46		495	1.43006	0.67376	0.50573
494	1.83753	Scan Version 6.2.0.1588	1.46		494	1.42194	0.67033	0.49862
493	1.83743	Parameter List :	1.46		493	1.41385	0.66705	0.49124
492	1.8375	Instrument Cary 5000	1.46		492	1.40517	0.66374	0.48327
491	1.83737	Instrument Version 3.00	1.46		491	1.39664	0.66061	0.47528
490	1.83735	Method Log :	1.46		490	1.38816	0.65756	0.46699
489	1.83725	Method Name :	1.46		489	1.37909	0.65453	0.45813
488	1.8371	Date/Time stamp: 18/03/2020 14:22:04	1.46		488	1.37015	0.65163	0.44929
487	1.83707	Method Modifications:	1.46		487	1.36115	0.64875	0.44032
486	1.83709	ConcentrationReportSelected Changed: 18/03/2020 14:22:04	1.46		486	1.35256	0.64599	0.43141
485	1.83696	ConcentrationReportSelected Changed: 18/03/2020 14:22:04	1.46		485	1.34333	0.64325	0.42223
484	1.83683	MCAReportSelected Changed: 18/03/2020 14:22:04	1.46		484	1.33454	0.64067	0.41302
483	1.83699	MCAReportSelected Changed: 18/03/2020 14:22:04	1.46		483	1.32611	0.63829	0.40429
482	1.8368	NIR interval Changed: 18/03/2020 14:22:40	1.46		482	1.31716	0.63545	0.39501
481	1.83667	UVVIS Scan Rate nm Changed: 18/03/2020 14:22:58	1.46		481	1.30878	0.63344	0.38631
480	1.83677	NIR Scan Rate nm Changed: 18/03/2020 14:22:58	1.46		480	1.3006	0.63115	0.37758
479	1.83694	Common Interval nm Changed: 18/03/2020 14:22:58	1.46		479	1.29255	0.62893	0.36904
478	1.83695	UVVIS SAT Changed: 18/03/2020 14:22:58	1.46		478	1.28471	0.62685	0.36066
477	1.8368	NIR SAT Changed: 18/03/2020 14:22:58	1.46		477	1.27726	0.62478	0.35286
476	1.83696	Common SAT Changed: 18/03/2020 14:22:58	1.46		476	1.26988	0.62284	0.34488
475	1.83719	Y max Changed: 18/03/2020 14:22:58	1.46		475	1.26267	0.62096	0.33727
474	1.83737	Sipper Type Changed: 18/03/2020 14:22:58	1.46		474	1.25596	0.61927	0.32997
473	1.83748	UVVIS Scan Rate nm Changed: 18/03/2020 14:23:12	1.46		473	1.24926	0.61765	0.32295
472	1.83765	NIR Scan Rate nm Changed: 18/03/2020 14:23:12	1.46		472	1.24276	0.61582	0.31605
471	1.83781	Baseline Correction Changed: 18/03/2020 14:23:12	1.46		471	1.23655	0.6144	0.30939
470	1.83809	Peak Position Changed: 18/03/2020 14:30:41	1.46		470	1.23057	0.61285	0.3028
469	1.83842	XY Table Changed: 18/03/2020 14:33:05	1.46		469	1.22466	0.61158	0.29675
468	1.83876	All Traces Changed: 18/03/2020 14:33:05	1.46		468	1.21903	0.61009	0.29052
467	1.83911	End Method Modifications	1.46		467	1.21366	0.6087	0.28473
466	1.83958	<Current Wavelength>	1.46		466	1.20824	0.60736	0.27899
465	1.83989	<SBW (nm)>	1.46		465	1.20301	0.60624	0.27323
464	1.84036	<Energy>	1.46		464	1.19778	0.6052	0.2676
463	1.84081	<Slit Height>	1.46		463	1.19286	0.60396	0.26259
462	1.84141	--	1.46		462	1.18809	0.60273	0.25717
461	1.84213	MIXW-F	1.46		461	1.18343	0.60185	0.25219
460	1.84271	MIXW-F	1.46		460	1.17886	0.60068	0.2471
459	1.84338	Collection Time: 18/03/2020 14:35:24	1.46		459	1.17439	0.59963	0.24248
458	1.84425	Operator Name :	1.46		458	1.16982	0.59869	0.2375
457	1.84501	Scan Version 6.2.0.1588	1.46		457	1.16589	0.59781	0.23318
456	1.84579	Parameter List :	1.46		456	1.16194	0.5968	0.22905
455	1.84683	Instrument Cary 5000	1.46		455	1.15797	0.59595	0.22458
454	1.8478	Instrument Version 3.00	1.46		454	1.15428	0.5953	0.22085
453	1.84888	Method Log :	1.46		453	1.15071	0.59446	0.21704
452	1.85003	Method Name :	1.46		452	1.1478	0.5938	0.21363
451	1.85119	Date/Time stamp: 18/03/2020 14:22:04	1.46		451	1.1443	0.59326	0.21033
450	1.85242	Method Modifications:	1.46		450	1.14154	0.59248	0.20744
449	1.85366	ConcentrationReportSelected Changed: 18/03/2020 14:22:04	1.46		449	1.13863	0.59193	0.20382
448	1.85515	ConcentrationReportSelected Changed: 18/03/2020 14:22:04	1.46		448	1.13601	0.59134	0.2015
447	1.85645	MCAReportSelected Changed: 18/03/2020 14:22:04	1.46		447	1.13356	0.5908	0.19895
446	1.85806	MCAReportSelected Changed: 18/03/2020 14:22:04	1.46		446	1.13135	0.5903	0.19682
445	1.85964	NIR interval Changed: 18/03/2020 14:22:40	1.46		445	1.12942	0.58997	0.1948
444	1.86128	UVVIS Scan Rate nm Changed: 18/03/2020 14:22:58	1.46		444	1.12738	0.58948	0.19271
443	1.86298	NIR Scan Rate nm Changed: 18/03/2020 14:22:58	1.46		443	1.12563	0.5891	0.1909
442	1.86461	Common Interval nm Changed: 18/03/2020 14:22:58	1.46		442	1.12374	0.58867	0.18912
441	1.86651	UVVIS SAT Changed: 18/03/2020 14:22:58	1.46		441	1.12213	0.58837	0.18739
440	1.86837	NIR SAT Changed: 18/03/2020 14:22:58	1.46		440	1.12082	0.58816	0.18598
439	1.87044	Common SAT Changed: 18/03/2020 14:22:58	1.46		439	1.11928	0.58765	0.18457
438	1.87234	Y max Changed: 18/03/2020 14:22:58	1.46		438	1.11791	0.58755	0.18321
437	1.87436	Sipper Type Changed: 18/03/2020 14:22:58	1.46		437	1.11673	0.58719	0.18215
436	1.87657	UVVIS Scan Rate nm Changed: 18/03/2020 14:23:12	1.46		436	1.11563	0.58697	0.18095
435	1.87855	NIR Scan Rate nm Changed: 18/03/2020 14:23:12	1.46		435	1.11427	0.58689	0.17961
434	1.88078	Baseline Correction Changed: 18/03/2020 14:23:12	1.46		434	1.11312	0.5866	0.17856
433	1.88314	Peak Position Changed: 18/03/2020 14:30:41	1.46		433	1.11214	0.58647	0.17741
432	1.88542	XY Table Changed: 18/03/2020 14:33:05	1.46		432	1.11101	0.5862	0.17658
431	1.88751	All Traces Changed: 18/03/2020 14:33:05	1.46		431	1.11001	0.58634	0.1752
430	1.88996	End Method Modifications	1.46		430	1.10906	0.58601	0.17417
429	1.8921	<Current Wavelength>	1.46		429	1.10772	0.58595	0.17299
428	1.89449	<SBW (nm)>	1.46		428	1.10675	0.58583	0.17186
427	1.8968	<Energy>	1.46		427	1.10583	0.5858	0.17068
426	1.89936	<Slit Height>	1.46		426	1.10489	0.58591	0.16984
425	1.90152	--	1.46		425	1.1039	0.58582	0.1684
424	1.90392	MIXW-R	1.46		424	1.10324	0.58601	0.16792
423	1.90623	MIXW-R	1.46		423	1.10224	0.58603	0.16645
422	1.90856	Collection Time: 18/03/2020 14:36:42	1.46		422	1.10132	0.58594	0.16535
421	1.91083	Operator Name :	1.46		421	1.10046	0.58629	0.16433
420	1.91303	Scan Version 6.2.0.1588	1.46		420	1.09968	0.5862	0.16328
419	1.91536	Parameter List :	1.46		419	1.09913	0.58665	0.16248
418	1.91762	Instrument Cary 5000	1.46		418	1.09832	0.58685	0.1614
417	1.9197	Instrument Version 3.00	1.46		417	1.09764	0.58712	0.16029
416	1.92173	Method Log :	1.46		416	1.09689	0.58747	0.15926
415	1.92367	Method Name :	1.46		415	1.09635	0.58749	0.15847
414	1.92571	Date/Time stamp: 18/03/2020 14:22:04	1.46		414	1.09566	0.58779	0.1572
413	1.9275	Method Modifications:	1.46		413	1.09473	0.58811	0.15614
412	1.92946	ConcentrationReportSelected Changed: 18/03/2020 14:22:04	1.46		412	1.09405	0.58844	0.155
411	1.93123	ConcentrationReportSelected Changed: 18/03/2020 14:22:04	1.46		411	1.09339	0.58865	0.15362
410	1.93298	MCAReportSelected Changed: 18/03/2020 14:22:04	1.46		410	1.09229	0.58904	0.15211
409	1.93455	MCAReportSelected Changed: 18/03/2020 14:22:04	1.46		409	1.09144	0.58934	0.15058
408	1.93605	NIR interval Changed: 18/03/2020 14:22:40	1.46		408	1.09036	0.58944	0.14939
407	1.9373	UVVIS Scan Rate nm Changed: 18/03/2020 14:22:58	1.46		407	1.08949	0.58954	0.14794
406	1.93893	NIR Scan Rate nm Changed: 18/03/2020 14:22:58	1.46		406	1.08844	0.59	0.14644
405	1.94007	Common Interval nm Changed: 18/03/2020 14:22:58	1.46		405	1.08746	0.59031	0.1449
404	1.9415	UVVIS SAT Changed: 18/03/2020 14:22:58	1.46		404	1.08604	0.5901	0.14312
403	1.94264	NIR SAT Changed: 18/03/2020 14:22:58	1.46		403	1.08508	0.59028	0.14174
402	1.94378	Common SAT Changed: 18/03/2020 14:22:58	1.46		402	1.08373	0.59048	0.13981
401	1.94475	Y max Changed: 18/03/2020 14:22:58	1.46		401	1.08258	0.5906	0.13858
400	1.94587	Sipper Type Changed: 18/03/2020 14:22:58	1.46		400	1.08123	0.59066	0.1368
399	1.94714	UVVIS Scan Rate nm Changed: 18/03/2020 14:23:12	1.46		399	1.08016	0.59055	0.13506
398	1.94816	NIR Scan Rate nm Changed: 18/03/2020 14:23:12	1.46		398	1.07902	0.59075	0.13398
397	1.94938	Baseline Correction Changed: 18/03/2020 14:23:12	1.46		397	1.07759	0.59071	0.13219
396	1.95024	Peak Position Changed: 18/03/2020 14:30:41	1.46		396	1.07637	0.5905	0.13053
395	1.95144	XY Table Changed: 18/03/2020 14:33:05	1.46		395	1.07503	0.59067	0.12906
394	1.9526	All Traces Changed: 18/03/2020 14:33:05	1.46		394	1.0738	0.59054	0.12756
393	1.95403	End Method Modifications	1.46		393	1.07279	0.59033	0.12599
392	1.95505	<Current Wavelength>	1.46		392	1.07156	0.59057	0.12473
391	1.95675	<SBW (nm)>	1.46		391	1.07063	0.5903	0.12337
390	1.95821	<Energy>	1.46		390	1.06945	0.59029	0.12211
389	1.95968	<Slit Height>	1.46		389	1.06855	0.59024	0.12101
388	1.96153	--	1.46		388	1.06769	0.59023	0.12005
387	1.96292	--	1.46		387	1.06722	0.59028	0.11958
386	1.96493	--	1.46		386	1.0665	0.59038	0.11872
385	1.96697	--	1.46		385	1.06666	0.59027	0.11821
384	1.96905	--	1.46		384	1.06622	0.59044	0.11787
383	1.97152		1.46		383	1.06606	0.59073	0.11777
382	1.97384		1.46		382	1.06634	0.59051	0.11828
381	1.97648		1.46		381	1.06667	0.59075	0.11819
380	1.9796		1.46		380	1.06734	0.59125	0.11899
379	1.98289		1.46		379	1.06825	0.59109	0.11981
378	1.98645		1.46		378	1.0689	0.59144	0.12089
377	1.99022		1.46		377	1.0698	0.5915	0.12189
376	1.9943		1.46		376	1.07114	0.59154	0.12352
375	1.99873		1.46		375	1.07244	0.5922	0.1252
374	2.00333		1.46		374	1.07399	0.59241	0.12698
373	2.0085		1.46		373	1.07512	0.59248	0.12867
372	2.01386		1.46		372	1.0764	0.5926	0.1304
371	2.01952		1.46		371	1.07772	0.59324	0.13243
370	2.0253		1.46		370	1.07847	0.59307	0.1332
369	2.03124		1.46		369	1.07937	0.59341	0.1344
368	2.03792		1.46		368	1.08024	0.59349	0.13585
367	2.04469		1.46		367	1.0806	0.59359	0.13631
366	2.05176		1.46		366	1.08103	0.5936	0.13668
365	2.0595		1.46		365	1.08069	0.5937	0.13658
364	2.06735		1.46		364	1.08062	0.59373	0.13599
363	2.07588		1.46		363	1.07983	0.59387	0.13498
362	2.08408		1.46		362	1.07956	0.59375	0.13473
361	2.09317		1.46		361	1.07902	0.5939	0.13388
360	2.10261		1.46		360	1.0784	0.59376	0.13332
359	2.1124		1.46		359	1.07782	0.59425	0.13186
358	2.12254		1.46		358	1.07728	0.59394	0.13118
357	2.13273		1.46		357	1.07695	0.59431	0.13024
356	2.14356		1.46		356	1.07625	0.59456	0.12917
355	2.15447		1.46		355	1.07612	0.59467	0.12841
354	2.16575		1.46		354	1.0759	0.59494	0.12768
353	2.17704		1.46		353	1.07557	0.59545	0.12732
352	2.18884		1.46		352	1.07546	0.59562	0.12654
351	2.20048		1.46		351	1.07519	0.59586	0.12573
350	2.21244		1.46		350	1.07507	0.59606	0.12491
349	2.22403		1.46		349	1.07384	0.5972	0.12385
348	2.23697		1.46		348	1.07412	0.59612	0.12333
347	2.2502		1.46		347	1.07399	0.59668	0.12239
346	2.26211		1.46		346	1.07306	0.59784	0.12178
345	2.27482		1.46		345	1.07197	0.59731	0.11947
344	2.28881		1.46		344	1.07223	0.59793	0.11901
343	2.30093		1.46		343	1.07145	0.59923	0.11816
342	2.31354		1.46		342	1.07043	0.59953	0.1172
341	2.32681		1.46		341	1.07177	0.5997	0.11694
340	2.34017		1.46		340	1.0723	0.60122	0.11703
339	2.35243		1.46		339	1.07169	0.6024	0.11725
338	2.36487		1.46		338	1.07238	0.60339	0.11697
337	2.37704		1.46		337	1.0745	0.60453	0.11763
336	2.38982		1.46		336	1.07552	0.60659	0.1183
335	2.40126		1.46		335	1.07714	0.6084	0.1196
334	2.41331		1.46		334	1.07959	0.61002	0.12164
333	2.42498		1.46		333	1.08241	0.61286	0.12267
332	2.4364		1.46		332	1.08458	0.6157	0.12453
331	2.44733		1.46		331	1.08841	0.61849	0.12698
330	2.45789		1.46		330	1.09266	0.62134	0.12933
329	2.46804		1.46		329	1.0973	0.62544	0.13186
328	2.47746		1.46		328	1.10127	0.62964	0.13419
327	2.48612		1.46		327	1.10739	0.6335	0.13694
326	2.49537		1.46		326	1.11336	0.63913	0.13995
325	2.50245		1.46		325	1.11968	0.64445	0.14323
324	2.50955		1.46		324	1.12749	0.65	0.14716
323	2.51657		1.46		323	1.13581	0.6566	0.15064
322	2.52223		1.46		322	1.14424	0.66474	0.15364
321	2.52728		1.46		321	1.15449	0.67285	0.159
320	2.53235		1.46		320	1.16517	0.68154	0.16363
319	2.53707		1.46		319	1.17642	0.69131	0.16897
318	2.54054		1.46		318	1.18879	0.70125	0.17402
317	2.54354		1.46		317	1.20149	0.71181	0.17874
316	2.54606		1.46		316	1.21461	0.72242	0.18431
315	2.54774		1.46		315	1.22708	0.73312	0.18996
314	2.54849		1.46		314	1.24008	0.74288	0.19609
313	2.54896		1.46		313	1.25267	0.75303	0.20199
312	2.54808		1.46		312	1.26442	0.76239	0.20784
311	2.5462		1.46		311	1.27483	0.76982	0.21339
310	2.54393		1.46		310	1.2849	0.77731	0.22
309	2.54006		1.46		309	1.29286	0.78293	0.22579
308	2.53606		1.46		308	1.29964	0.78694	0.2313
307	2.5312		1.46		307	1.30553	0.78918	0.23725
306	2.52532		1.46		306	1.3101	0.79044	0.24309
305	2.51872		1.46		305	1.31255	0.79041	0.24829
304	2.51182		1.46		304	1.31391	0.78908	0.2527
303	2.50403		1.46		303	1.3148	0.78658	0.2575
302	2.49581		1.46		302	1.31459	0.78327	0.26196
301	2.48642		1.46		301	1.31323	0.77938	0.26579
300	2.47684		1.46		300	1.31154	0.77505	0.26961
299	2.4668		1.46		299	1.30887	0.77	0.27281
298	2.45637		1.46		298	1.30572	0.76458	0.27564
297	2.44498		1.46		297	1.30218	0.75931	0.2771
296	2.43372		1.46		296	1.29853	0.75428	0.27977
295	2.42299		1.46		295	1.29397	0.74897	0.28071
294	2.41097		1.46		294	1.2892	0.74324	0.28101
293	2.39947		1.46		293	1.28484	0.73856	0.28117
292	2.38743		1.46		292	1.28047	0.73354	0.28159
291	2.37521		1.46		291	1.27532	0.72886	0.281
290	2.36299		1.46		290	1.27165	0.72484	0.28027
289	2.35053		1.46		289	1.26771	0.72119	0.27952
288	2.33834		1.46		288	1.2641	0.7178	0.27934
287	2.32563		1.46		287	1.26114	0.7146	0.27864
286	2.3134		1.46		286	1.25873	0.7125	0.27858
285	2.30125		1.46		285	1.25753	0.71107	0.27922
284	2.2897		1.46		284	1.25764	0.70947	0.28063
283	2.27836		1.46		283	1.25733	0.7086	0.28155
282	2.26669		1.46		282	1.25785	0.70772	0.28297
281	2.25549		1.46		281	1.25851	0.70778	0.2842
280	2.24485		1.46		280	1.25911	0.70757	0.28459
279	2.23431		1.46		279	1.25926	0.70824	0.28424
278	2.22431		1.46		278	1.25908	0.70867	0.28366
277	2.21468		1.46		277	1.26028	0.70999	0.28348
276	2.20582		1.46		276	1.26118	0.71248	0.28333
275	2.19772		1.46		275	1.26339	0.71478	0.2833
274	2.19091		1.46		274	1.26615	0.7176	0.28418
273	2.18466		1.46		273	1.26919	0.7207	0.28567
272	2.17986		1.46		272	1.2724	0.72389	0.28728
271	2.17599		1.46		271	1.27625	0.72781	0.28866
270	2.17395		1.46		270	1.28001	0.73221	0.29009
269	2.17369		1.46		269	1.28376	0.73693	0.29091
268	2.1745		1.46		268	1.28659	0.74092	0.29184
267	2.17755		1.46		267	1.28896	0.74523	0.29203
266	2.18226		1.46		266	1.29098	0.74922	0.29247
265	2.18845		1.46		265	1.29196	0.75316	0.2931
264	2.19635		1.46		264	1.29321	0.75649	0.29364
263	2.20553		1.46		263	1.29386	0.75983	0.29418
262	2.21604		1.46		262	1.2941	0.76254	0.29497
261	2.22741		1.46		261	1.29353	0.76463	0.29542
260	2.24017		1.46		260	1.29297	0.76601	0.29717
259	2.25377		1.46		259	1.29109	0.76695	0.29856
258	2.26766		1.46		258	1.28889	0.76716	0.30044
257	2.28199		1.46		257	1.28665	0.76628	0.30413
256	2.29702		1.46		256	1.28399	0.76556	0.30841
255	2.31274		1.46		255	1.28158	0.7641	0.3139
254	2.32902		1.46		254	1.27942	0.76224	0.31959
253	2.34604		1.46		253	1.27771	0.76016	0.32708
252	2.3642		1.46		252	1.27663	0.75874	0.33533
251	2.38397		1.46		251	1.27602	0.75597	0.3437
250	2.40559		1.46		250	1.27657	0.75338	0.35442
249	2.42912		1.46		249	1.278	0.75087	0.36539
248	2.45556		1.46		248	1.28006	0.74851	0.37825
247	2.48383		1.46		247	1.28345	0.74635	0.39155
246	2.51538		1.46		246	1.2877	0.74448	0.40647
245	2.5484		1.46		245	1.29237	0.74313	0.42129
244	2.58366		1.46		244	1.29853	0.7418	0.43756
243	2.62222		1.46		243	1.30438	0.74109	0.45255
242	2.66342		1.46		242	1.31041	0.74058	0.46627
241	2.70762		1.46		241	1.31584	0.7404	0.47984
240	2.75619		1.46		240	1.32063	0.74094	0.49136
239	2.80786		1.46		239	1.32567	0.74159	0.50336
238	2.86308		1.46		238	1.32964	0.74243	0.5133
237	2.92194		1.46		237	1.33447	0.74401	0.52417
236	2.98428		1.46		236	1.33858	0.74593	0.53433
235	3.04956		1.46		235	1.34361	0.74956	0.54607
234	3.11799		1.46		234	1.35059	0.75381	0.56043
233	3.18509		1.46		233	1.35856	0.76011	0.57564
232	3.25015		1.46		232	1.36908	0.7683	0.5935
231	3.30868		1.46		231	1.38213	0.77913	0.61206
230	3.35877		1.46		230	1.39509	0.79283	0.6271
229	3.39793		1.46		229	1.41093	0.80883	0.64104
228	3.42779		1.46		228	1.42997	0.82812	0.65524
227	3.45013		1.46		227	1.45278	0.85165	0.67187
226	3.46579		1.46		226	1.47897	0.87789	0.69004
225	3.47737		1.46		225	1.50675	0.90508	0.70808
224	3.48681		1.46		224	1.53774	0.93434	0.72862
223	3.49293		1.46		223	1.56912	0.9663	0.74851
222	3.49707		1.46		222	1.60368	0.99979	0.76871
221	3.49909		1.46		221	1.63878	1.0349	0.78957
220	3.49927		1.46		220	1.67551	1.07044	0.812
219	3.49719		1.46		219	1.71056	1.10734	0.8334
218	3.49196		1.46		218	1.74647	1.14507	0.85345
217	3.4911		1.46		217	1.77734	1.17794	0.8761
216	3.49088		1.46		216	1.813	1.21194	0.90452
215	3.48454		1.46		215	1.84283	1.24775	0.92864
214	3.48619		1.46		214	1.86866	1.27941	0.95444
213	3.48286		1.46		213	1.89345	1.31165	0.98634
212	3.47973		1.46		212	1.91264	1.33487	1.00078
211	3.46159		1.46		211	1.92406	1.34904	1.02774
210	3.45013		1.46		210	1.94403	1.34222	1.03311
209	3.43492		1.46		209	1.8931	1.31505	1.04308
208	3.31998		1.46		208	1.83524	1.2341	1.01145
207	3.17443		1.46		207	1.68982	1.06621	0.72814
206	2.87418		1.46		206	1.52925	0.98128	0.536
205	2.59263		1.46		205	1.30273	0.74046	0.40573
204	2.30889		1.46		204	1.01787	0.69733	0.03236
203	2.25531		1.46		203	1.34566	0.54481	0.34987
202	2.10806		1.46		202	1.18011	0.60529	0.0075
201	2.14635		1.46		201	0.79799	0.70875	0.01779
200	2.57882		1.46		200	1.18683	0.78461	-0.24915
	--		1.46			--	--	--
--	--		1.46		--	--	--	--
	--		1.46			--	--	--
	--		1.46			--	--	--
	--		1.46			--	--	--
